# Supplementary material for: Self-recoverable elastico mechanoluminescence of a hybrid metal halide crystal
Source: Natl Sci Rev. 2024 Oct 21;12(5):nwae372. doi: 10.1093/nsr/nwae372 (PMC11970250; doi:10.1093/nsr/nwae372)
Supplement: nwae372_Supplemental_Files [file nwae372_supplemental_files.zip › p21.cif]

data_p21-2
_audit_creation_date               2022-04-29
_audit_creation_method
;
Olex2 1.3-alpha
(compiled 2020.11.12 svn.r5f609507 for OlexSys, GUI svn.r6408)
;
_shelx_SHELXL_version_number       '2014/7'
_audit_contact_author_address      ?
_audit_contact_author_email        ?
_audit_contact_author_name         ''
_audit_contact_author_phone        ?
_publ_contact_author_id_orcid      ?
_publ_section_references
;
Dolomanov, O.V., Bourhis, L.J., Gildea, R.J, Howard, J.A.K. & Puschmann, H.
 (2009), J. Appl. Cryst. 42, 339-341.

Sheldrick, G.M. (2015). Acta Cryst. A71, 3-8.

Sheldrick, G.M. (2015). Acta Cryst. C71, 3-8.
;
_chemical_name_common              ?
_chemical_name_systematic          ?
_chemical_formula_moiety           'Br4 Mn, 2(C19 H18 P)'
_chemical_formula_sum              'C38 H36 Br4 Mn P2'
_chemical_formula_weight           929.19
_chemical_absolute_configuration   ?
_chemical_melting_point            ?
loop_
  _atom_type_symbol
  _atom_type_description
  _atom_type_scat_dispersion_real
  _atom_type_scat_dispersion_imag
  _atom_type_scat_source
 'C' 'C' 0.0181 0.0091 'International Tables Vol C Tables 4.2.6.8 and 6.1.1.4'
 'H' 'H' 0.0000 0.0000 'International Tables Vol C Tables 4.2.6.8 and 6.1.1.4'
 'Br' 'Br' -0.6763 1.2805
 'International Tables Vol C Tables 4.2.6.8 and 6.1.1.4'
 'Mn' 'Mn' -0.5299 2.8052
 'International Tables Vol C Tables 4.2.6.8 and 6.1.1.4'
 'P' 'P' 0.2955 0.4335 'International Tables Vol C Tables 4.2.6.8 and 6.1.1.4'

_shelx_space_group_comment
;
The symmetry employed for this shelxl refinement is uniquely defined
by the following loop, which should always be used as a source of
symmetry information in preference to the above space-group names.
They are only intended as comments.
;
_space_group_crystal_system        'monoclinic'
_space_group_IT_number             4
_space_group_name_H-M_alt          'P 1 21 1'
_space_group_name_Hall             'P 2yb'
loop_
  _space_group_symop_operation_xyz
 'x, y, z'
 '-x, y+1/2, -z'

_cell_length_a                     9.73990(10)
_cell_length_b                     12.38870(10)
_cell_length_c                     16.49470(10)
_cell_angle_alpha                  90
_cell_angle_beta                   104.9970(10)
_cell_angle_gamma                  90
_cell_volume                       1922.54(3)
_cell_formula_units_Z              2
_cell_measurement_reflns_used      18180
_cell_measurement_temperature      100.01(10)
_cell_measurement_theta_max        75.6170
_cell_measurement_theta_min        4.7660
_shelx_estimated_absorpt_T_max     ?
_shelx_estimated_absorpt_T_min     ?
_exptl_absorpt_coefficient_mu      8.634
_exptl_absorpt_correction_T_max    1.00000
_exptl_absorpt_correction_T_min    0.36078
_exptl_absorpt_correction_type     multi-scan
_exptl_absorpt_process_details
;
CrysAlisPro 1.171.40.84a (Rigaku Oxford Diffraction, 2020)
Empirical absorption correction using spherical harmonics,
implemented in SCALE3 ABSPACK scaling algorithm.
;
_exptl_absorpt_special_details     ?
_exptl_crystal_colour              green
_exptl_crystal_colour_primary      green
_exptl_crystal_density_diffrn      1.605
_exptl_crystal_density_meas        ?
_exptl_crystal_density_method      ?
_exptl_crystal_description         block
_exptl_crystal_F_000               918
_exptl_crystal_size_max            ?
_exptl_crystal_size_mid            ?
_exptl_crystal_size_min            ?
_exptl_transmission_factor_max     ?
_exptl_transmission_factor_min     ?
_diffrn_reflns_av_R_equivalents    0.0257
_diffrn_reflns_av_unetI/netI       0.0240
_diffrn_reflns_Laue_measured_fraction_full  0.987
_diffrn_reflns_Laue_measured_fraction_max  0.965
_diffrn_reflns_limit_h_max         11
_diffrn_reflns_limit_h_min         -12
_diffrn_reflns_limit_k_max         15
_diffrn_reflns_limit_k_min         -15
_diffrn_reflns_limit_l_max         20
_diffrn_reflns_limit_l_min         -19
_diffrn_reflns_number              18915
_diffrn_reflns_point_group_measured_fraction_full  0.987
_diffrn_reflns_point_group_measured_fraction_max  0.947
_diffrn_reflns_theta_full          67.684
_diffrn_reflns_theta_max           76.060
_diffrn_reflns_theta_min           4.801
_diffrn_ambient_environment        N~2~
_diffrn_ambient_temperature        100.01(10)
_diffrn_detector                   'Hybrid Pixel Array Detector'
_diffrn_detector_area_resol_mean   10.0000
_diffrn_measured_fraction_theta_full  0.987
_diffrn_measured_fraction_theta_max  0.965
_diffrn_measurement_details
;
List of Runs (angles in degrees, time in seconds):

  # Type    Start    End  Width  t~exp~   \w     \q     \k     \f   Frames
--------------------------------------------------------------------------
  1  \w     -6.00  24.00   0.50    0.50    --    0.00 -82.00-150.00   60
  2  \w    -38.00  33.00   0.50    0.50    --    0.00 -82.00  60.00  142
  3  \w    -39.00  26.00   0.50    0.50    --    0.00 -82.00 -60.00  130
  4  \w    -47.00  10.00   0.50    0.50    --    0.00 -77.00-180.00  114
  5  \w    -45.00  12.00   0.50    0.50    --    0.00 -77.00 -30.00  114
  6  \w    -21.00  34.00   0.50    0.50    --    0.00  82.00 120.00  110
  7  \w     42.00 136.00   0.50    0.50    --  101.30 -82.00 150.00  188
  8  \w     13.00 127.00   0.50    0.50    --  101.30 -57.00 -90.00  228
  9  \w     14.00  56.00   0.50    0.50    --  101.30 -82.00  90.00   84
 10  \w     77.00 103.00   0.50    0.50    --  101.30 -82.00   0.00   52
 11  \w     81.00 190.00   0.50    0.50    --  101.30  38.00  60.00  218
 12  \w     33.00  68.00   0.50    0.50    --  101.30 -82.00-150.00   70
 13  \w     97.00 122.00   0.50    0.50    --  101.30 -82.00 -30.00   50
 14  \w     26.00 121.00   0.50    0.50    --  101.30 -57.00   0.00  190
 15  \w     87.00 120.00   0.50    0.50    --  101.30  82.00-120.00   66
 16  \w     66.00 127.00   0.50    0.50    --  101.30 -57.00 120.00  122
 17  \w     52.00 129.00   0.50    0.50    --  101.30 -82.00 -90.00  154
 18  \w     15.00  55.00   0.50    0.50    --  101.30 -57.00 120.00   80
 19  \w     75.00 108.00   0.50    0.50    --  101.30 -82.00  90.00   66
 20  \w     75.00 106.00   0.50    0.50    --  101.30 -82.00-150.00   62
 21  \w     79.00 190.00   0.50    0.50    --  101.30  38.00  30.00  222
 22  \w     76.00 183.00   0.50    0.50    --  101.30  57.00-120.00  214
;
_diffrn_measurement_device         'four-circle diffractometer'
_diffrn_measurement_device_type    'XtaLAB AFC12 (RINC): Kappa single'
_diffrn_measurement_method         '\w scans'
_diffrn_orient_matrix_type        
 'CrysAlisPro convention (1999,Acta A55,543-557)'
_diffrn_orient_matrix_UB_11        0.0123672000
_diffrn_orient_matrix_UB_12        0.0423674000
_diffrn_orient_matrix_UB_13        -0.0855429000
_diffrn_orient_matrix_UB_21        0.0031140000
_diffrn_orient_matrix_UB_22        -0.1169792000
_diffrn_orient_matrix_UB_23        -0.0312887000
_diffrn_orient_matrix_UB_31        -0.1633189000
_diffrn_orient_matrix_UB_32        0.0010594000
_diffrn_orient_matrix_UB_33        -0.0322222000
_diffrn_radiation_monochromator    mirror
_diffrn_radiation_probe            x-ray
_diffrn_radiation_type             'Cu K\a'
_diffrn_radiation_wavelength       1.54184
_diffrn_source                     'Rotating-anode X-ray tube (dual wavelength)'
_diffrn_source_type                'Rigaku (Cu) X-ray DW Source'
_reflns_Friedel_coverage           0.872
_reflns_Friedel_fraction_full      0.988
_reflns_Friedel_fraction_max       0.926
_reflns_number_gt                  7588
_reflns_number_total               7609
_reflns_odcompleteness_completeness  98.70
_reflns_odcompleteness_iscentric   1
_reflns_odcompleteness_theta       66.97
_reflns_special_details
;
 Reflections were merged by SHELXL according to the crystal
 class for the calculation of statistics and refinement.
 
 _reflns_Friedel_fraction is defined as the number of unique
 Friedel pairs measured divided by the number that would be
 possible theoretically, ignoring centric projections and
 systematic absences.
;
_reflns_threshold_expression       'I > 2\s(I)'
_computing_cell_refinement         'CrysAlisPro 1.171.40.84a (Rigaku OD, 2020)'
_computing_data_collection         'CrysAlisPro 1.171.40.84a (Rigaku OD, 2020)'
_computing_data_reduction          'CrysAlisPro 1.171.40.84a (Rigaku OD, 2020)'
_computing_molecular_graphics      'Olex2 1.3-alpha (Dolomanov et al., 2009)'
_computing_publication_material    'Olex2 1.3-alpha (Dolomanov et al., 2009)'
_computing_structure_refinement    'SHELXL 2014/7 (Sheldrick, 2015)'
_computing_structure_solution      'SHELXT 2014/4 (Sheldrick, 2014)'
_refine_diff_density_max           0.621
_refine_diff_density_min           -0.462
_refine_diff_density_rms           0.085
_refine_ls_abs_structure_details
;
 Flack x determined using 3467 quotients [(I+)-(I-)]/[(I+)+(I-)]
 (Parsons, Flack and Wagner, Acta Cryst. B69 (2013) 249-259).
;
_refine_ls_abs_structure_Flack     0.014(4)
_refine_ls_extinction_coef         .
_refine_ls_extinction_method       none
_refine_ls_goodness_of_fit_ref     1.062
_refine_ls_hydrogen_treatment      constr
_refine_ls_matrix_type             full
_refine_ls_number_parameters       408
_refine_ls_number_reflns           7609
_refine_ls_number_restraints       1
_refine_ls_R_factor_all            0.0277
_refine_ls_R_factor_gt             0.0276
_refine_ls_restrained_S_all        1.062
_refine_ls_shift/su_max            0.001
_refine_ls_shift/su_mean           0.000
_refine_ls_structure_factor_coef   Fsqd
_refine_ls_weighting_details      
 'w=1/[\s^2^(Fo^2^)+(0.0490P)^2^+1.7035P] where P=(Fo^2^+2Fc^2^)/3'
_refine_ls_weighting_scheme        calc
_refine_ls_wR_factor_gt            0.0737
_refine_ls_wR_factor_ref           0.0737
_refine_special_details            ?
_olex2_refinement_description
;
1.a Aromatic/amide H refined with riding coordinates:
 C008(H008), C009(H009), C00A(H00A), C00B(H00B), C00E(H00E), C00F(H00F),
 C00G(H00H), C00H(H00J), C00I(H00I), C00J(H00K), C00K(H00L), C00M(H00M),
 C00O(H00O), C00P(H00P), C00Q(H00Q), C00S(H00S), C00U(H00U), C00V(H00V),
 C00W(H00W), C00X(H00X), C00Y(H00Y), C011(H011), C012(H012), C013(H013),
 C014(H014), C015(H015), C016(H016), C017(H017), C018(H018), C019(H019)
1.b Idealised Me refined as rotating group:
 C00L(H00C,H00D,H00G), C010(H01A,H01B,H01C)
;
_atom_sites_solution_hydrogens     geom
_atom_sites_solution_primary       dual
_atom_sites_solution_secondary     ?
loop_
  _atom_site_label
  _atom_site_type_symbol
  _atom_site_fract_x
  _atom_site_fract_y
  _atom_site_fract_z
  _atom_site_U_iso_or_equiv
  _atom_site_adp_type
  _atom_site_occupancy
  _atom_site_site_symmetry_order
  _atom_site_calc_flag
  _atom_site_refinement_flags_posn
  _atom_site_refinement_flags_adp
  _atom_site_refinement_flags_occupancy
  _atom_site_disorder_assembly
  _atom_site_disorder_group
 Br01 Br 1.10899(5) 0.41852(4) 0.85757(3) 0.01920(11) Uani 1 1 d . . . . .
 Br02 Br 0.70068(5) 0.49677(4) 0.71924(3) 0.01869(11) Uani 1 1 d . . . . .
 Br03 Br 1.04136(5) 0.52500(4) 0.61908(3) 0.02142(12) Uani 1 1 d . . . . .
 Br04 Br 0.98790(6) 0.73841(4) 0.79354(3) 0.02394(12) Uani 1 1 d . . . . .
 Mn05 Mn 0.95922(7) 0.54371(5) 0.74906(4) 0.01363(15) Uani 1 1 d . . . . .
 P006 P 0.36287(11) 0.71798(8) 0.51931(7) 0.0126(2) Uani 1 1 d . . . . .
 P007 P 0.49400(12) 0.17962(9) 0.07010(7) 0.0136(2) Uani 1 1 d . . . . .
 C008 C 0.1078(5) 0.0366(4) 0.0121(3) 0.0219(9) Uani 1 1 d . . . . .
 H008 H 0.0283 0.0343 0.0334 0.026 Uiso 1 1 calc R U . . .
 C009 C 0.6543(5) 0.7478(4) 0.5702(3) 0.0166(8) Uani 1 1 d . . . . .
 H009 H 0.6480 0.7224 0.6222 0.020 Uiso 1 1 calc R U . . .
 C00A C 0.1703(5) 1.0136(4) 0.6137(3) 0.0195(9) Uani 1 1 d . . . . .
 H00A H 0.1308 1.0738 0.6327 0.023 Uiso 1 1 calc R U . . .
 C00B C 0.7938(5) 0.8169(4) 0.4808(3) 0.0192(9) Uani 1 1 d . . . . .
 H00B H 0.8815 0.8372 0.4731 0.023 Uiso 1 1 calc R U . . .
 C00C C 0.5910(5) 0.2179(4) -0.0041(3) 0.0165(9) Uani 1 1 d . . . . .
 C00D C 0.2870(5) 0.8337(4) 0.5564(3) 0.0140(8) Uani 1 1 d . . . . .
 C00E C 0.1385(5) 0.9107(4) 0.6377(3) 0.0188(9) Uani 1 1 d . . . . .
 H00E H 0.0793 0.9027 0.6734 0.023 Uiso 1 1 calc R U . . .
 C00F C 0.1496(5) 0.7411(4) 0.3725(3) 0.0197(9) Uani 1 1 d . . . . .
 H00F H 0.1386 0.8110 0.3904 0.024 Uiso 1 1 calc R U . . .
 C00G C 0.3442(5) 0.0421(4) -0.0531(3) 0.0199(9) Uani 1 1 d . . . . .
 H00H H 0.4233 0.0443 -0.0748 0.024 Uiso 1 1 calc R U . . .
 C00H C 0.3247(5) 0.3587(4) 0.0711(3) 0.0187(9) Uani 1 1 d . . . . .
 H00J H 0.2683 0.3329 0.0205 0.022 Uiso 1 1 calc R U . . .
 C00I C 0.1947(5) 0.8204(4) 0.6087(3) 0.0167(9) Uani 1 1 d . . . . .
 H00I H 0.1716 0.7517 0.6236 0.020 Uiso 1 1 calc R U . . .
 C00J C 0.7354(5) 0.1972(4) 0.0115(3) 0.0199(9) Uani 1 1 d . . . . .
 H00K H 0.7826 0.1595 0.0593 0.024 Uiso 1 1 calc R U . . .
 C00K C 0.8094(5) 0.2339(4) -0.0458(3) 0.0219(10) Uani 1 1 d . . . . .
 H00L H 0.9061 0.2201 -0.0362 0.026 Uiso 1 1 calc R U . . .
 C00L C 0.3874(5) 0.6138(4) 0.5964(3) 0.0190(9) Uani 1 1 d . . . . .
 H00C H 0.4451 0.6404 0.6488 0.028 Uiso 1 1 calc R U . . .
 H00D H 0.4337 0.5533 0.5785 0.028 Uiso 1 1 calc R U . . .
 H00G H 0.2966 0.5917 0.6032 0.028 Uiso 1 1 calc R U . . .
 C00M C 0.5198(5) 0.2748(4) -0.0757(3) 0.0224(10) Uani 1 1 d . . . . .
 H00M H 0.4229 0.2885 -0.0859 0.027 Uiso 1 1 calc R U . . .
 C00N C 0.3398(5) 0.1047(3) 0.0163(3) 0.0144(8) Uani 1 1 d . . . . .
 C00O C 0.2929(5) 0.4566(4) 0.1031(3) 0.0210(10) Uani 1 1 d . . . . .
 H00O H 0.2151 0.4965 0.0736 0.025 Uiso 1 1 calc R U . . .
 C00P C 0.1123(5) -0.0261(4) -0.0571(3) 0.0216(10) Uani 1 1 d . . . . .
 H00P H 0.0357 -0.0702 -0.0818 0.026 Uiso 1 1 calc R U . . .
 C00Q C 0.2603(5) 1.0269(4) 0.5618(3) 0.0195(9) Uani 1 1 d . . . . .
 H00Q H 0.2814 1.0958 0.5461 0.023 Uiso 1 1 calc R U . . .
 C00R C 0.2489(5) 0.6711(4) 0.4224(3) 0.0152(8) Uani 1 1 d . . . . .
 C00S C 0.3191(5) 0.9371(4) 0.5331(3) 0.0179(9) Uani 1 1 d . . . . .
 H00S H 0.3798 0.9459 0.4983 0.022 Uiso 1 1 calc R U . . .
 C00T C 0.5318(4) 0.7548(3) 0.5027(3) 0.0134(8) Uani 1 1 d . . . . .
 C00U C 0.7846(5) 0.7790(4) 0.5583(3) 0.0179(9) Uani 1 1 d . . . . .
 H00U H 0.8661 0.7746 0.6026 0.021 Uiso 1 1 calc R U . . .
 C00V C 0.7386(6) 0.2906(4) -0.1165(3) 0.0237(10) Uani 1 1 d . . . . .
 H00V H 0.7880 0.3152 -0.1542 0.028 Uiso 1 1 calc R U . . .
 C00W C 0.2210(5) 0.1020(4) 0.0491(3) 0.0199(9) Uani 1 1 d . . . . .
 H00W H 0.2185 0.1440 0.0955 0.024 Uiso 1 1 calc R U . . .
 C00X C 0.5414(5) 0.7930(4) 0.4248(3) 0.0175(9) Uani 1 1 d . . . . .
 H00X H 0.4606 0.7974 0.3801 0.021 Uiso 1 1 calc R U . . .
 C00Y C 0.6729(5) 0.8245(4) 0.4145(3) 0.0199(9) Uani 1 1 d . . . . .
 H00Y H 0.6798 0.8508 0.3630 0.024 Uiso 1 1 calc R U . . .
 C00Z C 0.4423(5) 0.2992(4) 0.1157(3) 0.0158(8) Uani 1 1 d . . . . .
 C010 C 0.6002(5) 0.0969(4) 0.1515(3) 0.0210(9) Uani 1 1 d . . . . .
 H01A H 0.6309 0.0339 0.1271 0.031 Uiso 1 1 calc R U . . .
 H01B H 0.5450 0.0754 0.1892 0.031 Uiso 1 1 calc R U . . .
 H01C H 0.6817 0.1370 0.1818 0.031 Uiso 1 1 calc R U . . .
 C011 C 0.2299(5) -0.0232(4) -0.0894(3) 0.0228(10) Uani 1 1 d . . . . .
 H011 H 0.2320 -0.0654 -0.1357 0.027 Uiso 1 1 calc R U . . .
 C012 C 0.1787(5) 0.5296(5) 0.3199(3) 0.0268(11) Uani 1 1 d . . . . .
 H012 H 0.1876 0.4593 0.3022 0.032 Uiso 1 1 calc R U . . .
 C013 C 0.0674(6) 0.7042(5) 0.2955(3) 0.0276(11) Uani 1 1 d . . . . .
 H013 H 0.0020 0.7501 0.2611 0.033 Uiso 1 1 calc R U . . .
 C014 C 0.5246(5) 0.3373(4) 0.1924(3) 0.0209(10) Uani 1 1 d . . . . .
 H014 H 0.6017 0.2972 0.2226 0.025 Uiso 1 1 calc R U . . .
 C015 C 0.3766(5) 0.4951(4) 0.1787(3) 0.0226(10) Uani 1 1 d . . . . .
 H015 H 0.3556 0.5613 0.1991 0.027 Uiso 1 1 calc R U . . .
 C016 C 0.5945(6) 0.3108(4) -0.1313(3) 0.0243(10) Uani 1 1 d . . . . .
 H016 H 0.5476 0.3489 -0.1790 0.029 Uiso 1 1 calc R U . . .
 C017 C 0.4910(6) 0.4358(4) 0.2240(3) 0.0263(10) Uani 1 1 d . . . . .
 H017 H 0.5455 0.4613 0.2753 0.032 Uiso 1 1 calc R U . . .
 C018 C 0.2625(5) 0.5649(4) 0.3968(3) 0.0214(10) Uani 1 1 d . . . . .
 H018 H 0.3272 0.5183 0.4309 0.026 Uiso 1 1 calc R U . . .
 C019 C 0.0824(6) 0.5991(5) 0.2699(3) 0.0280(11) Uani 1 1 d . . . . .
 H019 H 0.0269 0.5753 0.2183 0.034 Uiso 1 1 calc R U . . .

loop_
  _atom_site_aniso_label
  _atom_site_aniso_U_11
  _atom_site_aniso_U_22
  _atom_site_aniso_U_33
  _atom_site_aniso_U_23
  _atom_site_aniso_U_13
  _atom_site_aniso_U_12
 Br01 0.0169(2) 0.0177(2) 0.0200(2) 0.00119(17) -0.00059(16) 0.00097(17)
 Br02 0.0127(2) 0.0207(2) 0.0214(2) 0.00495(17) 0.00223(16) -0.00098(16)
 Br03 0.0227(2) 0.0204(2) 0.0249(2) -0.00432(19) 0.01302(18) -0.00293(18)
 Br04 0.0381(3) 0.0129(2) 0.0180(2) -0.00228(17) 0.00209(19) -0.00320(19)
 Mn05 0.0129(3) 0.0124(3) 0.0149(3) -0.0005(2) 0.0024(2) -0.0013(2)
 P006 0.0119(5) 0.0091(5) 0.0170(5) 0.0019(4) 0.0043(4) 0.0006(4)
 P007 0.0140(5) 0.0129(5) 0.0137(5) 0.0013(4) 0.0032(4) 0.0016(4)
 C008 0.020(2) 0.024(2) 0.024(2) 0.0058(19) 0.0087(18) -0.0026(19)
 C009 0.018(2) 0.0116(19) 0.021(2) 0.0016(16) 0.0053(17) 0.0014(16)
 C00A 0.022(2) 0.012(2) 0.025(2) -0.0035(18) 0.0073(17) 0.0010(17)
 C00B 0.016(2) 0.013(2) 0.031(2) 0.0006(18) 0.0092(18) -0.0011(16)
 C00C 0.019(2) 0.014(2) 0.018(2) -0.0039(16) 0.0080(17) -0.0013(17)
 C00D 0.014(2) 0.012(2) 0.015(2) 0.0023(16) 0.0018(16) -0.0018(15)
 C00E 0.019(2) 0.020(2) 0.020(2) -0.0018(18) 0.0097(17) -0.0031(18)
 C00F 0.021(2) 0.016(2) 0.021(2) 0.0009(18) 0.0040(17) -0.0019(18)
 C00G 0.015(2) 0.021(2) 0.024(2) -0.0039(19) 0.0067(17) 0.0024(18)
 C00H 0.016(2) 0.017(2) 0.021(2) 0.0017(17) 0.0014(17) 0.0007(17)
 C00I 0.014(2) 0.015(2) 0.021(2) -0.0002(17) 0.0031(16) -0.0013(16)
 C00J 0.019(2) 0.018(2) 0.022(2) -0.0011(18) 0.0028(18) -0.0018(18)
 C00K 0.016(2) 0.015(2) 0.037(3) -0.004(2) 0.0105(19) -0.0013(18)
 C00L 0.014(2) 0.018(2) 0.026(2) 0.0053(18) 0.0075(18) 0.0016(16)
 C00M 0.018(2) 0.024(2) 0.026(2) 0.0062(19) 0.0058(19) 0.0053(19)
 C00N 0.015(2) 0.0114(19) 0.016(2) -0.0005(15) 0.0024(16) -0.0025(16)
 C00O 0.016(2) 0.018(2) 0.032(3) 0.0044(19) 0.0106(19) 0.0035(17)
 C00P 0.019(2) 0.013(2) 0.029(2) 0.0002(18) -0.0005(18) -0.0015(17)
 C00Q 0.025(2) 0.0089(19) 0.025(2) 0.0031(18) 0.0075(18) 0.0021(17)
 C00R 0.016(2) 0.013(2) 0.018(2) 0.0002(16) 0.0072(16) -0.0023(16)
 C00S 0.021(2) 0.014(2) 0.021(2) 0.0026(17) 0.0084(18) 0.0001(17)
 C00T 0.014(2) 0.0088(18) 0.018(2) 0.0004(15) 0.0059(16) -0.0013(15)
 C00U 0.016(2) 0.014(2) 0.022(2) -0.0018(17) 0.0017(17) -0.0052(16)
 C00V 0.030(3) 0.016(2) 0.031(3) 0.0015(19) 0.018(2) -0.0034(19)
 C00W 0.023(2) 0.018(2) 0.020(2) -0.0004(17) 0.0079(18) -0.0001(18)
 C00X 0.018(2) 0.012(2) 0.022(2) 0.0022(17) 0.0044(17) 0.0001(16)
 C00Y 0.025(2) 0.014(2) 0.022(2) 0.0041(17) 0.0095(18) -0.0001(17)
 C00Z 0.016(2) 0.015(2) 0.017(2) 0.0010(16) 0.0056(16) 0.0008(16)
 C010 0.021(2) 0.022(2) 0.019(2) 0.0073(18) 0.0029(18) 0.0064(19)
 C011 0.025(2) 0.018(2) 0.023(2) -0.0071(18) 0.0021(19) 0.0003(19)
 C012 0.027(3) 0.026(2) 0.032(3) -0.011(2) 0.015(2) -0.009(2)
 C013 0.028(3) 0.028(3) 0.022(2) 0.007(2) -0.002(2) -0.006(2)
 C014 0.024(2) 0.022(2) 0.016(2) -0.0009(18) 0.0025(18) 0.0043(18)
 C015 0.029(2) 0.016(2) 0.029(2) -0.0040(19) 0.017(2) 0.0015(19)
 C016 0.030(3) 0.021(2) 0.024(2) 0.0080(19) 0.010(2) 0.001(2)
 C017 0.035(3) 0.026(3) 0.017(2) -0.0056(19) 0.005(2) -0.002(2)
 C018 0.021(2) 0.014(2) 0.031(3) -0.0045(18) 0.0111(19) -0.0027(17)
 C019 0.032(3) 0.034(3) 0.018(2) -0.004(2) 0.007(2) -0.017(2)

_geom_special_details
;
 All esds (except the esd in the dihedral angle between two l.s. planes)
 are estimated using the full covariance matrix.  The cell esds are taken
 into account individually in the estimation of esds in distances, angles
 and torsion angles; correlations between esds in cell parameters are only
 used when they are defined by crystal symmetry.  An approximate (isotropic)
 treatment of cell esds is used for estimating esds involving l.s. planes.
;
loop_
  _geom_bond_atom_site_label_1
  _geom_bond_atom_site_label_2
  _geom_bond_distance
  _geom_bond_site_symmetry_2
  _geom_bond_publ_flag
 Br01 Mn05 2.5270(8) . ?
 Br02 Mn05 2.5061(8) . ?
 Br03 Mn05 2.4857(8) . ?
 Br04 Mn05 2.5157(8) . ?
 P006 C00D 1.791(5) . ?
 P006 C00L 1.783(5) . ?
 P006 C00R 1.790(5) . ?
 P006 C00T 1.795(4) . ?
 P007 C00C 1.793(5) . ?
 P007 C00N 1.793(4) . ?
 P007 C00Z 1.792(5) . ?
 P007 C010 1.790(5) . ?
 C008 H008 0.9300 . ?
 C008 C00P 1.390(7) . ?
 C008 C00W 1.378(7) . ?
 C009 H009 0.9300 . ?
 C009 C00T 1.408(6) . ?
 C009 C00U 1.388(7) . ?
 C00A H00A 0.9300 . ?
 C00A C00E 1.393(7) . ?
 C00A C00Q 1.385(7) . ?
 C00B H00B 0.9300 . ?
 C00B C00U 1.387(7) . ?
 C00B C00Y 1.387(7) . ?
 C00C C00J 1.387(7) . ?
 C00C C00M 1.395(7) . ?
 C00D C00I 1.408(6) . ?
 C00D C00S 1.396(6) . ?
 C00E H00E 0.9300 . ?
 C00E C00I 1.384(7) . ?
 C00F H00F 0.9300 . ?
 C00F C00R 1.398(7) . ?
 C00F C013 1.392(7) . ?
 C00G H00H 0.9300 . ?
 C00G C00N 1.393(6) . ?
 C00G C011 1.382(7) . ?
 C00H H00J 0.9300 . ?
 C00H C00O 1.388(7) . ?
 C00H C00Z 1.400(6) . ?
 C00I H00I 0.9300 . ?
 C00J H00K 0.9300 . ?
 C00J C00K 1.404(7) . ?
 C00K H00L 0.9300 . ?
 C00K C00V 1.383(8) . ?
 C00L H00C 0.9600 . ?
 C00L H00D 0.9600 . ?
 C00L H00G 0.9600 . ?
 C00M H00M 0.9300 . ?
 C00M C016 1.384(7) . ?
 C00N C00W 1.398(6) . ?
 C00O H00O 0.9300 . ?
 C00O C015 1.386(7) . ?
 C00P H00P 0.9300 . ?
 C00P C011 1.383(7) . ?
 C00Q H00Q 0.9300 . ?
 C00Q C00S 1.389(6) . ?
 C00R C018 1.398(6) . ?
 C00S H00S 0.9300 . ?
 C00T C00X 1.396(6) . ?
 C00U H00U 0.9300 . ?
 C00V H00V 0.9300 . ?
 C00V C016 1.384(8) . ?
 C00W H00W 0.9300 . ?
 C00X H00X 0.9300 . ?
 C00X C00Y 1.390(7) . ?
 C00Y H00Y 0.9300 . ?
 C00Z C014 1.393(6) . ?
 C010 H01A 0.9600 . ?
 C010 H01B 0.9600 . ?
 C010 H01C 0.9600 . ?
 C011 H011 0.9300 . ?
 C012 H012 0.9300 . ?
 C012 C018 1.389(7) . ?
 C012 C019 1.379(8) . ?
 C013 H013 0.9300 . ?
 C013 C019 1.388(8) . ?
 C014 H014 0.9300 . ?
 C014 C017 1.399(7) . ?
 C015 H015 0.9300 . ?
 C015 C017 1.382(8) . ?
 C016 H016 0.9300 . ?
 C017 H017 0.9300 . ?
 C018 H018 0.9300 . ?
 C019 H019 0.9300 . ?

loop_
  _geom_angle_atom_site_label_1
  _geom_angle_atom_site_label_2
  _geom_angle_atom_site_label_3
  _geom_angle
  _geom_angle_site_symmetry_1
  _geom_angle_site_symmetry_3
  _geom_angle_publ_flag
 Br02 Mn05 Br01 111.30(3) . . ?
 Br02 Mn05 Br04 108.05(3) . . ?
 Br03 Mn05 Br01 107.34(3) . . ?
 Br03 Mn05 Br02 109.90(3) . . ?
 Br03 Mn05 Br04 107.74(3) . . ?
 Br04 Mn05 Br01 112.44(3) . . ?
 C00D P006 C00T 108.9(2) . . ?
 C00L P006 C00D 109.1(2) . . ?
 C00L P006 C00R 109.8(2) . . ?
 C00L P006 C00T 109.5(2) . . ?
 C00R P006 C00D 110.4(2) . . ?
 C00R P006 C00T 109.1(2) . . ?
 C00N P007 C00C 108.7(2) . . ?
 C00N P007 C00Z 110.2(2) . . ?
 C00Z P007 C00C 108.8(2) . . ?
 C010 P007 C00C 111.1(2) . . ?
 C010 P007 C00N 108.8(2) . . ?
 C010 P007 C00Z 109.2(2) . . ?
 C00P C008 H008 120.0 . . ?
 C00W C008 H008 120.0 . . ?
 C00W C008 C00P 120.1(4) . . ?
 C00T C009 H009 120.3 . . ?
 C00U C009 H009 120.3 . . ?
 C00U C009 C00T 119.3(4) . . ?
 C00E C00A H00A 119.8 . . ?
 C00Q C00A H00A 119.8 . . ?
 C00Q C00A C00E 120.4(4) . . ?
 C00U C00B H00B 119.8 . . ?
 C00Y C00B H00B 119.8 . . ?
 C00Y C00B C00U 120.3(4) . . ?
 C00J C00C P007 120.8(4) . . ?
 C00J C00C C00M 120.5(4) . . ?
 C00M C00C P007 118.5(4) . . ?
 C00I C00D P006 120.1(3) . . ?
 C00S C00D P006 119.9(3) . . ?
 C00S C00D C00I 120.0(4) . . ?
 C00A C00E H00E 119.8 . . ?
 C00I C00E C00A 120.3(4) . . ?
 C00I C00E H00E 119.8 . . ?
 C00R C00F H00F 120.7 . . ?
 C013 C00F H00F 120.7 . . ?
 C013 C00F C00R 118.7(5) . . ?
 C00N C00G H00H 120.3 . . ?
 C011 C00G H00H 120.3 . . ?
 C011 C00G C00N 119.3(4) . . ?
 C00O C00H H00J 120.3 . . ?
 C00O C00H C00Z 119.5(4) . . ?
 C00Z C00H H00J 120.3 . . ?
 C00D C00I H00I 120.3 . . ?
 C00E C00I C00D 119.3(4) . . ?
 C00E C00I H00I 120.3 . . ?
 C00C C00J H00K 120.4 . . ?
 C00C C00J C00K 119.2(4) . . ?
 C00K C00J H00K 120.4 . . ?
 C00J C00K H00L 120.0 . . ?
 C00V C00K C00J 120.1(4) . . ?
 C00V C00K H00L 120.0 . . ?
 P006 C00L H00C 109.5 . . ?
 P006 C00L H00D 109.5 . . ?
 P006 C00L H00G 109.5 . . ?
 H00C C00L H00D 109.5 . . ?
 H00C C00L H00G 109.5 . . ?
 H00D C00L H00G 109.5 . . ?
 C00C C00M H00M 120.3 . . ?
 C016 C00M C00C 119.5(5) . . ?
 C016 C00M H00M 120.3 . . ?
 C00G C00N P007 119.7(3) . . ?
 C00G C00N C00W 120.6(4) . . ?
 C00W C00N P007 119.5(3) . . ?
 C00H C00O H00O 119.8 . . ?
 C015 C00O C00H 120.4(5) . . ?
 C015 C00O H00O 119.8 . . ?
 C008 C00P H00P 119.8 . . ?
 C011 C00P C008 120.5(4) . . ?
 C011 C00P H00P 119.8 . . ?
 C00A C00Q H00Q 120.0 . . ?
 C00A C00Q C00S 119.9(4) . . ?
 C00S C00Q H00Q 120.0 . . ?
 C00F C00R P006 119.9(4) . . ?
 C00F C00R C018 120.7(4) . . ?
 C018 C00R P006 119.4(4) . . ?
 C00D C00S H00S 120.0 . . ?
 C00Q C00S C00D 120.0(4) . . ?
 C00Q C00S H00S 120.0 . . ?
 C009 C00T P006 119.1(3) . . ?
 C00X C00T P006 120.6(3) . . ?
 C00X C00T C009 120.3(4) . . ?
 C009 C00U H00U 119.9 . . ?
 C00B C00U C009 120.2(4) . . ?
 C00B C00U H00U 119.9 . . ?
 C00K C00V H00V 119.9 . . ?
 C00K C00V C016 120.1(5) . . ?
 C016 C00V H00V 119.9 . . ?
 C008 C00W C00N 119.3(4) . . ?
 C008 C00W H00W 120.3 . . ?
 C00N C00W H00W 120.3 . . ?
 C00T C00X H00X 120.3 . . ?
 C00Y C00X C00T 119.3(4) . . ?
 C00Y C00X H00X 120.3 . . ?
 C00B C00Y C00X 120.4(4) . . ?
 C00B C00Y H00Y 119.8 . . ?
 C00X C00Y H00Y 119.8 . . ?
 C00H C00Z P007 119.7(4) . . ?
 C014 C00Z P007 120.2(3) . . ?
 C014 C00Z C00H 120.0(4) . . ?
 P007 C010 H01A 109.5 . . ?
 P007 C010 H01B 109.5 . . ?
 P007 C010 H01C 109.5 . . ?
 H01A C010 H01B 109.5 . . ?
 H01A C010 H01C 109.5 . . ?
 H01B C010 H01C 109.5 . . ?
 C00G C011 C00P 120.2(4) . . ?
 C00G C011 H011 119.9 . . ?
 C00P C011 H011 119.9 . . ?
 C018 C012 H012 120.1 . . ?
 C019 C012 H012 120.1 . . ?
 C019 C012 C018 119.8(5) . . ?
 C00F C013 H013 119.8 . . ?
 C019 C013 C00F 120.4(5) . . ?
 C019 C013 H013 119.8 . . ?
 C00Z C014 H014 120.1 . . ?
 C00Z C014 C017 119.9(4) . . ?
 C017 C014 H014 120.1 . . ?
 C00O C015 H015 119.7 . . ?
 C017 C015 C00O 120.6(4) . . ?
 C017 C015 H015 119.7 . . ?
 C00M C016 C00V 120.5(5) . . ?
 C00M C016 H016 119.7 . . ?
 C00V C016 H016 119.7 . . ?
 C014 C017 H017 120.1 . . ?
 C015 C017 C014 119.7(5) . . ?
 C015 C017 H017 120.1 . . ?
 C00R C018 H018 120.2 . . ?
 C012 C018 C00R 119.6(5) . . ?
 C012 C018 H018 120.2 . . ?
 C012 C019 C013 120.8(5) . . ?
 C012 C019 H019 119.6 . . ?
 C013 C019 H019 119.6 . . ?

loop_
  _geom_torsion_atom_site_label_1
  _geom_torsion_atom_site_label_2
  _geom_torsion_atom_site_label_3
  _geom_torsion_atom_site_label_4
  _geom_torsion
  _geom_torsion_site_symmetry_1
  _geom_torsion_site_symmetry_2
  _geom_torsion_site_symmetry_3
  _geom_torsion_site_symmetry_4
  _geom_torsion_publ_flag
 P006 C00D C00I C00E 179.1(3) . . . . ?
 P006 C00D C00S C00Q 180.0(4) . . . . ?
 P006 C00R C018 C012 -177.1(4) . . . . ?
 P006 C00T C00X C00Y 177.8(4) . . . . ?
 P007 C00C C00J C00K -176.4(4) . . . . ?
 P007 C00C C00M C016 176.1(4) . . . . ?
 P007 C00N C00W C008 -174.1(4) . . . . ?
 P007 C00Z C014 C017 174.2(4) . . . . ?
 C008 C00P C011 C00G 0.0(7) . . . . ?
 C009 C00T C00X C00Y -0.3(7) . . . . ?
 C00A C00E C00I C00D 1.6(6) . . . . ?
 C00A C00Q C00S C00D 0.2(7) . . . . ?
 C00C P007 C00N C00G 30.8(4) . . . . ?
 C00C P007 C00N C00W -155.0(4) . . . . ?
 C00C P007 C00Z C00H 79.2(4) . . . . ?
 C00C P007 C00Z C014 -96.1(4) . . . . ?
 C00C C00J C00K C00V 0.4(7) . . . . ?
 C00C C00M C016 C00V 0.2(8) . . . . ?
 C00D P006 C00R C00F 21.9(4) . . . . ?
 C00D P006 C00R C018 -159.4(4) . . . . ?
 C00D P006 C00T C009 87.4(4) . . . . ?
 C00D P006 C00T C00X -90.7(4) . . . . ?
 C00E C00A C00Q C00S 0.2(7) . . . . ?
 C00F C00R C018 C012 1.5(7) . . . . ?
 C00F C013 C019 C012 -0.1(8) . . . . ?
 C00G C00N C00W C008 0.1(7) . . . . ?
 C00H C00O C015 C017 -1.2(7) . . . . ?
 C00H C00Z C014 C017 -1.2(7) . . . . ?
 C00I C00D C00S C00Q 0.2(7) . . . . ?
 C00J C00C C00M C016 -0.1(7) . . . . ?
 C00J C00K C00V C016 -0.4(7) . . . . ?
 C00K C00V C016 C00M 0.1(8) . . . . ?
 C00L P006 C00D C00I -31.7(4) . . . . ?
 C00L P006 C00D C00S 148.6(4) . . . . ?
 C00L P006 C00R C00F 142.2(4) . . . . ?
 C00L P006 C00R C018 -39.1(4) . . . . ?
 C00L P006 C00T C009 -31.8(4) . . . . ?
 C00L P006 C00T C00X 150.1(4) . . . . ?
 C00M C00C C00J C00K -0.2(7) . . . . ?
 C00N P007 C00C C00J -128.9(4) . . . . ?
 C00N P007 C00C C00M 54.8(4) . . . . ?
 C00N P007 C00Z C00H -39.9(4) . . . . ?
 C00N P007 C00Z C014 144.7(4) . . . . ?
 C00N C00G C011 C00P 0.2(7) . . . . ?
 C00O C00H C00Z P007 -174.0(4) . . . . ?
 C00O C00H C00Z C014 1.4(7) . . . . ?
 C00O C015 C017 C014 1.5(8) . . . . ?
 C00P C008 C00W C00N 0.1(7) . . . . ?
 C00Q C00A C00E C00I -1.1(7) . . . . ?
 C00R P006 C00D C00I 89.1(4) . . . . ?
 C00R P006 C00D C00S -90.7(4) . . . . ?
 C00R P006 C00T C009 -152.0(3) . . . . ?
 C00R P006 C00T C00X 30.0(4) . . . . ?
 C00R C00F C013 C019 1.2(8) . . . . ?
 C00S C00D C00I C00E -1.1(6) . . . . ?
 C00T P006 C00D C00I -151.1(4) . . . . ?
 C00T P006 C00D C00S 29.1(4) . . . . ?
 C00T P006 C00R C00F -97.8(4) . . . . ?
 C00T P006 C00R C018 80.9(4) . . . . ?
 C00T C009 C00U C00B 0.0(7) . . . . ?
 C00T C00X C00Y C00B 0.7(7) . . . . ?
 C00U C009 C00T P006 -178.2(3) . . . . ?
 C00U C009 C00T C00X -0.1(7) . . . . ?
 C00U C00B C00Y C00X -0.8(7) . . . . ?
 C00W C008 C00P C011 -0.1(7) . . . . ?
 C00Y C00B C00U C009 0.4(7) . . . . ?
 C00Z P007 C00C C00J 111.0(4) . . . . ?
 C00Z P007 C00C C00M -65.2(4) . . . . ?
 C00Z P007 C00N C00G 150.0(4) . . . . ?
 C00Z P007 C00N C00W -35.8(4) . . . . ?
 C00Z C00H C00O C015 -0.2(7) . . . . ?
 C00Z C014 C017 C015 -0.3(8) . . . . ?
 C010 P007 C00C C00J -9.3(5) . . . . ?
 C010 P007 C00C C00M 174.5(4) . . . . ?
 C010 P007 C00N C00G -90.3(4) . . . . ?
 C010 P007 C00N C00W 84.0(4) . . . . ?
 C010 P007 C00Z C00H -159.4(4) . . . . ?
 C010 P007 C00Z C014 25.2(5) . . . . ?
 C011 C00G C00N P007 174.0(4) . . . . ?
 C011 C00G C00N C00W -0.2(7) . . . . ?
 C013 C00F C00R P006 176.8(4) . . . . ?
 C013 C00F C00R C018 -1.9(7) . . . . ?
 C018 C012 C019 C013 -0.3(8) . . . . ?
 C019 C012 C018 C00R -0.4(7) . . . . ?

_shelx_res_file
;
    p21-2.res created by SHELXL-2014/7

TITL p21-2_a.res in P2(1)
REM Old TITL p21-2 in P2(1)
REM SHELXT solution in P2(1)
REM R1 0.070, Rweak 0.042, Alpha 0.007, Orientation as input
REM Flack x = -0.130 ( 0.026 ) from Parsons' quotients
REM Formula found by SHELXT: C38 P2 Br5
CELL 1.54184 9.7399 12.3887 16.4947 90 104.997 90
ZERR 2 0.0001 0.0001 0.0001 0 0.001 0
LATT -1
SYMM -X,0.5+Y,-Z
SFAC C H Br Mn P
UNIT 76 72 8 2 4

L.S. 10
PLAN  15
CONF
BOND $H
list 4
fmap 2 53
MORE -1
ACTA
REM <olex2.extras>
REM <HklSrc "%.\\p21-2.hkl">
REM </olex2.extras>

WGHT    0.049000    1.703500
FVAR       0.49257
BR01  3    1.108988    0.418517    0.857568    11.00000    0.01689    0.01774 =
         0.02000    0.00119   -0.00059    0.00097
BR02  3    0.700676    0.496770    0.719239    11.00000    0.01274    0.02075 =
         0.02138    0.00495    0.00223   -0.00098
BR03  3    1.041359    0.525004    0.619077    11.00000    0.02274    0.02044 =
         0.02488   -0.00432    0.01302   -0.00293
BR04  3    0.987900    0.738412    0.793544    11.00000    0.03811    0.01287 =
         0.01797   -0.00228    0.00209   -0.00320
MN05  4    0.959221    0.543710    0.749062    11.00000    0.01293    0.01237 =
         0.01490   -0.00052    0.00237   -0.00130
P006  5    0.362866    0.717980    0.519315    11.00000    0.01194    0.00907 =
         0.01704    0.00191    0.00434    0.00062
P007  5    0.493998    0.179621    0.070099    11.00000    0.01400    0.01288 =
         0.01372    0.00125    0.00319    0.00164
C008  1    0.107821    0.036564    0.012101    11.00000    0.01991    0.02350 =
         0.02384    0.00577    0.00865   -0.00256
AFIX  43
H008  2    0.028313    0.034286    0.033410    11.00000   -1.20000
AFIX   0

C009  1    0.654333    0.747751    0.570186    11.00000    0.01781    0.01159 =
         0.02064    0.00165    0.00531    0.00143
AFIX  43
H009  2    0.648033    0.722418    0.622176    11.00000   -1.20000
AFIX   0
C00A  1    0.170280    1.013610    0.613701    11.00000    0.02152    0.01236 =
         0.02535   -0.00349    0.00727    0.00105
AFIX  43
H00A  2    0.130761    1.073812    0.632690    11.00000   -1.20000
AFIX   0
C00B  1    0.793792    0.816857    0.480766    11.00000    0.01603    0.01264 =
         0.03067    0.00060    0.00922   -0.00112
AFIX  43
H00B  2    0.881488    0.837229    0.473122    11.00000   -1.20000
AFIX   0

C00C  1    0.590958    0.217935   -0.004136    11.00000    0.01943    0.01380 =
         0.01817   -0.00387    0.00804   -0.00130
C00D  1    0.286998    0.833664    0.556371    11.00000    0.01352    0.01196 =
         0.01541    0.00231    0.00175   -0.00183
C00E  1    0.138521    0.910723    0.637673    11.00000    0.01947    0.01964 =
         0.01992   -0.00176    0.00969   -0.00308
AFIX  43
H00E  2    0.079288    0.902671    0.673354    11.00000   -1.20000
AFIX   0
C00F  1    0.149567    0.741130    0.372518    11.00000    0.02144    0.01606 =
         0.02072    0.00086    0.00395   -0.00190
AFIX  43
H00F  2    0.138635    0.811045    0.390409    11.00000   -1.20000
AFIX   0

C00G  1    0.344202    0.042137   -0.053100    11.00000    0.01542    0.02147 =
         0.02369   -0.00388    0.00668    0.00239
AFIX  43
H00H  2    0.423269    0.044331   -0.074818    11.00000   -1.20000
AFIX   0
C00H  1    0.324691    0.358706    0.071114    11.00000    0.01616    0.01746 =
         0.02055    0.00174    0.00144    0.00072
AFIX  43
H00J  2    0.268276    0.332859    0.020463    11.00000   -1.20000
AFIX   0

C00I  1    0.194661    0.820432    0.608663    11.00000    0.01378    0.01501 =
         0.02055   -0.00024    0.00306   -0.00127
AFIX  43
H00I  2    0.171611    0.751680    0.623569    11.00000   -1.20000
AFIX   0

C00J  1    0.735397    0.197235    0.011477    11.00000    0.01863    0.01816 =
         0.02157   -0.00114    0.00277   -0.00177
AFIX  43
H00K  2    0.782649    0.159506    0.059311    11.00000   -1.20000
AFIX   0
C00K  1    0.809406    0.233905   -0.045775    11.00000    0.01563    0.01510 =
         0.03696   -0.00376    0.01048   -0.00133
AFIX  43
H00L  2    0.906139    0.220061   -0.036152    11.00000   -1.20000
AFIX   0

C00L  1    0.387409    0.613811    0.596359    11.00000    0.01393    0.01785 =
         0.02637    0.00531    0.00748    0.00160
AFIX 137
H00C  2    0.445090    0.640407    0.648829    11.00000   -1.50000
H00D  2    0.433702    0.553277    0.578474    11.00000   -1.50000
H00G  2    0.296646    0.591675    0.603247    11.00000   -1.50000
AFIX   0

C00M  1    0.519819    0.274843   -0.075693    11.00000    0.01788    0.02381 =
         0.02555    0.00617    0.00579    0.00528
AFIX  43
H00M  2    0.422939    0.288470   -0.085947    11.00000   -1.20000
AFIX   0
C00N  1    0.339814    0.104706    0.016349    11.00000    0.01506    0.01143 =
         0.01582   -0.00054    0.00240   -0.00255
C00O  1    0.292943    0.456556    0.103086    11.00000    0.01568    0.01758 =
         0.03235    0.00443    0.01063    0.00351
AFIX  43
H00O  2    0.215114    0.496479    0.073612    11.00000   -1.20000
AFIX   0
C00P  1    0.112321   -0.026064   -0.057077    11.00000    0.01943    0.01296 =
         0.02875    0.00023   -0.00054   -0.00153
AFIX  43
H00P  2    0.035703   -0.070208   -0.081816    11.00000   -1.20000
AFIX   0

C00Q  1    0.260326    1.026871    0.561771    11.00000    0.02464    0.00892 =
         0.02539    0.00306    0.00750    0.00205
AFIX  43
H00Q  2    0.281393    1.095791    0.546147    11.00000   -1.20000
AFIX   0
C00R  1    0.248896    0.671055    0.422443    11.00000    0.01566    0.01328 =
         0.01813    0.00015    0.00722   -0.00226
C00S  1    0.319115    0.937097    0.533062    11.00000    0.02053    0.01364 =
         0.02124    0.00263    0.00836    0.00006
AFIX  43
H00S  2    0.379831    0.945872    0.498338    11.00000   -1.20000
AFIX   0
C00T  1    0.531819    0.754764    0.502716    11.00000    0.01437    0.00875 =
         0.01795    0.00036    0.00588   -0.00126
C00U  1    0.784631    0.779034    0.558322    11.00000    0.01608    0.01383 =
         0.02201   -0.00185    0.00166   -0.00524
AFIX  43
H00U  2    0.866068    0.774607    0.602551    11.00000   -1.20000
AFIX   0

C00V  1    0.738643    0.290594   -0.116474    11.00000    0.02970    0.01557 =
         0.03150    0.00153    0.01839   -0.00342
AFIX  43
H00V  2    0.788002    0.315169   -0.154160    11.00000   -1.20000
AFIX   0
C00W  1    0.221029    0.102006    0.049127    11.00000    0.02273    0.01784 =
         0.02029   -0.00040    0.00790   -0.00013
AFIX  43
H00W  2    0.218489    0.143976    0.095464    11.00000   -1.20000
AFIX   0

C00X  1    0.541382    0.793004    0.424763    11.00000    0.01811    0.01175 =
         0.02215    0.00216    0.00444    0.00010
AFIX  43
H00X  2    0.460582    0.797390    0.380104    11.00000   -1.20000
AFIX   0
C00Y  1    0.672872    0.824464    0.414547    11.00000    0.02549    0.01390 =
         0.02206    0.00405    0.00946   -0.00009
AFIX  43
H00Y  2    0.679803    0.850792    0.362954    11.00000   -1.20000
AFIX   0

C00Z  1    0.442324    0.299246    0.115737    11.00000    0.01630    0.01521 =
         0.01667    0.00096    0.00558    0.00083
C010  1    0.600223    0.096909    0.151496    11.00000    0.02115    0.02159 =
         0.01895    0.00734    0.00294    0.00637
AFIX 137
H01A  2    0.630929    0.033947    0.127130    11.00000   -1.50000
H01B  2    0.544982    0.075378    0.189240    11.00000   -1.50000
H01C  2    0.681726    0.137043    0.181770    11.00000   -1.50000
AFIX   0
C011  1    0.229867   -0.023220   -0.089386    11.00000    0.02501    0.01792 =
         0.02315   -0.00711    0.00213    0.00027
AFIX  43
H011  2    0.231977   -0.065422   -0.135677    11.00000   -1.20000
AFIX   0

C012  1    0.178722    0.529595    0.319891    11.00000    0.02717    0.02565 =
         0.03201   -0.01134    0.01544   -0.00879
AFIX  43
H012  2    0.187568    0.459251    0.302215    11.00000   -1.20000
AFIX   0
C013  1    0.067380    0.704167    0.295513    11.00000    0.02795    0.02800 =
         0.02209    0.00694   -0.00193   -0.00628
AFIX  43
H013  2    0.002039    0.750116    0.261056    11.00000   -1.20000
AFIX   0

C014  1    0.524608    0.337259    0.192450    11.00000    0.02361    0.02203 =
         0.01560   -0.00089    0.00250    0.00430
AFIX  43
H014  2    0.601744    0.297196    0.222616    11.00000   -1.20000
AFIX   0
C015  1    0.376598    0.495051    0.178678    11.00000    0.02855    0.01602 =
         0.02866   -0.00404    0.01697    0.00151
AFIX  43
H015  2    0.355555    0.561331    0.199056    11.00000   -1.20000
AFIX   0
C016  1    0.594548    0.310838   -0.131272    11.00000    0.02980    0.02100 =
         0.02388    0.00798    0.01015    0.00112
AFIX  43
H016  2    0.547553    0.348947   -0.178963    11.00000   -1.20000
AFIX   0
C017  1    0.491030    0.435777    0.224033    11.00000    0.03490    0.02626 =
         0.01687   -0.00564    0.00523   -0.00233
AFIX  43
H017  2    0.545478    0.461284    0.275334    11.00000   -1.20000
AFIX   0

C018  1    0.262483    0.564933    0.396750    11.00000    0.02130    0.01418 =
         0.03106   -0.00450    0.01115   -0.00270
AFIX  43
H018  2    0.327203    0.518292    0.430910    11.00000   -1.20000
AFIX   0
C019  1    0.082426    0.599081    0.269873    11.00000    0.03250    0.03394 =
         0.01813   -0.00420    0.00739   -0.01734
AFIX  43
H019  2    0.026863    0.575260    0.218319    11.00000   -1.20000
AFIX   0
HKLF 4

REM  p21-2_a.res in P2(1)
REM R1 =  0.0276 for    7588 Fo > 4sig(Fo)  and  0.0277 for all    7609 data
REM    408 parameters refined using      1 restraints

END

WGHT      0.0491      1.6681

REM Highest difference peak  0.621,  deepest hole -0.462,  1-sigma level  0.085
Q1    1   0.9977  0.6346  0.7758  11.00000  0.05    0.62
Q2    1   0.6193  0.4875  0.7185  11.00000  0.05    0.55
Q3    1   0.8923  0.5510  0.7637  11.00000  0.05    0.54
Q4    1   1.0248  0.4332  0.8560  11.00000  0.05    0.54
Q5    1   0.7802  0.4893  0.7176  11.00000  0.05    0.53
Q6    1   1.1156  0.5313  0.6064  11.00000  0.05    0.48
Q7    1   0.9595  0.5311  0.6241  11.00000  0.05    0.45
Q8    1   1.0039  0.5361  0.6805  11.00000  0.05    0.44
Q9    1   1.0561  0.4026  0.8999  11.00000  0.05    0.42
Q10   1   0.9796  0.4380  0.7337  11.00000  0.05    0.41
Q11   1   1.1947  0.4298  0.8667  11.00000  0.05    0.41
Q12   1   1.0599  0.7505  0.7741  11.00000  0.05    0.40
Q13   1   0.9052  0.7543  0.7930  11.00000  0.05    0.40
Q14   1   1.0602  0.4198  0.6315  11.00000  0.05    0.40
Q15   1   0.7215  0.4037  0.7343  11.00000  0.05    0.39
;
_shelx_res_checksum                12050
_shelx_hkl_file
;
   0 -15  -2  185.91    5.06
   0 -15  -3   36.24    2.06
   0 -15  -4  111.96    3.73
   0 -14   0  131.52    5.27
   0 -14  -1   86.97    4.39
   0 -14   1   71.29    3.54
   0 -14  -2    9.15    1.92
   0 -14  -3   47.66    3.41
   0 -14  -4    5.49    1.72
   0 -14  -5  612.59   13.65
   0 -14   5  541.71   12.08
   0 -14  -6  204.04    6.64
   0 -14  -7  667.12   14.03
   0 -13   0    2.02    1.77
   0 -13   1  252.94    8.66
   0 -13  -1  252.15    9.21
   0 -13   2  252.10    8.24
   0 -13  -2  265.57    9.61
   0 -13  -3  213.27    8.66
   0 -13  -4   13.54    2.85
   0 -13  -5   70.72    3.86
   0 -13  -5   81.97    5.22
   0 -13  -6 1012.16   20.63
   0 -13   6  997.23   20.44
   0 -13  -7  116.98    4.99
   0 -13  -8   13.03    1.86
   0 -13  -9  160.70    5.50
   0 -13  -9  182.30    6.09
   0 -13 -10   14.11    1.50
   0 -13 -10   14.85    1.59
   0 -12   0  418.60   13.04
   0 -12  -1   46.83    4.47
   0 -12   1   50.20    4.21
   0 -12  -2  485.63   14.64
   0 -12   2  474.39   13.24
   0 -12  -3  429.36   12.24
   0 -12  -3  456.01   14.04
   0 -12   3  441.82   12.10
   0 -12  -3  454.14   15.55
   0 -12  -4  354.73   11.27
   0 -12  -4  358.32   12.22
   0 -12  -4  364.77   13.64
   0 -12  -5    8.72    2.42
   0 -12  -5   13.30    3.16
   0 -12  -6  129.27    6.71
   0 -12  -6  139.22    7.21
   0 -12  -7  103.51    5.97
   0 -12   7   97.79    4.69
   0 -12  -8  195.49    8.02
   0 -12  -8  201.84    8.00
   0 -12  -9  169.98    7.19
   0 -12  -9  174.58    7.00
   0 -12 -10  149.52    6.28
   0 -12 -10  154.73    5.99
   0 -12 -11   16.39    2.20
   0 -12 -11   17.52    1.96
   0 -12 -12  279.48    7.23
   0 -12 -12  246.70    6.26
   0 -11   0    2.10    2.10
   0 -11   0    7.40    2.92
   0 -11   1   22.04    3.14
   0 -11  -1   29.41    4.53
   0 -11  -1   23.63    3.75
   0 -11  -2  184.94    7.79
   0 -11  -2  210.05    9.13
   0 -11   2  198.02    8.08
   0 -11  -2  210.70    9.60
   0 -11  -2  186.98    9.95
   0 -11  -3  914.23   22.12
   0 -11   3  964.96   21.17
   0 -11  -3  928.53   23.13
   0 -11  -3  916.23   25.30
   0 -11  -4  643.73   17.72
   0 -11  -4  680.31   18.43
   0 -11  -4  654.01   20.22
   0 -11  -5  297.31   11.37
   0 -11  -6  759.82   21.73
   0 -11  -7  331.89   12.94
   0 -11  -8  944.39   22.34
   0 -11  -8  953.48   23.82
   0 -11  -9  723.04   17.96
   0 -11 -10  132.39    6.29
   0 -11 -11  110.05    5.98
   0 -11 -11  105.42    5.07
   0 -11 -12  181.84    7.01
   0 -11 -12  175.32    5.96
   0 -11  13  425.93   12.40
   0 -11 -13  364.34    8.29
   0 -10   0 3088.29   55.95
   0 -10   0 2970.85   58.68
   0 -10  -1  287.87   10.55
   0 -10   1  303.62   10.33
   0 -10  -1  323.13   12.51
   0 -10   1  317.95   12.74
   0 -10  -1  283.68   12.13
   0 -10   1  291.16   11.59
   0 -10  -2  133.29    7.08
   0 -10   2  140.62    6.62
   0 -10  -2  130.18    8.45
   0 -10  -2  155.84    8.35
   0 -10   2  143.21    7.48
   0 -10  -3  395.01   13.09
   0 -10   3  406.52   11.68
   0 -10  -3  382.62   14.99
   0 -10  -4  201.37    9.13
   0 -10   4  215.15    7.65
   0 -10  -4  228.56    9.95
   0 -10  -5 1437.26   32.45
   0 -10  -5 1650.85   33.76
   0 -10  -6  466.70   16.63
   0 -10  -6  472.13   14.77
   0 -10  -7 1157.30   26.78
   0 -10  -7 1149.90   29.08
   0 -10  -7 1205.31   26.83
   0 -10  -8 1202.51   27.22
   0 -10  -8 1233.72   26.90
   0 -10  -8 1195.92   29.23
   0 -10  -9  451.76   13.97
   0 -10  -9  458.55   15.18
   0 -10 -10   12.31    2.84
   0 -10 -11  155.55    6.89
   0 -10 -12  342.42    9.95
   0 -10 -13   76.05    3.71
   0 -10 -14  150.65    5.84
   0 -10  14  141.60    7.41
   0 -10 -15   62.35    2.91
   0  -9   0    1.89    1.71
   0  -9   0    1.52    2.10
   0  -9  -1 2459.40   46.34
   0  -9   1 2531.94   45.87
   0  -9   1 2578.32   49.94
   0  -9  -1 2476.65   49.93
   0  -9  -1 2631.49   49.84
   0  -9   1 2575.10   48.75
   0  -9   2  217.83    7.81
   0  -9  -2  188.57    8.11
   0  -9   2  190.36    9.53
   0  -9  -2  211.13    9.58
   0  -9  -2  188.38    9.70
   0  -9   2  203.98    8.68
   0  -9  -3   58.88    4.60
   0  -9   3   61.08    3.92
   0  -9  -3   54.75    4.94
   0  -9  -3   51.57    5.47
   0  -9   3   53.82    4.23
   0  -9  -4  918.62   22.25
   0  -9   4  946.93   20.02
   0  -9  -5  244.31   10.25
   0  -9  -5  241.70   11.60
   0  -9  -6  113.16    8.00
   0  -9  -6  115.11    6.93
   0  -9  -7  517.55   15.48
   0  -9  -7  518.80   17.82
   0  -9  -7  563.47   16.56
   0  -9  -8   35.45    4.22
   0  -9  -8   38.94    5.17
   0  -9  -8   40.85    4.34
   0  -9  -9  281.23   10.65
   0  -9  -9  280.24   10.91
   0  -9  -9  291.84   12.18
   0  -9 -10  107.86    6.43
   0  -9 -10  120.30    6.76
   0  -9 -10  116.84    7.26
   0  -9 -11  910.29   21.75
   0  -9 -11 1013.11   22.58
   0  -9 -12  127.62    6.11
   0  -9 -13  228.90    7.60
   0  -9 -14  111.05    5.68
   0  -9 -14   80.32    3.55
   0  -9 -15  293.45    8.55
   0  -9  15  298.90   11.28
   0  -9 -16  237.84    6.17
   0  -9  16  274.80    8.80
   0  -8   0  418.84   11.41
   0  -8   0  401.10   13.17
   0  -8   0  395.10   13.16
   0  -8   1  222.21    7.66
   0  -8  -1  232.53    8.16
   0  -8   1  229.74    9.17
   0  -8  -1  230.75    9.92
   0  -8   1  227.57    9.50
   0  -8  -1  233.01    9.50
   0  -8  -2  838.26   19.42
   0  -8   2  872.65   18.53
   0  -8  -2  869.81   22.62
   0  -8   2  843.90   21.55
   0  -8   2  917.03   20.73
   0  -8  -2  879.82   21.54
   0  -8  -3  283.93    9.77
   0  -8   3  314.96    9.03
   0  -8   3  304.43    9.88
   0  -8  -3  321.74   11.43
   0  -8   4 2011.66   36.22
   0  -8  -4 2107.06   40.98
   0  -8  -5  206.79   10.34
   0  -8  -5  194.58    8.89
   0  -8  -6  287.61   10.39
   0  -8  -6  294.61   11.18
   0  -8  -6  279.74   12.40
   0  -8  -7  344.91   11.86
   0  -8  -7  386.93   13.05
   0  -8  -7  384.58   14.70
   0  -8  -8 1142.05   26.08
   0  -8  -8 1179.85   27.06
   0  -8  -8 1170.63   29.34
   0  -8  -9  223.92    9.31
   0  -8  -9  238.83   11.06
   0  -8  -9  230.23    9.93
   0  -8 -10 1450.54   31.32
   0  -8 -10 1506.95   33.58
   0  -8 -11  486.48   14.26
   0  -8 -11  474.55   14.83
   0  -8 -11  520.77   15.43
   0  -8 -12  503.59   14.36
   0  -8 -12  563.91   15.71
   0  -8 -13  485.67   13.17
   0  -8 -13  564.76   14.82
   0  -8 -14   95.22    4.33
   0  -8 -14  110.04    5.25
   0  -8 -15   27.91    3.13
   0  -8  15   26.33    4.54
   0  -8 -16  432.50   10.58
   0  -8  16  483.81   14.53
   0  -8  17  210.90    7.40
   0  -7   0    3.35    1.23
   0  -7   0    1.81    0.65
   0  -7  -1  179.69    6.17
   0  -7   1  191.94    6.65
   0  -7  -1  168.09    4.19
   0  -7  -1  188.74    6.59
   0  -7  -1  185.90    8.20
   0  -7   2 2663.68   45.73
   0  -7  -2 2642.45   44.87
   0  -7  -2 2530.21   45.53
   0  -7  -2 2534.97   49.31
   0  -7  -3  547.22   11.83
   0  -7  -3  577.43   14.21
   0  -7   3  560.69   15.50
   0  -7  -4 1913.40   36.06
   0  -7  -4 1883.55   38.68
   0  -7  -5  196.91    7.69
   0  -7  -5  194.25    9.67
   0  -7  -5  205.52    8.42
   0  -7  -6   19.08    2.68
   0  -7  -6   15.60    2.65
   0  -7  -6   15.28    3.35
   0  -7  -7 1575.27   32.07
   0  -7  -7 1632.13   36.29
   0  -7  -7 1584.24   33.11
   0  -7  -8  446.70   14.19
   0  -7  -8  410.69   12.82
   0  -7  -8  445.73   15.63
   0  -7  -8  417.15   13.67
   0  -7  -9 1071.92   24.45
   0  -7  -9 1085.61   25.60
   0  -7  -9 1094.05   27.33
   0  -7 -10 1187.99   26.39
   0  -7 -10 1221.36   27.79
   0  -7 -10 1159.88   28.06
   0  -7 -11  449.53   13.55
   0  -7 -11  464.53   14.85
   0  -7 -11  424.28   13.87
   0  -7 -12  527.46   14.79
   0  -7 -12  564.87   16.52
   0  -7 -13  130.60    6.24
   0  -7 -13  155.22    7.72
   0  -7 -14  345.39    9.87
   0  -7 -14  437.46   12.62
   0  -7  15  544.28   18.87
   0  -7 -15  508.44   13.25
   0  -7 -16  245.67    7.90
   0  -7  16  259.13   11.56
   0  -7  17  513.37   14.91
   0  -6   0 1631.76   29.14
   0  -6  -1  767.36   13.57
   0  -6  -1  769.23   15.63
   0  -6  -2  147.35    4.32
   0  -6   2  147.31    5.46
   0  -6  -2  143.45    5.04
   0  -6   3 3312.27   53.26
   0  -6  -3 3232.17   52.02
   0  -6  -4  414.75    9.57
   0  -6  -5  915.85   14.75
   0  -6  -5 1124.57   18.75
   0  -6  -5 1273.35   21.56
   0  -6  -5 1270.55   25.94
   0  -6  -6 1425.59   28.96
   0  -6  -6 1357.50   26.84
   0  -6  -6 1364.50   27.65
   0  -6  -6 1442.31   31.14
   0  -6  -7  753.24   18.89
   0  -6  -7  716.56   17.36
   0  -6  -7  717.69   18.15
   0  -6  -7  728.82   20.72
   0  -6  -8  387.97   12.41
   0  -6  -8  368.59   11.53
   0  -6  -8  372.06   12.25
   0  -6  -8  362.88   13.60
   0  -6  -9 1261.23   26.93
   0  -6  -9 1200.20   26.04
   0  -6  -9 1201.99   28.67
   0  -6  -9 1165.59   27.09
   0  -6 -10  120.97    6.44
   0  -6 -10  114.50    7.04
   0  -6 -10  125.55    7.22
   0  -6 -11 1170.45   25.53
   0  -6 -11 1240.70   27.79
   0  -6 -12   34.16    3.51
   0  -6 -12   45.41    4.76
   0  -6 -13  170.76    7.20
   0  -6 -13  199.23    9.14
   0  -6 -14  230.83    9.58
   0  -6  15  124.03    9.73
   0  -6 -15  115.93    6.25
   0  -6  16  372.74   15.08
   0  -6 -16  342.59   10.24
   0  -6 -17  221.33    6.27
   0  -6  17  324.11   12.07
   0  -6  18  345.83   10.75
   0  -5   0    3.04    1.05
   0  -5  -1 1905.86   31.29
   0  -5  -1 1931.92   30.94
   0  -5  -1 1921.97   32.75
   0  -5   1 2019.13   33.35
   0  -5  -2 1930.41   32.02
   0  -5  -2 1985.44   33.15
   0  -5  -3 1723.59   28.69
   0  -5  -3 1586.14   27.73
   0  -5  -4 1742.99   30.02
   0  -5  -5 1638.98   22.31
   0  -5  -5 1038.32   17.10
   0  -5  -6  685.64   14.83
   0  -5  -6  681.59   14.63
   0  -5  -7  795.78   17.62
   0  -5  -7  764.75   20.41
   0  -5  -7  769.27   18.15
   0  -5  -8  894.90   19.23
   0  -5   8  919.90   19.31
   0  -5  -8  926.95   20.95
   0  -5  -8  960.19   23.73
   0  -5  -8  962.86   21.80
   0  -5  -9   67.81    4.70
   0  -5  -9   64.44    4.83
   0  -5  -9   58.05    5.00
   0  -5 -10 1705.28   34.05
   0  -5 -10 1692.63   35.65
   0  -5 -11 1170.16   25.62
   0  -5 -11 1248.14   27.91
   0  -5 -12  167.76    7.32
   0  -5 -12  187.27    9.05
   0  -5 -13   96.00    5.18
   0  -5 -13  118.49    7.24
   0  -5 -14  128.61    7.48
   0  -5  15   80.15    8.53
   0  -5 -15   85.45    5.85
   0  -5  16    2.23    4.01
   0  -5 -16    3.43    2.08
   0  -5  17   26.88    4.74
   0  -5 -17   24.65    2.63
   0  -5  18  311.13   11.19
   0  -5  19  314.47    8.73
   0  -4   1 2742.63   43.16
   0  -4  -1 2537.83   42.48
   0  -4  -2  933.93   16.33
   0  -4  -2  961.02   17.05
   0  -4  -3  955.71   17.10
   0  -4  -4 1167.43   20.96
   0  -4  -4 1140.92   18.88
   0  -4   5 1003.19   18.44
   0  -4  -5  969.57   18.67
   0  -4  -6 1654.83   30.16
   0  -4   6 1719.27   29.49
   0  -4   7  456.09   10.04
   0  -4  -7  426.82   10.74
   0  -4   8  373.30    9.58
   0  -4  -8  396.59   11.00
   0  -4  -8  389.21   11.55
   0  -4  -9  260.51    8.88
   0  -4  -9  254.13    9.47
   0  -4 -10 1111.11   23.49
   0  -4 -10 1076.70   24.84
   0  -4 -11  666.11   16.03
   0  -4 -11  649.03   16.31
   0  -4 -12  795.03   18.25
   0  -4 -12  838.66   21.12
   0  -4 -13  139.96    6.71
   0  -4 -13  140.07    7.95
   0  -4 -14 1229.06   25.83
   0  -4 -14 1287.30   29.06
   0  -4 -15  119.48    6.12
   0  -4 -15  127.69    7.35
   0  -4 -16  302.42   10.87
   0  -4 -17  144.45    6.59
   0  -4 -18  217.56    7.00
   0  -4  19   65.14    3.33
   0  -3   0    0.71    0.66
   0  -3   0    3.74    0.51
   0  -3  -1 1130.87   19.11
   0  -3  -4 2382.35   41.01
   0  -3   4 2608.20   40.62
   0  -3   5  375.74    7.91
   0  -3  -5  340.61    8.45
   0  -3  -6  534.56   12.16
   0  -3   6  544.89   11.19
   0  -3   7 1952.78   37.12
   0  -3  -7 2220.18   39.11
   0  -3   7 2566.76   39.25
   0  -3   7 2313.43   37.51
   0  -3   8 1530.03   26.16
   0  -3  -8 1476.81   27.91
   0  -3  -8 1496.42   26.90
   0  -3   9  507.18   11.37
   0  -3  -9  502.72   11.96
   0  -3  -9  509.75   12.05
   0  -3 -10  725.57   16.33
   0  -3 -10  730.94   16.73
   0  -3 -10  712.34   16.16
   0  -3 -11  281.91    9.04
   0  -3 -11  275.78    8.78
   0  -3 -12  595.68   15.00
   0  -3 -12  612.97   17.49
   0  -3 -13  793.92   18.51
   0  -3 -13  794.74   21.14
   0  -3 -14  575.70   14.97
   0  -3 -14  571.80   17.22
   0  -3 -15  819.24   18.95
   0  -3 -15  855.82   21.81
   0  -3 -16  345.79   10.30
   0  -3 -16  361.55   12.38
   0  -3 -17   70.70    5.02
   0  -3 -18  176.97    6.79
   0  -3  19   49.04    3.23
   0  -3  19   53.89    4.24
   0  -2   0 1018.54   16.81
   0  -2  -1   43.90    1.35
   0  -2  -1   35.31    1.46
   0  -2   4 2312.36   37.63
   0  -2  -5 1096.65   20.28
   0  -2   5 1117.39   19.06
   0  -2   5 1107.91   19.61
   0  -2   6  963.35   16.74
   0  -2   6  905.49   15.89
   0  -2   7 2299.47   36.48
   0  -2   7 2376.90   37.45
   0  -2   8 2148.98   35.12
   0  -2   8 2243.91   36.32
   0  -2   9 2608.01   42.73
   0  -2  -9 2557.93   43.44
   0  -2  -9 2583.09   43.52
   0  -2  10 1084.55   20.69
   0  -2 -10 1101.93   21.52
   0  -2 -10 1112.41   21.46
   0  -2 -11  440.90   11.85
   0  -2 -11  444.83   11.70
   0  -2 -12   92.03    5.15
   0  -2 -12  103.16    5.27
   0  -2 -13  266.57    9.22
   0  -2 -14  464.23   12.93
   0  -2 -15   46.57    4.23
   0  -2  15   47.03    7.21
   0  -2 -15   51.02    5.12
   0  -2 -16   38.71    3.73
   0  -2  16   41.46    6.93
   0  -2 -16   43.96    4.72
   0  -2 -17   48.89    3.65
   0  -2  17   51.23    6.57
   0  -2 -17   46.18    4.35
   0  -2  18  149.93    8.62
   0  -2 -18  135.01    6.29
   0  -2  19  189.54    6.59
   0  -2  19  190.34    7.85
   0  -1   0    1.48    0.21
   0  -1   2  106.87    2.51
   0  -1   2   99.78    2.27
   0  -1   3  617.12   10.58
   0  -1   3  626.88   10.88
   0  -1   4  853.83   14.70
   0  -1   4  835.21   14.31
   0  -1   5 1320.54   22.78
   0  -1   5 1375.75   22.83
   0  -1   6 2370.00   38.13
   0  -1   6 2195.10   37.19
   0  -1  -6 2472.23   39.66
   0  -1   6 2305.45   37.53
   0  -1   7 1750.74   28.91
   0  -1  -7 1819.01   30.72
   0  -1   8 4489.56   70.27
   0  -1   8 4668.89   71.13
   0  -1  -8 4663.72   73.03
   0  -1   9 2423.05   39.97
   0  -1  -9 2457.90   42.68
   0  -1   9 2506.19   40.85
   0  -1  -9 2368.34   40.47
   0  -1  -9 2373.98   40.41
   0  -1  10  568.45   12.96
   0  -1  10  534.37   12.18
   0  -1 -10  538.14   12.64
   0  -1 -10  533.65   12.46
   0  -1 -11  557.80   13.72
   0  -1 -11  567.33   13.55
   0  -1 -12  139.80    6.23
   0  -1  12  128.51    9.49
   0  -1 -12  147.75    6.19
   0  -1 -13  185.29    7.51
   0  -1  13  194.68   12.00
   0  -1 -13  172.16    6.94
   0  -1 -14   62.05    4.60
   0  -1  14   63.48    7.84
   0  -1 -15  125.02    6.21
   0  -1  15  134.74   10.67
   0  -1 -16  462.89   12.57
   0  -1  16  489.51   19.17
   0  -1 -16  483.19   15.35
   0  -1 -17   92.14    4.77
   0  -1  17   97.37    8.22
   0  -1 -17   88.60    6.00
   0  -1 -18   66.20    3.60
   0  -1  18   69.02    6.16
   0  -1 -18   61.81    4.54
   0  -1  19   78.50    4.38
   0  -1  19   81.19    5.27
   0  -1 -19   68.95    3.90
   0   0   2   61.92    1.59
   0   0   2   60.61    1.48
   0   0   3  208.26    4.02
   0   0   3  205.33    4.25
   0   0   4  107.66    2.64
   0   0   4  108.51    2.94
   0   0  -5  719.01   13.29
   0   0   5  671.15   12.04
   0   0  -6 1500.93   25.74
   0   0   6 1489.46   24.33
   0   0   7   49.66    2.49
   0   0  -7   55.26    3.24
   0   0  -8  996.66   20.13
   0   0   8  891.46   16.54
   0   0   8 1020.78   18.36
   0   0   8  932.65   17.72
   0   0  -9 1709.54   31.81
   0   0   9 1681.66   29.31
   0   0   9 1773.29   29.95
   0   0  -9 1657.37   29.54
   0   0  10  101.86    4.37
   0   0  10  110.00    4.69
   0   0 -10  103.02    4.62
   0   0 -10   98.23    4.45
   0   0 -11   13.66    2.16
   0   0  11   14.14    3.94
   0   0 -11   12.97    2.04
   0   0 -12  896.74   19.51
   0   0  12  919.27   26.82
   0   0 -12  875.30   18.95
   0   0 -13  132.16    6.25
   0   0  13  136.01   10.16
   0   0 -13  130.50    5.87
   0   0 -14 1027.79   21.95
   0   0  14 1003.51   29.88
   0   0 -14  967.85   20.81
   0   0 -15  739.52   17.47
   0   0  15  748.96   25.02
   0   0 -16   81.75    4.95
   0   0  16   91.84    8.49
   0   0 -17  564.59   13.51
   0   0  17  583.87   19.45
   0   0 -17  558.22   16.30
   0   0  18    6.94    2.87
   0   0 -18    8.91    2.55
   0   0 -18    6.66    1.81
   0   0  18   12.69    3.68
   0   0  19   31.32    3.03
   0   0  19   35.99    3.73
   0   0 -19   28.82    2.81
   0   0  20    4.92    1.06
   0   1  -2   80.22    1.89
   0   1  -2   81.96    2.11
   0   1   3  584.07    9.50
   0   1  -4  800.90   13.93
   0   1   4  810.47   13.14
   0   1   5 1705.05   27.05
   0   1  -6 2425.56   39.21
   0   1   6 2345.45   37.67
   0   1   7 1468.92   24.94
   0   1  -7 1501.04   26.58
   0   1  -8 4538.29   73.37
   0   1   8 4617.00   71.25
   0   1  -9 2213.83   37.95
   0   1   9 2089.12   35.48
   0   1   9 2375.88   38.22
   0   1  -9 2307.81   40.48
   0   1   9 2181.33   44.63
   0   1 -10  560.45   13.03
   0   1  10  572.79   13.13
   0   1  10  540.32   18.29
   0   1 -10  538.96   12.56
   0   1 -11  417.54   10.92
   0   1  11  401.83   15.96
   0   1 -11  401.57   10.45
   0   1 -12  125.64    5.77
   0   1  12  118.87    9.10
   0   1 -12  124.91    5.39
   0   1 -13  195.39    7.55
   0   1  13  187.03   11.74
   0   1 -13  190.10    7.00
   0   1 -14   67.55    4.67
   0   1  14   63.38    7.62
   0   1 -14   61.39    4.05
   0   1 -15  123.85    6.15
   0   1  15  121.09    9.69
   0   1 -16  483.90   12.78
   0   1  16  505.80   18.70
   0   1  17   89.50    6.45
   0   1 -17   95.50    4.77
   0   1  17   98.32    7.69
   0   1 -18   69.30    3.61
   0   1  18   76.62    5.23
   0   1  18   76.04    5.92
   0   1 -18   68.92    4.91
   0   1  19   47.12    3.39
   0   1  19   48.59    3.94
   0   1 -19   40.29    3.23
   0   1  20  169.81    4.86
   0   2  -1   38.52    1.58
   0   2   1   38.32    1.35
   0   2  -4 2469.07   39.74
   0   2  -5  990.01   17.46
   0   2  -6  829.71   16.26
   0   2  -6 1002.88   17.82
   0   2   7 2432.26   40.20
   0   2  -7 2382.88   41.61
   0   2  -8 1964.63   35.80
   0   2   8 2001.24   34.12
   0   2  -9 2600.89   45.32
   0   2  -9 2693.21   47.73
   0   2   9 2574.93   52.33
   0   2 -10  916.86   18.61
   0   2  10  970.96   18.70
   0   2  10  918.46   25.04
   0   2 -10  907.18   17.96
   0   2 -11  414.09   10.94
   0   2  11  420.99   16.41
   0   2 -11  409.87   10.38
   0   2 -12  163.32    6.57
   0   2  12  158.47   10.43
   0   2 -12  172.18    6.25
   0   2 -13  277.30    9.19
   0   2  13  277.25   13.92
   0   2 -13  279.98    8.51
   0   2 -14  456.80   12.62
   0   2  14  466.07   18.34
   0   2 -14  451.02   11.60
   0   2 -15   51.97    4.20
   0   2  15   56.09    7.05
   0   2 -16   95.98    5.13
   0   2  16  106.85    8.30
   0   2 -17   50.26    3.53
   0   2  17   55.02    5.77
   0   2 -18  131.94    4.77
   0   2  18  145.46    7.53
   0   2 -18  138.57    6.75
   0   2  19  187.13    6.94
   0   2 -19  157.76    6.24
   0   3   0   44.44    1.34
   0   3   1  999.39   16.53
   0   3  -4 2564.55   40.71
   0   3  -4 2583.80   41.59
   0   3   4 2502.04   40.14
   0   3  -5  436.16    9.39
   0   3   6  505.93   11.10
   0   3  -6  509.68   10.86
   0   3  -7 2129.43   36.70
   0   3   7 2117.42   37.32
   0   3   8 1415.42   26.74
   0   3  -8 1463.91   27.41
   0   3  -9  484.17   11.44
   0   3   9  450.35   11.78
   0   3  -9  477.22   12.60
   0   3   9  463.25   15.90
   0   3 -10  777.24   16.30
   0   3  10  718.96   21.83
   0   3 -10  722.29   15.18
   0   3 -11  416.91   11.05
   0   3  11  415.54   16.19
   0   3 -11  405.31   10.23
   0   3 -12  541.38   13.66
   0   3  12  532.42   19.31
   0   3 -12  550.81   12.79
   0   3 -13  956.67   21.07
   0   3  13 1010.42   28.35
   0   3 -13  993.21   19.95
   0   3 -14  539.71   14.07
   0   3  14  557.22   19.82
   0   3 -14  544.73   12.73
   0   3 -15  851.01   19.12
   0   3  15  880.26   25.18
   0   3 -16  345.60   10.01
   0   3  16  364.94   14.36
   0   3 -17  104.22    4.62
   0   3  17  118.61    7.43
   0   3 -18  169.33    5.15
   0   3  18  195.01    8.06
   0   3  19   48.75    3.20
   0   3 -19   43.19    3.11
   0   4  -1 2535.24   41.61
   0   4  -2  696.44   13.40
   0   4  -2  698.50   11.67
   0   4  -3  912.06   17.04
   0   4  -3  899.26   16.31
   0   4  -4  907.74   16.27
   0   4   4  903.11   17.14
   0   4  -4  890.91   17.14
   0   4  -5 1014.35   17.92
   0   4   5  952.17   18.62
   0   4  -5 1003.59   18.94
   0   4   5 1013.91   16.76
   0   4  -6 1668.27   29.68
   0   4   6 1658.95   27.53
   0   4   6 1576.84   29.32
   0   4  -7  416.48    9.85
   0   4   7  356.99    9.31
   0   4  -7  368.80    9.50
   0   4   7  410.40    8.23
   0   4   8  361.38   11.47
   0   4   8  347.31   12.68
   0   4   8  350.19    7.83
   0   4  -8  361.07    9.71
   0   4  -8  376.07    9.39
   0   4   9  251.29    9.81
   0   4   9  249.49   11.12
   0   4  -9  260.72    7.86
   0   4   9  270.67    7.76
   0   4  10 1207.01   27.68
   0   4 -10 1255.72   24.23
   0   4  10 1210.51   30.16
   0   4 -11  615.61   14.65
   0   4  11  618.35   17.88
   0   4  11  630.83   20.15
   0   4 -11  601.90   13.32
   0   4 -12  937.13   20.38
   0   4  12  960.53   24.29
   0   4  12  963.87   26.79
   0   4  13  141.03    8.46
   0   4 -13  147.58    6.46
   0   4  13  152.80    9.89
   0   4 -14 1333.59   26.86
   0   4  14 1375.30   33.68
   0   4 -15   99.22    5.23
   0   4  15  107.63    8.04
   0   4 -16  302.20    8.86
   0   4  16  321.75   12.67
   0   4 -17  166.00    5.53
   0   4  17  180.57    8.35
   0   4 -18  245.88    6.00
   0   4  18  353.34    9.91
   0   5   0    9.10    0.87
   0   5   0    8.83    1.46
   0   5  -1 1805.20   28.48
   0   5  -1 1728.89   30.99
   0   5   1 1764.61   32.37
   0   5  -2 1847.25   29.07
   0   5  -2 1846.68   31.64
   0   5  -3 1403.88   25.14
   0   5  -3 1435.88   24.32
   0   5   4 1584.95   28.55
   0   5  -4 1608.18   28.99
   0   5  -4 1588.39   25.63
   0   5  -5 1502.65   26.88
   0   5  -5 1464.12   25.44
   0   5   6  673.67   16.24
   0   5  -6  698.97   13.56
   0   5   6  639.36   14.00
   0   5  -6  681.48   14.77
   0   5  -7  645.00   14.00
   0   5   7  572.69   15.26
   0   5   7  584.07   16.84
   0   5  -7  634.38   13.60
   0   5  -7  588.29   12.47
   0   5   7  569.37   13.19
   0   5   8  830.66   20.23
   0   5   8  821.92   22.00
   0   5  -8  887.74   17.98
   0   5   9   90.99    5.91
   0   5   9   97.56    6.92
   0   5  -9  103.60    4.84
   0   5  10 1601.39   34.57
   0   5  10 1668.27   37.54
   0   5 -10 1701.04   31.38
   0   5  11 1280.92   29.24
   0   5 -11 1276.37   25.58
   0   5  11 1308.28   32.03
   0   5  12  180.90    9.22
   0   5 -12  182.00    7.12
   0   5  12  187.46   10.61
   0   5  13  147.73    8.45
   0   5 -13  146.78    6.48
   0   5  13  154.78    9.68
   0   5 -14  121.83    5.73
   0   5  14  118.62    7.59
   0   5  14  121.48    8.44
   0   5  15  178.48    8.77
   0   5 -15  184.42    6.77
   0   5  15  193.96    9.88
   0   5  16    5.44    2.95
   0   5  16    5.30    3.06
   0   5 -16    5.70    1.73
   0   5 -17   16.40    1.68
   0   5  17   19.78    3.03
   0   5  17   20.44    3.15
   0   5  18  343.85    9.06
   0   5  18  330.26    8.88
   0   6   0 1562.15   29.31
   0   6  -1  709.19   16.78
   0   6   1  756.27   17.39
   0   6  -1  720.62   16.10
   0   6  -2  171.58    3.51
   0   6  -2  164.33    5.63
   0   6  -3 3170.44   52.55
   0   6  -4  433.95   11.17
   0   6  -4  437.01   10.21
   0   6  -5 1179.29   18.01
   0   6   5 1101.56   19.85
   0   6  -5 1103.56   16.75
   0   6  -6  950.76   19.17
   0   6   6  907.18   20.88
   0   6   6  929.20   22.47
   0   6  -6  979.20   19.18
   0   6  -6  887.69   17.91
   0   6   7  679.95   17.64
   0   6  -7  723.25   16.10
   0   6   7  686.61   19.17
   0   6  -7  729.54   15.81
   0   6   8  436.01   13.51
   0   6   8  446.76   15.01
   0   6  -8  449.61   11.61
   0   6   9 1112.00   25.73
   0   6   9 1119.74   27.83
   0   6  -9 1140.88   22.92
   0   6  10  192.18    9.06
   0   6  10  203.49   10.41
   0   6 -10  198.20    7.38
   0   6  11 1165.25   27.31
   0   6 -11 1133.71   23.69
   0   6  11 1203.56   29.77
   0   6  12   15.38    3.94
   0   6  12   14.51    3.99
   0   6 -12   12.29    2.52
   0   6 -13  179.41    6.98
   0   6  13  177.30    9.19
   0   6  13  198.23   10.38
   0   6 -14  133.62    5.73
   0   6  14  134.83    7.83
   0   6  14  135.47    8.35
   0   6 -15  113.86    4.91
   0   6  15  120.86    6.90
   0   6  15  123.29    7.39
   0   6  16  333.39   10.49
   0   6  16  340.06   10.89
   0   6  17  340.44    9.65
   0   6  17  351.94    9.73
   0   6  18  433.92    9.79
   0   7   0    4.11    1.40
   0   7   0    1.12    1.15
   0   7   0    5.97    1.64
   0   7   1  169.83    6.39
   0   7  -1  178.48    6.31
   0   7  -1  169.41    7.03
   0   7  -1  167.67    6.46
   0   7  -2 2391.14   40.41
   0   7   2 2235.68   40.85
   0   7  -2 2363.47   40.43
   0   7  -2 2159.16   40.05
   0   7  -3  555.08   12.78
   0   7   3  524.37   13.52
   0   7   3  554.02   14.29
   0   7   4 1783.70   34.29
   0   7  -4 1836.16   32.76
   0   7   4 1801.69   35.23
   0   7  -4 1846.80   33.12
   0   7  -5  124.75    5.45
   0   7   5  127.04    6.29
   0   7   5  126.36    6.75
   0   7  -5  133.76    5.58
   0   7   6   12.56    2.62
   0   7   6   17.44    3.11
   0   7  -6   17.41    2.27
   0   7   7 1289.95   28.16
   0   7  -7 1333.90   26.36
   0   7   7 1287.63   29.61
   0   7  -7 1314.15   25.89
   0   7   8  354.51   12.18
   0   7   8  364.97   13.43
   0   7  -8  369.94   10.52
   0   7   9  930.48   23.08
   0   7   9  953.23   24.83
   0   7  -9  966.03   20.59
   0   7  10 1158.50   27.18
   0   7  10 1204.78   29.16
   0   7 -10 1174.76   24.20
   0   7 -11  526.73   13.52
   0   7  11  514.06   16.15
   0   7  11  551.55   17.74
   0   7  12  571.13   16.96
   0   7 -12  553.60   13.87
   0   7  12  590.21   18.32
   0   7  13  178.70    8.79
   0   7 -13  162.40    6.38
   0   7  13  174.31    9.16
   0   7 -14  417.24   10.66
   0   7  14  448.08   13.70
   0   7  14  453.31   14.24
   0   7  15  515.71   13.83
   0   7  15  520.47   14.02
   0   7  16  243.53    8.11
   0   7  16  254.61    8.05
   0   7  17  656.68   13.86
   0   8   0  304.08    9.59
   0   8   0  304.32    9.62
   0   8   1  240.56    8.50
   0   8  -1  245.17    8.31
   0   8   1  254.31    8.78
   0   8  -1  250.01    8.41
   0   8  -2  646.03   15.51
   0   8   2  642.21   16.09
   0   8   2  664.37   16.47
   0   8  -2  690.71   15.88
   0   8   3  255.19    9.22
   0   8  -3  282.74    8.83
   0   8   3  266.04    9.60
   0   8  -3  272.12    8.93
   0   8   4 1883.26   36.99
   0   8  -4 1921.22   35.56
   0   8   4 1922.01   37.71
   0   8  -4 1950.93   35.95
   0   8   5  166.66    7.66
   0   8  -5  163.99    6.77
   0   8   5  173.55    8.16
   0   8  -5  189.38    7.13
   0   8  -6  218.34    8.11
   0   8   6  226.55    9.23
   0   8   6  226.71    9.76
   0   8  -6  232.82    8.11
   0   8  -7  377.32   11.28
   0   8   7  361.81   12.34
   0   8   7  365.81   13.11
   0   8  -7  361.05   10.74
   0   8   8 1059.92   24.91
   0   8   8 1073.61   26.14
   0   8  -8 1057.90   22.45
   0   8   9  181.79    8.78
   0   8   9  175.99    9.17
   0   8  -9  177.04    7.10
   0   8  10 1439.01   31.37
   0   8  10 1435.30   32.51
   0   8 -10 1425.26   28.08
   0   8 -11  457.39   12.16
   0   8  11  484.93   15.06
   0   8  11  480.90   15.68
   0   8 -12  624.97   14.64
   0   8  12  644.74   17.70
   0   8  12  657.54   18.29
   0   8 -13  553.28   12.86
   0   8  13  570.04   15.86
   0   8  13  592.13   16.24
   0   8  14  153.03    7.10
   0   8  14  165.13    7.17
   0   8  15   32.58    3.26
   0   8  15   31.41    2.84
   0   8  16  437.06   10.52
   0   8  17  187.24    5.05
   0   9   0    4.67    2.17
   0   9   0   11.05    2.47
   0   9  -1 2149.76   40.15
   0   9   1 2133.79   40.53
   0   9   1 2143.29   40.47
   0   9  -1 2122.62   39.94
   0   9  -2  175.79    7.38
   0   9   2  176.55    7.81
   0   9   2  180.27    7.86
   0   9   3   42.87    4.17
   0   9  -3   40.76    3.70
   0   9   3   37.49    3.86
   0   9  -3   36.79    3.57
   0   9   4  901.46   21.57
   0   9  -4  883.22   20.22
   0   9   4  906.23   21.94
   0   9  -4  919.59   20.55
   0   9   5  288.07   10.69
   0   9  -5  288.18    9.72
   0   9   5  285.30   10.85
   0   9  -5  286.35    9.61
   0   9  -6  114.60    6.08
   0   9   6   99.69    6.37
   0   9   6  106.73    6.69
   0   9  -6  107.23    5.56
   0   9  -7  416.34   12.53
   0   9   7  423.10   13.66
   0   9   7  415.83   13.96
   0   9  -7  425.87   12.04
   0   9   8   38.30    4.58
   0   9   8   34.58    4.21
   0   9  -8   30.64    3.28
   0   9   9  282.49   11.04
   0   9   9  299.06   11.49
   0   9  -9  282.84    9.16
   0   9  10  108.58    6.84
   0   9  10  110.40    6.81
   0   9 -10  104.95    5.18
   0   9  11 1091.35   24.81
   0   9 -11 1053.49   21.44
   0   9  11 1108.14   25.03
   0   9  12  126.72    6.84
   0   9 -12  122.24    4.88
   0   9  12  133.65    6.66
   0   9  13  343.99   10.80
   0   9  13  345.22   10.38
   0   9  14  117.81    5.48
   0   9  14  118.26    4.89
   0   9  15  397.93    9.90
   0   9  16  288.42    6.92
   0  10   0 2663.41   49.26
   0  10   0 2641.38   48.71
   0  10  -1  310.19   10.77
   0  10   1  306.35   10.97
   0  10   1  313.68   10.81
   0  10  -2  100.69    5.89
   0  10   2  109.07    6.54
   0  10   2   98.15    5.99
   0  10  -2   97.18    5.93
   0  10   3  413.86   13.33
   0  10  -3  401.16   12.44
   0  10   3  422.49   13.17
   0  10  -3  405.78   12.59
   0  10   4  277.19   10.61
   0  10  -4  274.90    9.84
   0  10   4  279.73   10.56
   0  10  -4  276.07    9.76
   0  10  -5 1398.71   29.25
   0  10   5 1423.71   30.75
   0  10   5 1454.96   30.76
   0  10  -5 1426.93   28.94
   0  10   6  582.30   16.55
   0  10  -6  568.89   15.42
   0  10   6  578.42   16.43
   0  10  -6  567.23   14.70
   0  10   7 1174.02   26.59
   0  10   7 1185.81   26.60
   0  10  -7 1152.93   24.16
   0  10   8  906.91   22.07
   0  10   8  909.85   21.87
   0  10  -8  889.16   19.50
   0  10   9  461.51   14.00
   0  10   9  434.48   13.46
   0  10  -9  437.71   11.54
   0  10  10   13.50    3.29
   0  10  10   10.62    2.70
   0  10 -10    9.38    1.92
   0  10  11  178.82    7.77
   0  10  11  172.68    7.12
   0  10  12  505.51   13.35
   0  10  12  495.42   12.30
   0  10  13   97.35    4.86
   0  10  14  146.76    5.26
   0  10  15   59.63    2.61
   0  11   0    3.01    2.71
   0  11  -1    8.13    2.82
   0  11   1   11.36    3.09
   0  11   1   10.42    2.80
   0  11  -1   10.07    2.96
   0  11  -2  212.66    8.93
   0  11   2  226.24    9.54
   0  11   2  231.66    9.14
   0  11  -2  213.30    8.94
   0  11  -3 1095.03   24.80
   0  11   3 1150.28   26.08
   0  11   3 1175.54   25.50
   0  11  -3 1108.80   24.73
   0  11   4  756.97   19.50
   0  11  -4  713.50   18.18
   0  11   4  757.17   18.75
   0  11  -4  707.75   17.65
   0  11  -5  459.29   13.51
   0  11   5  476.25   14.53
   0  11   5  473.68   13.88
   0  11  -5  442.80   12.62
   0  11   6  686.94   18.18
   0  11  -6  671.49   17.19
   0  11   6  684.46   17.45
   0  11  -6  665.76   16.05
   0  11   7  242.40    9.71
   0  11   7  251.95    9.28
   0  11  -7  233.60    7.98
   0  11   8  968.15   22.28
   0  11   8  991.29   21.54
   0  11  -8  930.21   19.46
   0  11   9  581.50   15.44
   0  11   9  581.35   14.45
   0  11  10  152.55    6.83
   0  11  10  146.23    5.87
   0  11  11  113.11    5.46
   0  11  12  189.09    6.53
   0  11  13  443.20   10.13
   0  12   0  452.68   13.61
   0  12   0  435.83   13.54
   0  12  -1   44.48    4.49
   0  12   1   42.10    4.37
   0  12  -1   48.93    4.45
   0  12   2  628.67   16.83
   0  12  -2  598.63   16.13
   0  12  -2  597.49   15.80
   0  12   3  503.77   14.76
   0  12  -3  478.52   13.91
   0  12  -3  464.31   13.19
   0  12   4  472.42   14.02
   0  12  -4  452.86   13.26
   0  12   4  475.98   12.99
   0  12  -4  442.69   12.33
   0  12   5    5.89    2.82
   0  12  -5    6.35    2.65
   0  12   5    7.99    2.23
   0  12  -5    5.39    1.93
   0  12   6   90.89    5.77
   0  12   6   92.20    4.90
   0  12  -6   80.50    4.20
   0  12   7  129.34    6.53
   0  12   7  128.12    5.54
   0  12   8  189.45    7.54
   0  12   8  177.69    6.15
   0  12   9  173.22    6.86
   0  12  10   95.97    4.66
   0  12  11   13.86    1.91
   0  12  12  255.10    6.38
   0  13   0    1.98    2.03
   0  13   0    2.13    2.39
   0  13  -1  273.05    8.95
   0  13   1  272.64    9.39
   0  13   1  277.97    9.66
   0  13  -1  281.85    9.57
   0  13   2  307.29   10.20
   0  13  -2  314.13    9.33
   0  13   2  310.47   10.23
   0  13  -2  321.92   10.24
   0  13  -3  305.45    8.82
   0  13  -3  309.65    9.96
   0  13   3  326.70   10.30
   0  13   4    9.61    2.60
   0  13  -4    9.87    2.48
   0  13   5   90.41    5.11
   0  13   6 1253.21   25.06
   0  13   7  100.91    4.91
   0  13   8   16.16    2.26
   0  13   9  243.31    6.85
   0  13  10   14.11    1.44
   0  14   0   93.41    4.64
   0  14  -1  100.23    4.79
   0  14   1  100.71    4.77
   0  14   2   36.38    2.64
   0  14  -2   37.50    3.11
   0  14   2   41.48    3.17
   0  14   3   54.51    3.13
   0  14   3   58.09    3.55
   0  14   4   25.34    2.21
   0  14   4   25.58    2.45
   0  14   5  659.77   13.98
   0  14   5  749.20   14.77
   0  14   6  155.21    4.86
   0  14   6  181.17    5.44
   0  14   7  731.33   13.99
   0  15   0    0.62    0.81
   0  15   1  282.13    6.55
  -1 -15   3  300.13    7.66
  -1 -15  -1  328.72    7.66
  -1 -15  -2  168.95    5.03
  -1 -15  -3  198.78    5.52
  -1 -15  -4   86.72    3.22
   1 -14  -9   75.72    2.90
   1 -14  -8   34.93    2.29
   1 -14  -7  310.60    8.25
   1 -14  -6   17.08    2.07
  -1 -14   6   15.72    1.63
   1 -14  -5  177.87    6.24
  -1 -14   5  166.19    6.03
   1 -14  -4   71.73    3.98
   1 -14  -3  166.23    6.11
  -1 -14   2   52.70    3.12
   1 -14  -2   60.60    3.48
  -1 -14   1  232.35    7.36
   1 -14  -1  220.82    6.83
  -1 -14   0  276.58    8.53
  -1 -14  -1  102.42    5.00
  -1 -14  -2  619.08   14.73
  -1 -14  -3    3.36    1.69
  -1 -14  -4  368.11   10.13
  -1 -14  -5  612.32   13.91
  -1 -14  -8  274.69    6.54
   1 -13 -11  689.95   13.27
   1 -13 -10   22.32    1.77
   1 -13 -10   25.41    2.14
   1 -13  -9   65.20    3.24
   1 -13  -8  138.07    5.19
   1 -13  -8  146.14    5.92
   1 -13  -7  117.78    4.84
   1 -13  -7  133.69    5.91
  -1 -13   7  125.84    5.02
   1 -13  -6  120.25    5.91
  -1 -13   6  118.09    5.56
   1 -13  -5   42.87    3.80
   1 -13  -4  616.91   15.73
  -1 -13   3  130.37    5.75
   1 -13  -3  137.22    6.57
  -1 -13   2 1383.76   27.87
   1 -13  -2 1406.29   28.46
  -1 -13   1  279.24    9.62
   1 -13  -1  281.94    9.43
   1 -13   0    9.57    1.98
  -1 -13   0    8.82    2.39
  -1 -13  -1   61.22    4.63
   1 -13   1   60.75    3.67
  -1 -13  -2  104.81    5.96
  -1 -13  -3  335.29   11.18
  -1 -13  -4   32.79    2.76
  -1 -13  -4   37.23    3.84
  -1 -13  -5  280.92    8.59
  -1 -13  -5  305.02   10.02
  -1 -13  -6  402.01   10.67
  -1 -13  -7  266.79    8.08
  -1 -13  -7  288.68    8.93
  -1 -13  -8   57.10    3.32
  -1 -13  -8   62.12    3.61
  -1 -13  -9  195.81    5.92
  -1 -13  -9  206.68    6.14
  -1 -13 -10  382.83    8.37
  -1 -13 -10  382.19    8.23
   1 -12 -13   98.49    3.45
   1 -12 -12   43.76    2.82
   1 -12 -12   45.08    2.58
   1 -12 -11   14.06    2.12
   1 -12 -11   10.89    1.80
   1 -12 -10  108.70    5.34
   1 -12 -10  114.32    5.25
   1 -12  -9  103.52    5.51
   1 -12  -8  229.37    8.63
  -1 -12   8  222.01    7.33
   1 -12  -8  249.76    9.71
   1 -12  -7  371.36   11.67
   1 -12  -7  373.04   11.92
  -1 -12   7  373.44   11.10
   1 -12  -7  404.63   13.33
   1 -12  -6  273.14    9.69
   1 -12  -6  287.90   10.27
   1 -12  -5  488.25   13.55
   1 -12  -5  500.53   14.64
   1 -12  -5  499.39   16.30
  -1 -12   4  131.26    6.08
   1 -12  -4  144.47    7.34
   1 -12  -4  140.99    8.38
  -1 -12   3  986.20   22.05
   1 -12  -3 1005.18   23.15
   1 -12  -3  976.82   25.33
  -1 -12   2  189.76    8.09
   1 -12  -2  187.70    8.23
   1 -12  -2  185.56    9.48
   1 -12  -1  631.78   16.61
  -1 -12   1  622.42   16.74
   1 -12  -1  615.27   18.34
   1 -12   0   26.72    3.29
  -1 -12   0   22.16    3.48
   1 -12   0   28.49    3.93
   1 -12   1  169.70    7.12
  -1 -12  -1  170.19    8.33
  -1 -12  -1  193.50    9.25
  -1 -12  -2  282.38    9.49
  -1 -12  -2  313.00   11.61
  -1 -12  -3  154.30    7.06
  -1 -12  -3  167.33    8.32
  -1 -12  -3  177.14    8.46
  -1 -12  -4  640.95   17.07
  -1 -12  -4  670.88   18.27
  -1 -12  -5  182.94    8.14
  -1 -12  -5  209.31    8.48
  -1 -12  -6  236.95    9.36
  -1 -12  -6  259.51    9.08
  -1 -12  -7   92.43    5.66
  -1 -12  -7  106.48    5.97
  -1 -12  -8  821.79   19.70
  -1 -12  -8  909.32   20.03
  -1 -12  -9  400.60   11.55
  -1 -12  -9  415.04   11.24
  -1 -12 -10  269.37    8.44
  -1 -12 -10  277.33    7.99
  -1 -12 -11  348.38    8.81
  -1 -12 -11  302.32    7.54
  -1 -12 -12  309.28    7.39
   1 -11 -13   42.17    3.14
  -1 -11  13   38.33    3.41
   1 -11 -13   41.19    2.53
   1 -11 -12   63.33    3.68
   1 -11 -11  347.53   10.27
   1 -11 -10   62.74    4.52
   1 -11 -10   58.36    4.73
   1 -11  -9  562.23   15.24
   1 -11  -9  537.95   16.11
  -1 -11   8  440.25   12.26
   1 -11  -8  469.94   15.38
   1 -11  -7  215.40    9.44
   1 -11  -7  242.17   11.01
   1 -11  -6  230.38    9.71
  -1 -11   5  391.07   11.30
   1 -11  -5  400.16   13.15
   1 -11  -4  228.59    9.57
  -1 -11   4  219.44    8.30
  -1 -11   3  256.64    9.41
   1 -11  -3  243.61    9.84
   1 -11  -3  256.89   11.79
  -1 -11   2  238.64    9.30
   1 -11  -2  240.11    9.54
   1 -11  -2  223.76   10.99
   1 -11  -1  303.63   10.75
  -1 -11   1  302.19   11.00
  -1 -11   1  307.17   13.00
   1 -11  -1  292.67   12.27
  -1 -11   0  267.04   10.45
   1 -11   0  258.77    9.62
   1 -11   0  266.94   11.34
  -1 -11  -1  941.94   21.82
   1 -11   1 1019.56   22.47
  -1 -11  -1 1004.29   24.19
  -1 -11  -1 1076.77   26.68
   1 -11   1 1006.51   24.50
  -1 -11  -2   48.48    4.20
   1 -11   2   39.12    3.43
  -1 -11  -2   51.80    4.89
  -1 -11  -2   32.35    4.49
  -1 -11  -3 1425.23   30.97
  -1 -11  -3 1396.01   31.46
  -1 -11  -4  111.97    6.78
  -1 -11  -4  111.62    6.92
  -1 -11  -4  122.94    7.52
  -1 -11  -5 1061.93   26.18
  -1 -11  -5 1211.31   27.41
  -1 -11  -6  644.93   18.55
  -1 -11  -6  684.44   18.54
  -1 -11  -6  698.92   18.75
  -1 -11  -7  336.42   12.49
  -1 -11  -7  363.79   12.39
  -1 -11  -7  380.39   12.43
  -1 -11  -8   68.80    5.57
  -1 -11  -8   80.51    5.46
  -1 -11  -8   88.06    5.44
  -1 -11  -9  414.73   12.37
  -1 -11  -9  432.33   12.02
  -1 -11 -10  385.35   12.10
  -1 -11 -10  366.79   10.83
  -1 -11 -11  132.63    6.28
  -1 -11 -11  136.15    5.46
  -1 -11 -12  206.38    5.82
   1 -10 -15   49.21    2.92
   1 -10 -14  111.35    4.18
  -1 -10  14  132.30    6.85
   1 -10 -13  353.41    9.64
   1 -10 -12  171.48    6.89
   1 -10 -11   63.02    4.65
   1 -10 -11   61.08    4.85
   1 -10 -10  303.94   10.63
   1 -10 -10  306.18   11.63
   1 -10  -9  515.17   15.12
   1 -10  -9  521.73   16.66
   1 -10  -8  112.83    7.74
   1 -10  -7  142.92    8.88
   1 -10  -6   31.36    4.00
   1 -10  -6   33.11    5.03
  -1 -10   5  324.91   10.05
   1 -10  -5  309.64   11.33
   1 -10  -4   27.47    3.59
  -1 -10   4   27.28    3.03
   1 -10  -4   30.05    4.83
   1 -10  -3  501.09   14.85
  -1 -10   3  534.25   14.31
   1 -10  -3  496.61   17.26
  -1 -10   2  308.37   10.57
   1 -10  -2  293.88   10.65
   1 -10  -2  296.37   12.62
  -1 -10   2  296.74   12.77
   1 -10  -1   86.97    5.41
  -1 -10   1   85.63    5.59
  -1 -10   1   82.91    6.80
   1 -10  -1   83.11    6.56
  -1 -10   0 2638.65   50.25
   1 -10   0 2797.33   49.57
  -1 -10   0 2679.57   52.92
  -1 -10   0 2710.68   54.10
   1 -10   0 2765.66   53.12
  -1 -10  -1  660.61   17.13
   1 -10   1  676.59   16.64
  -1 -10  -1  646.35   17.76
   1 -10   1  699.75   19.18
  -1 -10  -1  669.99   20.03
  -1 -10  -1  707.99   20.57
  -1 -10  -2 1057.23   24.55
   1 -10   2 1059.76   22.33
  -1 -10  -2 1001.05   26.65
  -1 -10  -2 1072.61   26.78
   1 -10   2 1068.02   24.47
  -1 -10  -3  600.94   17.21
  -1 -10  -3  636.26   19.01
   1 -10   3  639.97   16.34
  -1 -10  -4 2336.95   47.39
  -1 -10  -5  574.77   17.89
  -1 -10  -5  585.16   19.18
  -1 -10  -6 1006.27   24.71
  -1 -10  -6 1014.92   26.87
  -1 -10  -6 1052.68   25.80
  -1 -10  -7  182.13    8.83
  -1 -10  -7  183.57    9.18
  -1 -10  -7  178.76    9.83
  -1 -10  -8  412.82   13.59
  -1 -10  -8  449.74   14.56
  -1 -10  -9   28.94    3.67
  -1 -10  -9   26.60    3.74
  -1 -10 -10   61.43    5.55
  -1 -10 -10   65.85    4.72
  -1 -10 -10   64.64    4.86
  -1 -10 -11   84.90    4.82
  -1 -10 -11   91.89    5.15
  -1 -10 -12  480.55   11.73
  -1 -10 -13  241.62    8.13
  -1 -10 -14   66.81    3.42
   1 -10  14   69.33    5.02
   1  -9 -16  432.32    9.97
  -1  -9  16  398.36   11.39
   1  -9 -15    6.71    1.07
  -1  -9  15   10.90    3.01
   1  -9 -14  124.41    5.06
   1  -9 -13   67.78    4.31
   1  -9 -12  569.98   14.89
   1  -9 -12  553.41   15.16
   1  -9 -11   13.61    2.92
   1  -9 -11   15.61    3.22
   1  -9 -10  182.35    8.19
   1  -9 -10  175.16    9.12
   1  -9  -9   99.50    6.29
  -1  -9   9   97.11    5.10
   1  -9  -9  112.11    7.62
   1  -9  -8  134.73    7.20
   1  -9  -8  127.35    8.37
   1  -9  -7  138.69    8.69
  -1  -9   6 1539.09   29.73
   1  -9  -6 1656.78   36.58
   1  -9  -5   77.20    5.37
  -1  -9   5   90.62    4.80
  -1  -9   4  632.50   15.25
   1  -9  -4  599.71   16.30
   1  -9  -4  589.74   18.86
  -1  -9   3   83.63    4.86
   1  -9  -3   75.46    5.01
  -1  -9   3   70.38    6.04
  -1  -9   2  935.19   20.60
   1  -9  -2  896.24   20.61
  -1  -9   2  853.41   23.35
   1  -9  -2  856.50   23.50
   1  -9  -1 2735.90   48.98
  -1  -9   1 2775.90   49.24
   1  -9  -1 2668.29   52.61
  -1  -9   1 2604.36   52.74
  -1  -9   1 2739.63   51.49
  -1  -9   0   73.83    4.58
  -1  -9   0   82.88    5.14
   1  -9   0   77.52    4.72
  -1  -9   0   87.27    6.17
   1  -9   0   92.67    6.35
  -1  -9   0   74.70    6.08
  -1  -9  -1 1620.19   32.85
   1  -9   1 1743.01   32.08
  -1  -9  -1 1617.31   33.20
   1  -9   1 1723.71   35.40
  -1  -9  -1 1669.02   36.40
  -1  -9  -1 1604.51   35.99
  -1  -9  -2  422.06   13.36
   1  -9   2  466.01   12.01
  -1  -9  -2  463.08   15.48
   1  -9   2  463.38   13.95
  -1  -9  -2  460.44   15.87
  -1  -9  -3  341.53   11.81
  -1  -9  -3  361.79   13.50
   1  -9   3  370.88   11.43
  -1  -9  -4   35.25    4.87
  -1  -9  -4   39.66    4.62
  -1  -9  -5  559.30   16.40
  -1  -9  -5  585.44   17.87
  -1  -9  -5  547.10   18.53
  -1  -9  -6  177.71    8.57
  -1  -9  -6  175.48    9.20
  -1  -9  -6  173.17    9.91
  -1  -9  -7  776.31   20.39
  -1  -9  -7  761.67   22.44
  -1  -9  -7  789.16   21.75
  -1  -9  -8  161.87    8.14
  -1  -9  -8  169.01    9.39
  -1  -9  -8  162.60    8.81
  -1  -9  -9 1168.46   26.76
  -1  -9  -9 1217.85   28.42
  -1  -9 -10  178.15    8.10
  -1  -9 -10  192.13    9.12
  -1  -9 -11  336.57   11.08
  -1  -9 -11  374.59   12.52
  -1  -9 -12   95.81    5.01
  -1  -9 -12  118.82    6.31
  -1  -9 -13  840.84   18.82
  -1  -9 -13  749.57   16.73
  -1  -9 -14  118.11    5.51
  -1  -9 -15    2.39    1.11
   1  -9  15    2.35    2.23
   1  -8 -17   50.78    2.54
  -1  -8  17   66.64    4.10
  -1  -8  16   61.42    5.21
   1  -8 -15  347.19    8.85
  -1  -8  15  417.99   15.02
   1  -8 -14  232.12    7.79
   1  -8 -13 1245.92   25.82
   1  -8 -12  174.40    7.61
   1  -8 -12  161.81    7.75
   1  -8 -11   30.37    3.74
   1  -8 -11   26.52    3.99
   1  -8 -10  163.20    7.72
   1  -8 -10  156.72    8.82
   1  -8  -9  655.66   17.48
   1  -8  -9  677.83   20.13
   1  -8  -8  746.92   18.98
   1  -8  -8  741.87   21.66
   1  -8  -7 1084.01   24.33
   1  -8  -7 1055.54   27.16
  -1  -8   6  554.60   13.18
   1  -8  -6  546.36   17.72
  -1  -8   5 1684.66   30.62
   1  -8  -5 1637.41   36.29
   1  -8  -4  501.90   13.87
  -1  -8   4  529.96   12.90
  -1  -8   4  478.10   15.48
   1  -8  -3  119.58    5.88
  -1  -8   3  124.39    5.55
   1  -8  -3  117.54    7.34
  -1  -8   3  123.47    7.16
   1  -8  -2   78.09    4.65
  -1  -8   2   81.29    4.53
  -1  -8   2  102.03    6.36
   1  -8  -2   96.47    6.49
  -1  -8   2   86.80    5.29
   1  -8  -1 1445.92   27.81
  -1  -8   1 1412.41   27.72
  -1  -8   1 1425.39   29.95
   1  -8  -1 1373.23   30.81
  -1  -8   1 1346.56   30.60
  -1  -8   0 1320.51   25.88
  -1  -8   0 1215.71   24.85
   1  -8   0 1262.12   24.84
  -1  -8   0 1333.13   26.39
   1  -8   0 1386.92   25.88
   1  -8   0 1281.83   28.62
  -1  -8   0 1239.19   28.72
  -1  -8   0 1324.79   28.88
  -1  -8  -1  277.57    9.44
   1  -8   1  295.66    8.77
  -1  -8  -1  280.52   11.06
   1  -8   1  300.41   10.65
  -1  -8  -1  292.74   11.40
   1  -8   2   45.46    3.05
  -1  -8  -2   46.37    3.82
  -1  -8  -2   43.42    4.38
   1  -8   2   53.56    4.16
  -1  -8  -2   48.04    4.83
  -1  -8  -3   83.71    5.97
   1  -8   3   83.93    4.83
  -1  -8  -4  173.16    7.79
  -1  -8  -4  170.73    9.48
  -1  -8  -4  179.92    8.84
  -1  -8  -5  196.43    8.48
  -1  -8  -5  206.38   10.51
  -1  -8  -5  192.84    9.34
  -1  -8  -6  244.83    9.81
  -1  -8  -6  266.87   12.08
  -1  -8  -6  245.14   10.78
  -1  -8  -7 2045.31   41.04
  -1  -8  -7 2143.71   44.99
  -1  -8  -7 2103.83   43.05
  -1  -8  -8 4250.62   74.63
  -1  -8  -8 4224.25   76.51
  -1  -8  -8 4201.08   77.68
  -1  -8  -9  159.31    8.02
  -1  -8  -9  156.94    8.72
  -1  -8  -9  154.53    8.72
  -1  -8 -10  818.99   20.72
  -1  -8 -10  856.28   22.55
  -1  -8 -11   12.11    2.53
  -1  -8 -11   14.90    3.40
  -1  -8 -12  350.38   10.96
  -1  -8 -12  407.06   13.29
  -1  -8 -13  167.22    6.21
  -1  -8 -13  215.33    8.68
  -1  -8 -14  156.98    7.09
  -1  -8 -14  150.11    6.53
  -1  -8 -15   42.99    3.18
   1  -8  15   43.43    5.09
  -1  -8 -15   32.44    2.52
   1  -8  16  186.36    8.09
  -1  -7  18   15.15    2.09
   1  -7 -17  114.48    4.53
  -1  -7  17  138.00    7.34
  -1  -7  16    6.50    3.44
   1  -7 -15  362.51    9.60
  -1  -7  15  418.76   16.35
   1  -7 -14  406.59   11.37
   1  -7 -13  603.56   15.63
   1  -7 -12  303.23   10.54
   1  -7 -12  313.61   10.92
   1  -7 -12  287.49   10.75
   1  -7 -11  155.42    7.37
   1  -7 -11  152.63    8.27
   1  -7 -11  160.44    7.65
   1  -7 -10  428.66   13.18
   1  -7 -10  448.01   13.60
   1  -7 -10  462.42   15.50
   1  -7  -9 1775.74   35.59
   1  -7  -9 1836.77   36.07
   1  -7  -9 1825.96   39.31
   1  -7  -8 1113.58   24.56
   1  -7  -8 1154.00   28.20
   1  -7  -7 1368.99   28.38
   1  -7  -7 1409.84   32.29
   1  -7  -6  103.33    7.00
  -1  -7   5  472.74   11.40
   1  -7  -4   55.39    2.72
   1  -7  -4   59.64    3.94
  -1  -7   4   63.66    3.52
  -1  -7   4   55.16    4.48
   1  -7  -3  750.34   14.20
   1  -7  -3  787.83   15.40
   1  -7  -3  740.51   16.98
  -1  -7   3  783.03   16.47
  -1  -7   3  712.11   18.67
  -1  -7   2 1087.14   22.92
   1  -7  -2 1159.92   21.44
  -1  -7   2 1200.78   23.82
   1  -7  -2 1145.30   22.90
  -1  -7   2 1142.61   22.38
  -1  -7   2 1066.26   24.74
  -1  -7   2 1164.16   23.97
  -1  -7   1  447.51   11.38
   1  -7  -1  437.45   10.36
  -1  -7   1  453.03   11.83
   1  -7  -1  434.79    9.51
  -1  -7   1  445.78   11.26
   1  -7  -1  429.31   11.08
  -1  -7   1  417.20   12.88
   1  -7  -1  427.29   13.56
  -1  -7   1  462.69   12.92
  -1  -7   0 1735.13   28.76
  -1  -7   0 1770.49   29.59
   1  -7   0 1713.59   26.80
   1  -7   0 1696.12   27.92
  -1  -7   0 1749.34   29.20
  -1  -7   0 1596.92   31.34
   1  -7   0 1621.99   31.45
  -1  -7   0 1798.89   32.31
  -1  -7  -1  602.37   14.46
  -1  -7  -1  622.18   13.31
   1  -7   1  600.65   13.55
  -1  -7  -1  599.89   14.44
  -1  -7  -1  628.88   17.07
  -1  -7  -1  570.69   16.05
  -1  -7  -2 2158.70   38.12
  -1  -7  -2 2187.94   35.59
   1  -7   2 2080.18   37.27
  -1  -7  -2 2043.48   40.52
  -1  -7  -3  529.91   12.33
  -1  -7  -3  581.31   17.07
  -1  -7  -3  553.29   15.76
  -1  -7  -3  594.61   17.61
  -1  -7  -4  539.70   16.60
  -1  -7  -4  569.53   15.20
  -1  -7  -4  543.67   14.48
  -1  -7  -4  573.50   17.65
  -1  -7  -4  526.67   15.63
  -1  -7  -5  295.05   11.62
  -1  -7  -5  326.46   10.70
  -1  -7  -5  315.72   10.51
  -1  -7  -5  337.18   13.24
  -1  -7  -5  307.18   11.44
  -1  -7  -6  310.82   10.40
  -1  -7  -6  313.53   11.88
  -1  -7  -6  318.78   10.79
  -1  -7  -6  323.41   13.16
  -1  -7  -6  291.60   11.33
  -1  -7  -7 2473.07   47.99
  -1  -7  -7 2413.50   46.23
  -1  -7  -7 2392.70   47.81
  -1  -7  -8 1441.87   31.53
  -1  -7  -8 1386.31   30.07
  -1  -7  -8 1382.79   32.69
  -1  -7  -8 1430.20   31.82
  -1  -7  -9 1925.24   39.01
  -1  -7  -9 1865.15   37.76
  -1  -7  -9 1852.85   39.59
  -1  -7  -9 1878.08   39.66
  -1  -7 -10  371.79   12.90
  -1  -7 -10  356.97   12.15
  -1  -7 -10  354.39   13.42
  -1  -7 -11   56.07    4.89
  -1  -7 -11   52.32    4.39
  -1  -7 -11   51.93    5.30
  -1  -7 -12   43.10    3.73
  -1  -7 -12   41.72    4.80
  -1  -7 -13  229.30    9.85
  -1  -7 -14  587.55   16.29
  -1  -7 -14  590.56   16.12
  -1  -7 -15  276.88    9.10
  -1  -7 -15  274.46    9.17
  -1  -7 -16  414.68    9.56
  -1  -7 -16  384.23    9.80
  -1  -6  18  178.67    7.78
  -1  -6  17  150.19    8.62
  -1  -6  16  283.75   13.33
  -1  -6  15   12.72    4.85
   1  -6 -15    9.89    1.74
   1  -6 -15   12.06    2.37
   1  -6 -14 1318.30   27.56
   1  -6 -14 1516.30   29.89
   1  -6 -13   77.51    4.96
   1  -6 -13   83.91    5.61
   1  -6 -12  375.89   11.84
   1  -6 -12  348.94   11.92
   1  -6 -12  388.73   12.70
   1  -6 -11  130.68    6.63
   1  -6 -11  134.64    7.47
   1  -6 -11  139.87    7.21
   1  -6 -10  120.64    6.36
   1  -6 -10  136.33    7.77
   1  -6 -10  145.90    7.11
   1  -6  -9   45.74    3.88
   1  -6  -9   50.44    4.14
   1  -6  -9   44.20    4.66
   1  -6  -8 2382.62   43.39
   1  -6  -8 2319.59   47.06
   1  -6  -8 2353.78   43.64
   1  -6  -7   39.58    3.41
   1  -6  -6 1751.34   31.81
   1  -6  -6 1869.92   34.28
   1  -6  -5  895.70   17.23
   1  -6  -5  881.79   16.00
   1  -6  -4  142.42    4.52
  -1  -6   4  138.85    5.65
   1  -6  -3   26.92    1.89
  -1  -6   3   24.15    2.50
  -1  -6   3   29.41    2.57
   1  -6  -3   21.96    1.49
   1  -6  -2 4085.26   65.09
   1  -6  -2 3994.87   64.33
   1  -6  -2 4086.81   65.72
  -1  -6   1  362.76    9.68
   1  -6  -1  351.32    7.84
   1  -6  -1  337.98    8.25
  -1  -6   0 3951.76   64.52
   1  -6   0 3865.17   62.38
   1  -6   0 3883.46   63.21
  -1  -6  -1 3870.69   64.84
   1  -6   1 3822.36   63.89
  -1  -6  -2 1301.26   24.97
  -1  -6  -2 1251.40   23.44
  -1  -6  -3 3109.25   51.57
  -1  -6  -4  153.45    7.41
  -1  -6  -4  137.15    5.17
  -1  -6  -4  154.08    6.30
  -1  -6  -4  160.49    8.29
  -1  -6  -5  754.87   18.91
  -1  -6  -5  782.32   17.57
  -1  -6  -5  795.03   21.03
  -1  -6  -6 1812.30   36.20
  -1  -6  -6 1815.82   34.87
  -1  -6  -6 1821.55   38.67
  -1  -6  -6 1726.80   35.78
  -1  -6  -7   32.09    3.16
  -1  -6  -7   46.19    4.30
  -1  -6  -7   34.70    3.47
  -1  -6  -7   33.02    3.85
  -1  -6  -7   34.70    4.29
  -1  -6  -8  373.97   10.76
  -1  -6  -8  409.15   11.91
  -1  -6  -8  431.00   13.60
  -1  -6  -8  419.46   12.78
  -1  -6  -8  408.64   13.73
  -1  -6  -8  397.40   14.14
  -1  -6  -9  290.43    9.43
  -1  -6  -9  311.07   10.93
  -1  -6  -9  299.29   11.72
  -1  -6  -9  323.15   12.32
  -1  -6 -10  163.35    8.00
  -1  -6 -10  138.97    6.44
  -1  -6 -10  147.88    7.19
  -1  -6 -10  130.63    7.15
  -1  -6 -10  160.76    8.68
  -1  -6 -11  230.17    9.53
  -1  -6 -11  207.99    8.61
  -1  -6 -11  229.50   10.62
  -1  -6 -12  260.07    9.72
  -1  -6 -12  270.19   11.41
  -1  -6 -13  424.15   14.46
  -1  -6 -14  425.78   13.86
  -1  -6 -15 1509.92   30.27
  -1  -6 -15 1519.98   31.14
  -1  -6 -16   24.26    2.22
  -1  -6 -16   27.54    2.94
  -1  -6 -17  168.59    5.51
  -1  -5  19  112.66    5.35
  -1  -5  18  242.82   10.16
  -1  -5  17  231.67   11.37
   1  -5 -17  165.59    6.14
  -1  -5  16  327.17   14.97
   1  -5 -16  308.63   10.05
  -1  -5  15 1094.61   31.67
   1  -5 -15 1133.81   25.19
   1  -5 -14   86.15    4.86
   1  -5 -14   98.81    6.28
   1  -5 -13  126.54    6.21
   1  -5 -13  139.07    7.47
   1  -5 -12  770.46   18.86
   1  -5 -12  827.97   20.58
   1  -5 -11  439.13   12.79
   1  -5 -11  464.00   13.81
   1  -5 -10   12.89    2.45
   1  -5 -10   15.39    2.48
   1  -5 -10   18.59    2.83
   1  -5 -10   17.83    3.06
   1  -5  -9  995.45   21.38
   1  -5  -9 1094.68   23.02
   1  -5  -9 1102.56   23.41
   1  -5  -9 1031.44   25.40
   1  -5  -8  407.41   11.58
   1  -5  -7 3025.40   49.67
   1  -5  -7 2814.18   45.67
   1  -5  -6 6019.38   96.04
   1  -5  -5  443.74    8.78
  -1  -5   5  429.74   10.82
   1  -5  -5  452.52    9.99
   1  -5  -4   47.33    2.34
  -1  -5   4   44.99    2.92
   1  -5  -3  150.86    4.23
  -1  -5   3  162.63    5.80
   1  -5  -2  464.98    9.45
   1  -5  -2  472.18    9.30
   1  -5  -2  452.42    8.71
   1  -5  -1 1430.29   23.24
   1  -5  -1 1469.96   24.65
   1  -5  -1 1464.94   24.94
  -1  -5   1 1508.06   26.70
  -1  -5   0  416.15    9.92
   1  -5   0  417.66    9.04
  -1  -5  -1 2641.58   42.73
  -1  -5  -1 2601.01   44.10
  -1  -5  -2 4624.06   73.83
  -1  -5  -2 4505.93   72.57
  -1  -5  -3 1346.78   21.53
  -1  -5  -3 1266.82   23.46
  -1  -5  -4  858.01   17.29
   1  -5   4  922.70   18.00
   1  -5   5 1984.50   34.03
  -1  -5  -5 1818.58   33.44
  -1  -5  -6 1885.82   34.25
  -1  -5  -6 1834.07   34.77
   1  -5   6 2002.12   35.17
  -1  -5  -6 2056.14   36.61
  -1  -5  -6 2040.83   37.87
  -1  -5  -7  317.27    9.05
  -1  -5  -7  347.30   11.33
  -1  -5  -7  340.25   10.52
  -1  -5  -7  348.69   11.50
  -1  -5  -7  325.65   12.18
  -1  -5  -8  280.62   10.22
  -1  -5  -8  252.47    8.22
  -1  -5  -8  279.59    9.59
  -1  -5  -8  272.60   10.76
  -1  -5  -8  274.92   10.41
  -1  -5  -9  368.29   12.12
  -1  -5  -9  328.08    9.95
  -1  -5  -9  353.67   11.25
  -1  -5  -9  353.90   12.51
  -1  -5  -9  324.72   11.73
  -1  -5 -10  556.90   14.35
  -1  -5 -10  538.08   15.08
  -1  -5 -10  564.46   17.17
  -1  -5 -11  398.28   11.78
  -1  -5 -11  443.61   13.53
  -1  -5 -11  434.84   14.70
  -1  -5 -12  129.96    6.52
  -1  -5 -12  132.39    6.92
  -1  -5 -12  135.05    8.09
  -1  -5 -13  149.26    6.98
  -1  -5 -13  162.51    8.82
  -1  -5 -14  568.31   17.18
  -1  -5 -15  205.59    8.25
  -1  -5 -15  229.32    9.62
   1  -5  16  485.41   17.34
  -1  -5 -16  481.01   13.23
   1  -5  17  107.25    7.17
  -1  -5 -17   99.66    4.82
   1  -5  18   32.14    3.32
  -1  -4  19   73.57    3.71
  -1  -4  19   84.76    5.27
  -1  -4  18   77.99    6.29
   1  -4 -18   45.67    2.92
  -1  -4  17  794.40   23.54
   1  -4 -17  716.70   17.22
  -1  -4  16  577.40   21.32
   1  -4 -16  605.77   16.15
  -1  -4  15  279.47   14.87
   1  -4 -15  295.72   10.89
   1  -4 -14  780.64   17.89
   1  -4 -14  817.27   20.21
   1  -4 -13  304.78    9.91
   1  -4 -13  297.83   11.11
   1  -4 -12   49.22    4.10
   1  -4 -12   56.27    4.05
   1  -4 -12   48.54    4.42
   1  -4 -11  243.92    8.47
   1  -4 -11  251.76    8.89
   1  -4 -11  249.31    9.56
   1  -4 -10  200.25    7.29
   1  -4 -10  196.50    7.59
   1  -4 -10  199.26    8.13
   1  -4  -9  118.27    5.21
   1  -4  -9  124.19    5.71
   1  -4  -9  127.27    5.98
   1  -4  -8  994.24   20.30
   1  -4  -8 1050.70   21.35
   1  -4  -7 2145.26   38.02
   1  -4  -7 2300.96   35.00
   1  -4  -6 3442.68   55.51
   1  -4  -6 3445.68   52.97
   1  -4  -5 3073.22   48.23
   1  -4  -5 2980.69   49.69
  -1  -4   4 1503.31   27.07
   1  -4  -4 1537.76   26.03
   1  -4  -3 1301.85   21.17
   1  -4  -3 1221.39   21.36
   1  -4  -2 2649.60   41.12
  -1  -4   2 2789.09   43.26
   1  -4  -1 1912.35   32.04
   1  -4  -1 1992.52   32.25
  -1  -4   0 1545.03   26.88
  -1  -4  -1 3297.46   53.61
  -1  -4  -2 1150.31   21.63
  -1  -4  -2 1104.79   20.57
   1  -4   2 1134.78   21.34
  -1  -4  -3 2427.12   41.22
   1  -4   3 2604.67   41.80
  -1  -4  -4  825.27   16.37
   1  -4   4  867.13   16.54
   1  -4   5 3446.90   55.27
  -1  -4  -5 3246.67   55.48
   1  -4   6  271.71    7.60
  -1  -4  -6  254.95    7.82
   1  -4   7 2107.33   36.33
  -1  -4  -7 1979.59   35.76
  -1  -4  -7 2003.49   35.73
  -1  -4  -7 2142.00   39.17
  -1  -4  -8  824.04   17.71
  -1  -4  -8  892.21   19.34
  -1  -4  -8  870.19   20.53
  -1  -4  -8  829.96   17.61
  -1  -4  -9 1377.81   26.70
  -1  -4  -9 1368.15   27.93
  -1  -4  -9 1433.33   30.00
  -1  -4  -9 1362.74   26.45
  -1  -4 -10  295.62    9.20
  -1  -4 -10  274.63    9.37
  -1  -4 -10  241.77    8.33
  -1  -4 -10  326.80   11.71
  -1  -4 -11  336.30   10.46
  -1  -4 -11  350.74   12.82
  -1  -4 -12 1464.21   32.82
  -1  -4 -13  689.75   19.85
  -1  -4 -14  256.49   11.03
  -1  -4 -15   72.41    4.72
   1  -4  15   87.65    8.62
  -1  -4 -15   78.90    6.08
   1  -4  16   78.38    7.72
  -1  -4 -16   75.62    5.49
   1  -4  17   46.03    5.44
  -1  -4 -17   47.51    3.79
   1  -4  18   69.25    5.01
  -1  -4 -18   53.17    3.18
  -1  -3  20   58.34    3.37
  -1  -3  19  145.71    5.82
  -1  -3  19  160.37    7.68
  -1  -3  18  208.33   10.38
   1  -3 -18  173.29    6.68
  -1  -3  17  131.47    9.71
   1  -3 -17  129.46    6.42
  -1  -3  16  978.30   29.41
   1  -3 -16  996.63   23.21
   1  -3 -15 1220.53   25.38
  -1  -3  15 1199.00   34.40
   1  -3 -15 1291.27   28.22
   1  -3 -14   49.09    4.29
  -1  -3  14   39.70    6.88
   1  -3 -14   52.34    4.92
   1  -3 -13  881.82   19.36
   1  -3 -13  872.61   21.53
   1  -3 -12  370.25   10.85
   1  -3 -12  354.28   10.76
   1  -3 -11  441.66   11.75
   1  -3 -11  417.40   11.86
   1  -3 -10  700.30   15.76
   1  -3 -10  699.14   16.34
   1  -3  -9 1904.90   33.07
  -1  -3   9 1882.03   31.15
   1  -3  -9 1883.32   33.71
  -1  -3   8  262.97    7.55
   1  -3  -8  279.08    8.35
  -1  -3   7 3169.72   51.08
   1  -3  -7 3113.69   53.07
  -1  -3   6 1733.54   28.30
   1  -3  -6 1749.18   27.72
   1  -3  -6 1682.28   29.78
   1  -3  -5 1827.42   29.88
  -1  -3   5 1791.23   31.51
   1  -3  -5 1767.23   31.31
   1  -3  -4 3198.63   51.35
   1  -3  -3  608.56   11.20
  -1  -3  -1  673.84   13.52
   1  -3   1  687.04   13.21
  -1  -3  -1  686.81   12.71
  -1  -3  -2 1815.59   30.27
   1  -3   2 1850.23   29.70
   1  -3   3 2121.56   33.79
  -1  -3  -3 1949.80   33.68
   1  -3   4 3891.85   59.17
   1  -3   4 3462.47   59.18
  -1  -3  -5  393.46    9.67
   1  -3   5  393.04    9.06
   1  -3   5  414.16    9.52
   1  -3   6  294.00    7.56
   1  -3   6  301.47    8.07
   1  -3   7   78.17    3.69
   1  -3   7   83.51    4.12
   1  -3   8  392.69    9.74
   1  -3   8  330.04    8.39
  -1  -3  -8  369.36    9.57
  -1  -3  -8  317.40    8.94
  -1  -3  -8  399.86   11.78
  -1  -3  -9  194.79    6.94
  -1  -3  -9  228.94    8.99
  -1  -3 -10 1727.30   35.61
  -1  -3 -11  334.01   12.26
  -1  -3 -11  310.42    9.65
  -1  -3 -12  230.26    8.28
  -1  -3 -12  236.28   10.48
  -1  -3 -13  880.09   23.15
   1  -3  14  936.48   28.85
  -1  -3 -14  911.76   23.78
  -1  -3 -15  434.83   12.20
   1  -3  15  430.42   18.31
  -1  -3 -15  411.31   14.23
  -1  -3 -16  485.31   12.46
   1  -3  16  515.33   18.93
  -1  -3 -16  480.10   14.84
   1  -3  17  482.03   16.65
  -1  -3 -17  444.84   13.19
   1  -3  18    9.47    2.79
  -1  -3 -18    6.67    1.77
   1  -3  19  166.69    5.35
   1  -3  19  173.24    6.07
  -1  -2  19   29.04    3.00
   1  -2 -19   22.17    2.24
   1  -2 -18   11.68    2.36
   1  -2 -17  108.42    5.11
   1  -2 -17  109.61    6.21
   1  -2 -16  714.29   16.65
   1  -2 -16  726.03   19.05
   1  -2 -15  166.42    7.13
  -1  -2  15  149.06   11.33
   1  -2 -15  170.85    8.51
   1  -2 -14 1063.57   22.60
  -1  -2  14 1007.62   30.70
   1  -2 -13 1692.09   32.22
  -1  -2  13 1598.71   40.79
   1  -2 -12 1481.72   28.89
   1  -2 -11  168.87    6.51
   1  -2 -11  150.31    6.19
   1  -2 -10 2741.21   47.04
   1  -2 -10 2842.02   47.38
  -1  -2   9 1265.76   24.51
  -1  -2   9 1356.36   23.72
   1  -2  -9 1389.04   25.58
   1  -2  -9 1483.79   26.17
  -1  -2   8 4014.91   66.84
   1  -2  -8 4151.06   68.32
  -1  -2   8 4231.73   65.74
   1  -2  -7  189.61    6.12
  -1  -2   7  195.14    5.68
  -1  -2   6 2265.28   37.00
   1  -2  -6 2276.30   38.99
  -1  -2   6 2238.63   38.41
   1  -2  -5  335.64    6.58
  -1  -2   5  317.77    6.25
  -1  -2   5  317.92    7.38
   1  -2  -5  315.82    7.52
  -1  -2   4  493.83    8.77
   1  -2  -4  493.34    9.06
  -1  -2   1   23.70    1.44
   1  -2  -1   21.22    1.19
  -1  -2  -1 2069.42   33.81
   1  -2   5 1684.85   28.62
   1  -2   5 1695.37   29.02
   1  -2   6  395.16    9.29
   1  -2   6  380.69    8.82
  -1  -2  -7  261.14    8.05
   1  -2   7  258.07    7.47
   1  -2   7  251.86    6.99
  -1  -2  -8 1549.38   28.54
   1  -2   8 1530.60   26.73
   1  -2   9  407.98   10.16
  -1  -2  -9  383.98    9.73
  -1  -2 -10  114.97    5.19
  -1  -2 -11  527.87   13.24
  -1  -2 -12  129.93    6.29
  -1  -2 -12  134.59    6.12
  -1  -2 -13  168.75    7.33
  -1  -2 -13  166.23    8.97
  -1  -2 -13  155.48    6.82
  -1  -2 -14  203.45    8.20
   1  -2  14  214.69   12.88
  -1  -2 -14  210.22   10.17
  -1  -2 -15  426.00   12.15
   1  -2  15  422.40   18.10
  -1  -2 -15  440.49   14.88
  -1  -2 -16 1002.47   21.15
   1  -2  16 1041.50   28.90
  -1  -2 -16  987.84   24.20
  -1  -2 -17   59.38    3.82
   1  -2  17   63.57    6.36
  -1  -2 -17   55.42    4.67
   1  -2  18  245.54    9.94
  -1  -2 -18  226.91    8.14
   1  -2  19  280.64    8.12
  -1  -2 -19  211.18    6.46
  -1  -1  20   42.24    2.48
  -1  -1  19   27.83    3.03
   1  -1 -19   25.25    2.60
   1  -1 -18  610.45   15.64
   1  -1 -17   28.34    2.96
   1  -1 -17   25.96    3.60
   1  -1 -16  464.18   12.41
   1  -1 -15  323.63   10.16
   1  -1 -14  187.75    7.49
   1  -1 -13  347.26   10.50
   1  -1 -12  180.83    6.93
  -1  -1  12  155.53   10.27
   1  -1 -11 1081.64   22.10
   1  -1 -11 1108.63   22.22
  -1  -1  10  577.29   13.25
  -1  -1  10  716.39   14.50
  -1  -1  10  620.17   12.95
   1  -1 -10  681.34   14.69
   1  -1 -10  710.68   15.06
  -1  -1   9 2993.59   49.98
  -1  -1   9 2932.24   50.57
   1  -1  -8  154.35    5.64
  -1  -1   8  151.97    4.27
  -1  -1   8  146.33    4.65
  -1  -1   7 1202.27   20.39
  -1  -1   7 1145.57   21.14
  -1  -1   6 3966.72   63.03
   1  -1  -5  134.49    3.48
  -1  -1   5  124.23    3.38
  -1  -1   5  105.71    3.43
  -1  -1   5  111.68    2.73
   1  -1  -3 1408.45   22.82
   1  -1  -2  342.15    6.45
   1  -1   0  671.47   11.35
  -1  -1   0  721.61   11.45
   1  -1   2  139.64    3.01
   1  -1   4 1068.35   18.64
   1  -1   4 1054.28   18.35
   1  -1   5 1156.66   20.50
  -1  -1  -5 1180.90   21.45
   1  -1   5 1180.25   20.90
   1  -1   6 1013.31   18.94
  -1  -1  -6 1042.16   20.24
   1  -1   6 1083.83   19.58
  -1  -1  -7  430.46   10.71
   1  -1   7  403.68    9.36
   1  -1   7  433.88    9.99
   1  -1   8  690.49   14.14
  -1  -1  -8  669.80   15.57
   1  -1   9  685.52   13.78
  -1  -1  -9  759.92   15.73
  -1  -1 -10   31.18    2.86
  -1  -1 -10   27.69    2.66
  -1  -1 -11  822.53   18.05
  -1  -1 -11  780.18   17.37
  -1  -1 -12  837.93   18.87
  -1  -1 -12  815.79   18.27
  -1  -1 -13  272.36    9.41
   1  -1  13  283.82   14.50
  -1  -1 -13  255.86    8.83
  -1  -1 -14  256.19    9.18
   1  -1  14  266.10   14.21
  -1  -1 -14  237.20    8.48
  -1  -1 -15  371.23   11.29
   1  -1  15  388.33   17.06
  -1  -1 -15  382.89   13.90
  -1  -1 -16  106.09    5.59
   1  -1  16  111.98    8.97
  -1  -1 -16  109.07    7.10
  -1  -1 -17  496.73   12.29
  -1  -1 -17  500.79   14.78
  -1  -1 -18  139.26    5.00
   1  -1  18  151.08    7.68
  -1  -1 -18  131.40    6.28
   1  -1  19  165.77    6.11
  -1  -1 -19  135.98    5.24
  -1   0  20  430.91    9.98
  -1   0  20  469.84   11.79
  -1   0  19  486.37   12.46
  -1   0  19  512.90   14.78
   1   0 -18    3.09    2.20
  -1   0  18    5.40    2.69
  -1   0  18    6.35    3.86
   1   0 -18    4.35    1.64
   1   0 -17 2204.13   39.14
   1   0 -16   22.58    3.00
   1   0 -15   51.67    4.08
   1   0 -14  186.20    7.39
   1   0 -13   72.36    4.53
   1   0 -12   23.26    2.74
   1   0 -12   21.39    2.54
   1   0 -11   24.29    2.55
   1   0 -11   28.28    2.67
  -1   0  10  115.38    4.20
  -1   0  10  117.55    4.25
  -1   0  10  129.37    4.65
   1   0 -10  121.61    4.94
   1   0 -10  125.55    5.07
   1   0  -9  886.17   18.37
  -1   0   9  898.77   16.50
  -1   0   9  852.24   15.99
  -1   0   8 3677.58   61.51
  -1   0   8 3775.37   61.34
   1   0  -8 4105.95   64.13
  -1   0   8 4010.24   61.88
  -1   0   7  468.63    9.23
  -1   0   7  441.56    9.20
  -1   0   6  120.65    3.32
  -1   0   6  111.72    3.40
  -1   0   4 1191.81   19.79
  -1   0   4 1182.86   20.40
   1   0  -1  261.38    4.73
   1   0  -1  276.60    4.48
   1   0   5  293.04    6.96
  -1   0  -5  295.46    7.37
   1   0   6  144.03    4.59
  -1   0  -6  145.68    5.13
  -1   0  -7    6.57    1.44
   1   0   7    7.80    0.84
   1   0   7    9.33    1.31
  -1   0  -8  423.76   11.50
   1   0   8  444.28   10.41
   1   0   8  456.21   10.69
   1   0   9  532.26   12.45
   1   0   9  549.19   12.80
  -1   0  -9  495.98   11.92
  -1   0  -9  470.54   11.44
  -1   0 -10   43.91    3.25
  -1   0 -10   43.96    3.08
  -1   0 -11  149.15    6.24
   1   0  11  146.06    9.55
  -1   0 -11  153.13    6.02
  -1   0 -12 3938.09   65.57
   1   0  12 3940.41   75.29
  -1   0 -12 3717.70   64.54
  -1   0 -13  364.41   11.12
   1   0  13  369.14   16.35
  -1   0 -13  348.04   10.43
  -1   0 -14    3.12    2.83
   1   0  14    3.56    4.20
  -1   0 -14    3.50    2.30
  -1   0 -15   44.65    4.26
   1   0  15   45.77    6.73
  -1   0 -15   46.98    3.78
  -1   0 -16  213.37    7.88
   1   0  16  222.12   11.81
  -1   0 -16  217.57   10.07
  -1   0 -17  423.33   10.97
   1   0  17  436.81   15.32
  -1   0 -17  417.19   13.39
  -1   0 -18  347.14    8.75
  -1   0 -18  320.36   10.45
  -1   0 -19    2.16    1.35
   1   0  19    2.67    1.49
  -1   1  20   40.24    2.47
  -1   1  20   42.84    3.11
  -1   1  19   51.45    3.71
   1   1 -19   49.71    3.66
  -1   1  18  636.81   16.37
  -1   1  18  655.93   18.96
   1   1 -17   18.36    2.48
  -1   1  17   17.72    4.04
  -1   1  17   20.61    5.13
   1   1 -16  459.79   12.23
  -1   1  16  502.65   19.12
   1   1 -15  295.05    9.47
  -1   1  15  305.59   15.15
   1   1 -14  160.40    6.78
  -1   1  14  158.44   11.12
   1   1 -13  293.31    9.25
  -1   1  13  277.53   14.28
   1   1 -13  288.29    8.68
   1   1 -12  131.13    5.69
   1   1 -12  128.79    5.43
   1   1 -11  932.38   19.29
   1   1 -11  947.53   19.19
  -1   1  10  641.05   13.21
   1   1 -10  631.91   13.88
  -1   1   9 2890.79   45.68
   1   1  -9 2816.74   48.07
  -1   1   8  173.37    4.80
  -1   1   8  192.41    5.08
  -1   1   7 1233.31   21.54
  -1   1   7 1296.76   21.59
  -1   1   6 3904.01   61.47
  -1   1   5  157.83    3.92
  -1   1   5  163.47    3.67
   1   1  -5  161.51    3.75
   1   1  -2  295.78    4.73
  -1   1   2  282.53    5.93
   1   1   0  608.53    9.66
  -1   1   0  566.34    9.79
   1   1   2  234.61    3.89
  -1   1  -2  225.01    4.43
   1   1   4  942.26   15.08
   1   1   4 1044.06   17.12
  -1   1  -5 1294.67   22.39
   1   1   5 1235.68   19.64
  -1   1  -6  942.85   18.01
   1   1   6  979.38   17.55
  -1   1  -7  427.25   10.58
   1   1   7  453.00    9.98
  -1   1  -8  575.03   14.01
   1   1   8  565.28    9.93
  -1   1  -9  673.55   14.72
  -1   1  -9  643.70   16.09
   1   1   9  687.76   19.76
  -1   1  -9  635.68   14.03
  -1   1 -10   26.07    2.70
   1   1  10   26.48    4.25
  -1   1 -10   25.49    2.45
  -1   1 -11  732.93   16.63
   1   1  11  751.44   22.93
  -1   1 -11  708.06   15.92
  -1   1 -12  881.27   19.34
   1   1  12  873.45   26.15
  -1   1 -12  849.18   18.59
  -1   1 -13  263.09    9.14
   1   1  13  253.99   13.44
  -1   1 -13  247.08    8.35
  -1   1 -14  261.34    9.35
   1   1  14  270.90   13.85
  -1   1 -14  265.51    8.71
  -1   1 -15  373.88   11.31
   1   1  15  389.77   16.16
  -1   1 -15  376.29   10.48
  -1   1 -16  129.11    6.06
   1   1  16  125.05    8.68
  -1   1 -17  423.18   10.91
   1   1  17  426.92   13.27
   1   1  17  439.75   14.79
  -1   1 -17  401.87   13.24
  -1   1 -18  173.17    5.67
   1   1  18  179.10    7.16
  -1   1 -18  167.10    7.22
   1   1  19  192.96    5.99
   1   1  19  189.71    6.04
  -1   2  20   86.01    3.38
  -1   2  20   89.27    4.03
  -1   2  19   35.19    3.12
  -1   2  19   37.86    3.86
   1   2 -19   30.06    2.99
  -1   2  18    5.85    2.66
  -1   2  18    4.57    3.31
   1   2 -18    3.50    1.31
  -1   2  17  126.06    7.23
   1   2 -17  116.89    4.95
  -1   2  17  128.03    8.87
   1   2 -16  664.45   15.42
  -1   2  16  696.10   19.47
  -1   2  16  686.84   22.27
   1   2 -15  173.33    6.93
  -1   2  15  183.28   11.50
   1   2 -14 1084.73   22.59
  -1   2  14 1060.22   30.44
   1   2 -13 1650.46   31.43
  -1   2  13 1611.74   40.25
   1   2 -13 1686.90   30.52
   1   2 -12 1278.89   25.13
  -1   2  12 1248.02   33.16
   1   2 -12 1301.53   24.60
   1   2 -11  155.70    5.87
  -1   2  11  150.43    9.66
   1   2 -11  164.61    5.80
  -1   2  10 2045.21   38.21
  -1   2  10 2161.40   46.38
   1   2  -9 1375.55   26.42
  -1   2   9 1373.81   23.97
  -1   2   8 4201.01   66.86
   1   2  -7  232.03    5.79
  -1   2   7  242.29    5.69
   1   2  -6 2322.88   37.68
   1   2  -5  374.60    7.55
  -1   2   5  372.22    7.48
   1   2  -4  628.43   11.30
  -1   2   4  621.59   10.86
  -1   2   3 2046.49   33.13
  -1   2   1   31.89    1.44
   1   2  -1   27.66    1.19
  -1   2  -5 1606.41   27.52
   1   2   5 1602.72   28.65
  -1   2  -6  467.96   10.56
   1   2   6  458.26   11.17
   1   2   7  205.91    7.02
  -1   2  -7  192.83    6.52
   1   2   8 1355.82   24.55
  -1   2  -8 1244.69   24.97
   1   2   8 1193.67   25.13
  -1   2  -8 1316.10   24.10
  -1   2  -9  352.31    9.46
  -1   2  -9  322.08   10.14
   1   2   9  358.22   13.56
  -1   2  -9  355.42    8.91
  -1   2 -10   46.09    3.39
   1   2  10   47.78    5.45
  -1   2 -10   56.32    3.34
  -1   2 -11  597.64   14.59
   1   2  11  633.55   20.62
  -1   2 -11  595.87   13.90
  -1   2 -12   96.04    5.35
   1   2  12   96.55    8.21
  -1   2 -12  102.27    5.00
  -1   2 -13  145.14    6.74
   1   2  13  157.50   10.35
  -1   2 -13  157.98    6.37
  -1   2 -14  312.27   10.33
   1   2  14  339.29   14.91
  -1   2 -14  314.07    9.46
  -1   2 -15  437.58   12.36
   1   2  15  441.56   16.75
  -1   2 -15  426.42   11.15
   1   2  16  966.29   23.44
  -1   2 -16  941.55   20.30
   1   2  16  967.81   25.27
   1   2  17   76.64    5.40
  -1   2 -17   69.86    4.03
   1   2  17   75.48    5.79
   1   2  18  180.96    6.87
  -1   2 -18  168.35    5.39
   1   2  19  294.20    7.41
  -1   2 -19  238.85    7.37
  -1   3  19  152.77    5.75
  -1   3  19  155.70    6.65
  -1   3  18  209.78    8.13
  -1   3  18  219.45    9.49
   1   3 -17  120.57    4.74
  -1   3  17  128.08    7.05
  -1   3  17  131.92    8.39
  -1   3  16  978.70   23.80
   1   3 -16  921.41   19.39
  -1   3  16  992.64   26.81
  -1   3  15 1303.83   30.35
   1   3 -15 1297.44   25.67
  -1   3  15 1328.14   33.86
  -1   3  14   61.45    6.00
   1   3 -14   59.67    4.11
  -1   3  14   71.88    7.53
   1   3 -13  845.86   18.46
  -1   3  13  838.27   22.58
  -1   3  13  833.99   25.66
   1   3 -12  310.75    9.15
  -1   3  12  311.69   14.29
   1   3 -11  305.51    8.78
  -1   3  11  311.48   13.71
   1   3 -10  701.72   14.93
  -1   3  10  675.45   20.76
  -1   3   9 1568.21   29.36
  -1   3   9 1653.44   36.61
  -1   3   8  337.98    7.69
  -1   3   8  341.70    8.49
   1   3  -8  323.24    7.96
  -1   3   7 2859.43   47.38
   1   3  -7 2878.42   46.96
   1   3  -6 1605.61   27.42
  -1   3   6 1607.36   27.58
  -1   3   5 1847.83   30.54
   1   3  -5 1909.68   30.71
   1   3  -4 3284.49   52.10
  -1   3   4 3273.72   51.41
  -1   3   4 3207.82   51.85
   1   3  -3  592.57   11.46
  -1   3   3  576.71   10.98
   1   3   1  746.48   13.04
   1   3   2 1868.95   30.50
  -1   3  -3 2357.92   38.22
   1   3   3 2438.28   38.37
  -1   3  -4 3792.05   59.51
  -1   3  -4 3759.18   60.26
   1   3   4 3629.76   60.80
   1   3   5  478.02   11.24
  -1   3  -5  491.22   10.63
  -1   3  -6  280.37    7.56
  -1   3  -6  283.01    7.11
   1   3   6  284.19    8.20
   1   3   7  107.30    4.90
  -1   3  -7   97.59    4.13
  -1   3  -8  365.41    9.61
   1   3   8  359.46   10.53
  -1   3  -8  344.35    9.59
   1   3   8  376.86   13.25
  -1   3  -9  279.14    8.36
   1   3   9  279.90   11.83
  -1   3  -9  250.08    7.29
  -1   3 -10 1681.39   31.49
   1   3  10 1718.07   38.27
  -1   3 -10 1659.56   30.28
  -1   3 -11  421.49   11.74
   1   3  11  427.19   16.33
  -1   3 -11  420.80   10.81
  -1   3 -12  271.86    9.20
   1   3  12  262.26   12.93
  -1   3 -12  269.30    8.38
  -1   3 -13  981.87   21.72
   1   3  13 1013.66   27.93
  -1   3 -13  999.96   20.57
   1   3  14  940.35   24.22
  -1   3 -14  926.36   20.77
   1   3  14  947.04   26.30
  -1   3 -14  931.38   19.39
  -1   3 -15  525.04   13.76
   1   3  15  526.28   16.24
   1   3  15  529.06   17.68
  -1   3 -15  517.10   12.27
   1   3  16  487.88   14.68
  -1   3 -16  482.72   12.51
   1   3  16  517.59   16.17
   1   3  17  437.56   12.49
  -1   3 -17  417.87   10.51
   1   3  17  460.06   13.50
  -1   3 -18   11.42    1.53
   1   3  18   13.66    2.27
   1   3  18   11.88    2.14
   1   3  19  144.20    4.57
  -1   4  19   98.88    4.24
  -1   4  19   99.12    4.73
  -1   4  18   78.65    4.72
  -1   4  18   78.58    5.38
  -1   4  17  824.95   19.26
  -1   4  17  865.38   21.61
   1   4 -16  580.75   13.29
  -1   4  16  605.98   17.10
  -1   4  16  628.11   19.56
   1   4 -15  312.58    9.15
  -1   4  15  310.87   12.24
  -1   4  15  314.89   14.19
   1   4 -14  773.87   17.27
  -1   4  14  774.81   21.28
  -1   4  14  800.33   24.34
   1   4 -13  269.32    8.62
  -1   4  13  287.76   11.82
  -1   4  13  273.70   13.47
   1   4 -12   88.63    4.57
  -1   4  12   84.09    6.38
  -1   4  12   92.40    8.00
   1   4 -11  231.82    7.47
  -1   4  11  232.87   10.07
  -1   4  11  242.21   11.90
   1   4 -10  251.03    7.60
  -1   4  10  247.31   11.68
  -1   4   9  132.78    6.83
  -1   4   9  126.60    7.90
   1   4  -9  139.03    5.69
   1   4  -9  134.50    4.96
  -1   4   8  877.10   20.28
   1   4  -8  899.40   17.44
  -1   4   8  919.18   17.01
  -1   4   8  879.89   22.53
  -1   4   7 2192.00   36.59
   1   4  -7 2176.61   37.22
   1   4  -6 3312.33   53.69
  -1   4   6 3248.28   52.78
  -1   4   5 2859.38   47.26
   1   4  -5 2891.12   48.24
   1   4  -4 1840.28   31.75
   1   4  -4 1890.47   30.60
   1   4  -3 1104.14   20.11
   1   4  -3 1114.39   19.13
   1   4  -2 2147.66   35.59
   1   4  -2 2240.00   34.75
   1   4  -1 1785.92   28.77
  -1   4   0 1156.04   21.40
   1   4   0 1199.82   19.86
  -1   4  -1 3093.54   49.91
  -1   4  -1 3152.91   50.30
   1   4   2 1152.85   19.36
  -1   4  -2 1091.32   20.29
  -1   4  -2 1113.10   19.88
  -1   4  -3 2548.69   41.36
   1   4   3 2417.67   42.37
   1   4   3 2528.79   41.05
   1   4   4  878.61   17.53
  -1   4  -4  845.93   14.09
   1   4   5 3147.15   53.11
  -1   4  -5 3081.15   49.90
  -1   4  -5 3282.57   52.95
  -1   4  -5 3310.71   51.88
  -1   4  -6  388.76    9.19
   1   4   6  371.09    9.39
   1   4   7 1818.12   30.02
  -1   4  -7 1878.46   32.04
   1   4   7 1878.43   34.38
  -1   4  -8 1024.99   20.00
   1   4   8  901.78   20.04
   1   4   8  976.43   23.87
  -1   4  -8  938.51   18.28
   1   4   9 1356.61   31.50
  -1   4  -9 1325.50   25.03
  -1   4 -10  412.77   11.45
   1   4  10  420.90   15.32
  -1   4 -10  410.23   10.31
  -1   4 -11  370.76   11.04
   1   4  11  384.48   13.56
   1   4  11  378.44   14.88
  -1   4 -11  373.51    9.92
   1   4  12 1668.09   36.03
  -1   4 -12 1651.62   32.21
   1   4  12 1677.97   38.30
  -1   4 -12 1659.68   30.59
  -1   4 -13  706.65   17.29
   1   4  13  728.94   20.32
   1   4  13  729.79   22.00
  -1   4 -13  711.83   15.75
  -1   4 -14  261.70    9.13
   1   4  14  262.57   11.06
   1   4  14  264.94   12.18
  -1   4 -14  259.14    7.83
   1   4  15   99.02    6.59
  -1   4 -15   87.02    5.02
   1   4  15   95.68    7.03
  -1   4 -15   87.79    3.98
   1   4  16   45.70    4.49
  -1   4 -16   42.75    3.45
   1   4  16   43.35    4.56
   1   4  17   41.66    3.66
  -1   4 -17   40.73    2.80
   1   4  17   46.56    3.85
   1   4  18   41.24    2.86
  -1   4 -18   35.62    3.07
  -1   5  19  172.51    5.18
  -1   5  19  165.56    5.22
  -1   5  18  247.07    7.93
  -1   5  18  261.59    8.77
  -1   5  17  213.91    8.36
  -1   5  17  230.10    9.57
  -1   5  16  313.51   11.42
  -1   5  16  355.79   13.36
   1   5 -15  871.81   18.12
  -1   5  15  929.17   25.09
   1   5 -14  117.19    5.22
  -1   5  14  120.29    8.87
   1   5 -13   80.83    4.43
  -1   5  13   81.10    7.67
   1   5 -12  802.43   17.58
  -1   5  12  837.37   24.47
   1   5 -11  454.94   11.54
  -1   5  11  470.22   17.07
   1   5 -10    9.73    1.77
  -1   5  10    8.87    3.38
  -1   5  10    9.72    2.32
   1   5  -9  878.08   18.25
  -1   5   9  841.88   23.65
  -1   5   8  333.21   12.86
  -1   5   8  395.08   11.43
  -1   5   7 2917.58   54.40
   1   5  -7 2869.48   48.80
   1   5  -6 6051.66   97.92
   1   5  -6 6160.73   95.99
   1   5  -5  439.12    9.13
   1   5  -5  423.83   10.22
   1   5  -4   32.17    1.59
   1   5  -4   29.67    2.26
   1   5  -4   28.78    1.81
   1   5  -3   48.79    2.88
   1   5  -3   53.52    2.02
   1   5  -3   53.45    2.49
  -1   5   3   51.93    3.70
   1   5  -2  417.58    8.09
   1   5  -2  430.63    9.43
   1   5  -1 1437.74   26.17
  -1   5   1 1381.77   26.74
   1   5   0  361.30    7.31
  -1   5   0  339.61    9.04
  -1   5   0  334.33    8.88
  -1   5  -1 2377.52   40.94
   1   5   1 2480.49   39.45
  -1   5  -1 2376.91   41.47
  -1   5  -2 3862.19   66.80
  -1   5  -2 4053.24   66.27
   1   5   3 1096.75   19.54
  -1   5  -3 1088.74   20.13
   1   5   4  821.63   17.08
  -1   5  -4  814.96   16.12
  -1   5  -5 2038.06   35.40
  -1   5  -5 2053.80   36.57
   1   5   5 2101.15   37.03
   1   5   6 2023.62   30.99
  -1   5  -6 2102.13   28.95
   1   5   6 1951.44   29.31
  -1   5  -6 2186.09   29.38
   1   5   7  498.83   13.85
  -1   5  -7  527.79   12.58
   1   5   7  505.01   15.03
   1   5   8  285.08   10.24
  -1   5  -8  288.86    8.88
   1   5   8  280.25   11.13
  -1   5  -8  270.73    7.52
   1   5   9  430.79   13.72
  -1   5  -9  456.81   12.07
   1   5   9  441.38   15.00
  -1   5  -9  424.28   10.38
   1   5  10  549.76   16.32
  -1   5 -10  562.27   14.31
   1   5  10  555.29   17.80
  -1   5 -10  541.44   12.56
   1   5  11  529.59   16.22
  -1   5 -11  503.01   13.69
   1   5  11  514.58   17.46
  -1   5 -11  528.06   12.35
   1   5  12  109.69    7.26
  -1   5 -12  107.09    5.90
   1   5  12  116.17    8.07
  -1   5 -12  114.09    4.93
  -1   5 -13  124.34    6.20
   1   5  13  126.80    7.69
   1   5  13  126.28    8.26
  -1   5 -13  121.07    4.98
  -1   5 -14  583.88   14.84
   1   5  14  609.68   17.33
   1   5  14  632.79   18.62
   1   5  15  217.82    9.20
  -1   5 -15  221.37    7.70
   1   5  15  234.69    9.84
  -1   5 -16  507.75   12.13
   1   5  16  526.90   14.10
  -1   5 -17  157.70    4.93
   1   5  17  174.25    6.43
   1   5  17  171.23    5.93
   1   5  18   31.91    2.22
  -1   5 -18   27.16    2.41
  -1   6  18  246.30    7.31
  -1   6  17  161.85    7.12
  -1   6  16  279.03   10.91
  -1   6  15    8.81    3.66
   1   6 -14 1243.51   24.15
  -1   6  14 1395.25   32.15
   1   6 -13   65.26    3.86
  -1   6  13   80.51    7.26
   1   6 -12  281.34    8.54
  -1   6  12  293.00   13.29
   1   6 -11   99.64    4.74
  -1   6  11  111.40    8.16
   1   6 -10   90.35    4.45
  -1   6  10   85.90    7.04
   1   6  -9   49.62    3.21
  -1   6   9   42.81    5.09
  -1   6   9   56.70    4.52
   1   6  -8 2001.22   35.96
  -1   6   8 1956.24   42.18
   1   6  -7   39.50    2.95
   1   6  -7   31.74    2.43
  -1   6   7   33.69    4.15
  -1   6   7   38.47    3.64
   1   6  -6 1520.98   26.62
   1   6  -6 1436.07   24.98
   1   6  -6 1312.92   23.92
  -1   6   6 1445.22   31.07
  -1   6   6 1589.56   29.66
   1   6  -5 1007.85   18.53
   1   6  -5  956.89   19.97
   1   6  -5  970.11   17.21
  -1   6   5 1021.42   23.42
   1   6  -4   79.48    4.05
   1   6  -4   82.08    3.41
   1   6  -4   79.78    2.62
  -1   6   4   88.23    5.34
   1   6  -3   18.63    1.23
   1   6  -3   20.24    2.18
   1   6  -3   18.19    1.71
  -1   6   3   23.91    2.82
   1   6  -2 4276.44   66.09
   1   6  -2 4223.23   68.39
  -1   6   1  323.79    9.75
   1   6  -1  338.27    8.97
  -1   6   1  315.56    9.58
   1   6  -1  332.04    7.05
   1   6   0 3752.52   61.56
   1   6   0 3721.40   58.11
  -1   6   0 3563.87   61.12
  -1   6  -1 3333.35   58.54
  -1   6  -1 3334.12   57.87
  -1   6  -2 1286.03   25.75
  -1   6  -2 1297.07   25.01
  -1   6  -3 2749.02   48.88
  -1   6  -3 2737.86   47.58
  -1   6  -4  251.12    7.57
  -1   6  -4  241.19    7.23
  -1   6  -4  258.57    7.97
  -1   6  -5  667.69   14.79
   1   6   5  665.86   16.05
   1   6   5  611.97   14.73
  -1   6  -5  626.55   14.03
  -1   6  -5  700.58   15.25
  -1   6  -6 1932.58   34.18
   1   6   6 1879.09   35.83
  -1   6  -6 1979.84   34.48
   1   6   6 1889.51   37.08
  -1   6  -7   38.14    3.33
   1   6   7   36.98    3.69
  -1   6  -7   38.01    3.29
   1   6   7   35.86    4.08
  -1   6  -7   35.01    2.45
   1   6   8  341.72   11.71
  -1   6  -8  362.88   10.53
   1   6   8  358.55   12.79
  -1   6  -8  333.43    8.72
   1   6   9  229.05    9.66
  -1   6  -9  244.06    8.56
   1   6   9  242.05   10.71
  -1   6  -9  229.48    6.90
   1   6  10  249.03   10.49
   1   6  10  257.91   11.37
  -1   6 -10  267.16    9.26
   1   6  11  209.05    9.70
   1   6  11  217.46   10.47
  -1   6 -11  202.27    8.09
  -1   6 -12  197.65    7.88
   1   6  12  211.27    9.73
   1   6  12  207.80   10.19
   1   6  13  442.71   14.29
  -1   6 -13  425.01   12.06
   1   6  13  449.26   15.01
   1   6  14  330.04   11.61
  -1   6 -14  323.05    9.76
   1   6  14  345.71   12.11
  -1   6 -15 1741.27   32.33
   1   6  15 1785.94   34.83
  -1   6 -16   12.35    1.79
   1   6  16   10.74    2.48
   1   6  16   11.81    2.01
   1   6  17  269.29    7.53
  -1   7  17   83.40    4.24
  -1   7  16    8.67    2.56
  -1   7  15  370.89   12.77
  -1   7  14  494.63   16.15
  -1   7  13  580.24   18.57
   1   7 -12  295.30    8.63
  -1   7  12  330.76   13.66
   1   7 -11  110.12    4.95
  -1   7  11  110.67    8.06
   1   7 -10  405.15   10.69
  -1   7  10  412.54   15.43
   1   7  -9 1609.49   29.97
  -1   7   9 1646.40   36.73
   1   7  -8 1082.28   21.37
  -1   7   8 1056.80   26.79
   1   7  -7 1101.54   22.44
  -1   7   7 1044.07   24.50
   1   7  -7 1090.57   21.51
  -1   7   7 1075.51   26.54
   1   7  -6   97.43    4.65
  -1   7   6   91.71    5.67
   1   7  -6   92.94    4.27
  -1   7   6   96.12    6.42
  -1   7   6  103.33    6.08
   1   7  -5  337.43    9.35
  -1   7   5  337.66   11.01
   1   7  -5  316.35    8.52
  -1   7   5  341.22   11.98
  -1   7   5  359.91   11.61
   1   7  -4   44.48    3.00
  -1   7   4   37.73    3.48
   1   7  -4   39.89    2.63
  -1   7   4   43.88    4.05
  -1   7   4   42.48    3.90
  -1   7   3  914.11   20.20
  -1   7   3  934.94   21.25
   1   7  -3  885.63   18.35
   1   7  -3  861.16   15.82
  -1   7   2 1068.42   22.23
  -1   7   2 1111.00   23.25
   1   7  -2 1036.38   18.48
  -1   7   2 1050.67   23.38
   1   7  -2 1053.69   21.22
  -1   7   1  438.74   11.66
  -1   7   1  443.44   12.17
   1   7  -1  440.75    9.18
  -1   7   1  430.32   12.65
   1   7  -1  437.04   11.59
  -1   7   0 1567.13   29.47
  -1   7   0 1636.83   30.12
   1   7   0 1562.01   30.16
  -1   7   0 1716.26   36.49
   1   7   0 1517.23   26.54
  -1   7   0 1445.20   30.33
  -1   7  -1  688.03   15.69
  -1   7  -1  709.78   16.13
   1   7   1  697.61   13.76
   1   7   1  683.13   17.03
   1   7   2 1991.44   36.58
  -1   7  -2 1978.16   36.41
  -1   7  -2 2052.35   36.98
  -1   7  -2 2116.44   43.41
   1   7   2 2033.56   34.73
   1   7   3  683.19   16.19
  -1   7  -3  682.27   15.62
  -1   7  -3  735.80   16.44
  -1   7  -3  694.84   16.22
   1   7   4  441.50   12.40
  -1   7  -4  442.91   11.62
   1   7   4  456.33   12.78
  -1   7  -4  458.13   12.26
  -1   7  -5  405.23   11.24
   1   7   5  410.63   12.22
  -1   7  -5  422.22   11.70
  -1   7  -6  300.05    9.53
   1   7   6  310.11   10.62
   1   7   6  316.94   11.13
  -1   7  -6  310.37    9.71
  -1   7  -7 2452.22   44.99
   1   7   7 2459.48   46.69
   1   7   7 2476.94   47.58
  -1   7  -7 2541.10   44.97
   1   7   8 1271.58   28.24
   1   7   8 1304.17   29.44
  -1   7  -8 1293.25   26.49
   1   7   9 1822.58   37.68
   1   7   9 1879.67   39.06
  -1   7  -9 1862.71   35.63
   1   7  10  292.78   11.42
   1   7  10  308.99   12.13
  -1   7 -10  297.68   10.03
   1   7  11   78.28    6.04
   1   7  11   69.04    5.80
  -1   7 -11   68.55    4.85
   1   7  12   63.32    5.57
  -1   7 -12   56.80    4.32
   1   7  12   58.47    5.21
  -1   7 -13  150.04    6.41
   1   7  13  163.30    8.00
   1   7  13  167.52    7.95
  -1   7 -14  613.01   14.21
   1   7  14  639.41   16.39
   1   7  14  642.61   15.99
  -1   7 -15  248.55    7.08
   1   7  15  261.74    8.66
   1   7  15  248.87    7.70
   1   7  16  588.91   12.28
  -1   7 -16  454.44    9.69
   1   7  17   77.61    3.00
  -1   7 -17   56.07    3.16
  -1   8  16   33.96    2.80
  -1   8  15  521.13   13.97
  -1   8  14  229.46    9.53
  -1   8  13 1345.90   30.33
  -1   8  12  232.28   10.75
  -1   8  11   32.36    4.73
  -1   8  11   35.92    4.90
  -1   8  10  140.76    7.98
  -1   8  10  138.79    8.56
  -1   8   9  676.61   18.64
  -1   8   9  679.92   20.19
  -1   8   8  590.82   16.88
  -1   8   8  584.88   18.12
   1   8  -8  578.10   13.69
  -1   8   7  956.77   23.01
   1   8  -7  987.04   21.01
  -1   8   7  955.02   24.49
   1   8  -7  951.07   19.79
   1   8  -6  414.21   11.49
  -1   8   6  409.09   13.19
  -1   8   6  421.35   14.29
   1   8  -6  432.03   10.99
   1   8  -5 1581.92   29.77
  -1   8   5 1545.18   32.07
  -1   8   5 1551.72   33.44
   1   8  -5 1565.81   29.28
  -1   8   4  537.15   15.12
   1   8  -4  561.95   13.57
  -1   8   4  538.25   15.83
   1   8  -4  582.56   13.61
  -1   8   3  108.72    5.94
   1   8  -3  106.80    5.00
  -1   8   3  100.92    6.04
   1   8  -3  104.79    4.95
  -1   8   3  121.71    8.37
   1   8  -2   54.01    3.67
  -1   8   2   63.50    4.44
  -1   8   2   51.18    4.27
  -1   8   2   61.56    6.31
   1   8  -1 1401.86   27.17
  -1   8   1 1357.52   28.15
  -1   8   1 1381.59   28.65
   1   8  -1 1395.80   26.87
   1   8   0 1103.86   22.62
  -1   8   0 1061.93   22.98
   1   8   0 1074.48   22.10
  -1   8   0 1090.03   23.48
   1   8   1  255.03    8.57
  -1   8  -1  261.29    8.85
  -1   8  -1  266.76    9.08
   1   8   1  264.34    8.51
  -1   8  -2   91.03    4.99
   1   8   2   94.72    5.08
  -1   8  -2   87.42    5.05
   1   8   2   88.47    4.85
   1   8   3   60.28    4.27
  -1   8  -3   55.57    3.98
   1   8   3   58.13    4.11
  -1   8  -3   61.86    4.40
   1   8   4  222.12    8.57
  -1   8  -4  223.00    8.10
   1   8   4  233.86    8.75
  -1   8  -4  236.03    8.63
   1   8   5  205.74    8.46
  -1   8  -5  205.00    7.84
   1   8   5  211.27    8.60
  -1   8  -5  213.71    8.11
   1   8   6  407.21   12.89
  -1   8  -6  423.30   12.18
   1   8   6  438.46   13.40
  -1   8  -6  414.72   12.17
  -1   8  -7 1961.75   37.92
   1   8   7 1994.28   39.27
   1   8   7 2004.61   39.70
  -1   8  -7 1997.74   37.83
   1   8   8 3818.94   68.60
   1   8   8 3948.40   69.13
  -1   8  -8 3829.49   66.69
   1   8   9  165.37    8.30
   1   8   9  163.92    8.31
  -1   8  -9  165.69    7.35
   1   8  10  920.77   22.46
   1   8  10  916.95   22.40
  -1   8 -10  890.77   20.41
   1   8  11   11.44    2.86
  -1   8 -11   10.78    2.66
  -1   8 -12  451.77   12.13
   1   8  12  467.37   13.96
   1   8  12  475.87   13.61
  -1   8 -13  228.33    7.42
   1   8  13  229.85    8.80
   1   8  13  225.78    8.11
   1   8  14  190.57    7.32
  -1   8 -14  183.53    5.91
   1   8  15   62.56    3.59
  -1   8 -15   48.19    2.36
   1   8  16  156.13    4.79
  -1   9  16  501.64   10.96
  -1   9  15   20.02    2.53
  -1   9  15   22.03    2.34
  -1   9  14  148.39    6.57
  -1   9  14  159.37    6.71
  -1   9  13  134.68    6.86
  -1   9  13  143.85    7.16
  -1   9  12  578.94   16.12
  -1   9  12  582.60   16.69
  -1   9  11   34.98    4.55
  -1   9  11   42.37    4.82
  -1   9  10  173.83    8.60
  -1   9  10  179.34    9.20
  -1   9   9  133.68    7.63
  -1   9   9  131.58    8.01
  -1   9   8  133.66    7.58
  -1   9   8  131.17    8.06
   1   9  -7   85.56    5.08
  -1   9   7   77.68    5.89
  -1   9   7   81.72    6.33
  -1   9   6 1441.97   31.08
   1   9  -6 1442.92   28.69
  -1   9   6 1425.63   32.08
   1   9  -5  138.30    6.27
  -1   9   5  142.14    7.55
  -1   9   5  140.25    7.87
   1   9  -5  138.79    5.88
   1   9  -4  598.71   14.81
  -1   9   4  593.91   16.56
  -1   9   4  592.46   17.11
   1   9  -4  584.48   14.40
  -1   9   3   36.59    4.02
   1   9  -3   40.76    3.56
  -1   9   3   41.81    4.36
   1   9  -3   38.77    3.34
   1   9  -2  863.81   19.27
  -1   9   2  847.80   20.67
  -1   9   2  858.55   21.03
   1   9  -1 2636.05   46.73
  -1   9   1 2535.57   47.76
  -1   9   1 2570.17   48.16
   1   9   0   87.78    5.12
  -1   9   0   87.52    5.52
  -1   9   0   84.97    5.53
   1   9   0   96.44    5.04
   1   9   1 1531.93   30.60
  -1   9  -1 1486.90   30.78
  -1   9  -1 1544.44   31.21
   1   9   1 1544.85   30.01
  -1   9  -2  426.60   12.63
   1   9   2  432.34   12.74
   1   9   2  456.27   12.57
   1   9   3  417.28   12.71
  -1   9  -3  430.12   12.56
   1   9   3  430.93   12.51
  -1   9  -3  424.42   12.90
   1   9   4   32.31    3.66
  -1   9  -4   33.50    3.56
   1   9   4   32.73    3.48
  -1   9  -4   37.82    3.90
   1   9   5  557.87   15.58
  -1   9  -5  538.28   14.75
   1   9   5  574.43   15.47
  -1   9  -5  544.44   14.97
  -1   9  -6  181.85    7.98
   1   9   6  194.20    8.59
   1   9   6  205.61    8.54
  -1   9  -6  188.75    8.00
  -1   9  -7  721.38   18.48
   1   9   7  751.96   19.26
   1   9   7  764.84   19.12
  -1   9  -7  750.53   18.30
   1   9   8  163.27    8.05
   1   9   8  169.22    7.85
  -1   9  -8  164.91    7.40
   1   9   9 1101.11   25.23
   1   9   9 1115.55   24.71
  -1   9  -9 1094.03   23.63
   1   9  10  197.28    8.68
   1   9  10  197.05    8.13
  -1   9 -10  193.53    7.61
   1   9  11  501.78   14.25
  -1   9 -11  496.33   12.71
   1   9  11  505.18   13.40
   1   9  12  140.09    6.67
  -1   9 -12  144.42    5.65
   1   9  13  951.00   19.92
  -1   9 -13  909.19   17.88
   1   9  14  133.97    5.25
   1   9  15    7.90    1.32
  -1  10  15   60.38    3.01
  -1  10  14  196.15    6.60
  -1  10  14  187.32    5.90
  -1  10  13  408.29   11.38
  -1  10  13  414.20   11.07
  -1  10  12  181.99    7.70
  -1  10  12  184.50    7.65
  -1  10  11   58.38    4.98
  -1  10  11   60.08    4.87
  -1  10  10  294.92   10.93
  -1  10  10  289.04   10.94
  -1  10   9  546.61   15.93
  -1  10   9  539.04   16.27
  -1  10   8   73.23    5.80
  -1  10   8   75.32    5.91
  -1  10   7  129.87    7.50
  -1  10   7  134.07    7.77
   1  10  -6   79.46    5.06
  -1  10   6   82.22    6.16
  -1  10   6   79.28    6.10
  -1  10   5  324.59   11.92
   1  10  -5  305.61   10.19
  -1  10   5  315.87   11.98
  -1  10   4   67.14    5.61
   1  10  -4   67.40    4.70
  -1  10   4   65.45    5.49
   1  10  -4   63.27    4.16
  -1  10   3  483.85   14.88
   1  10  -3  467.83   13.21
  -1  10   3  476.04   14.89
   1  10  -3  466.17   12.93
  -1  10   2  331.68   11.91
   1  10  -2  335.85   10.78
  -1  10   2  341.89   12.09
   1  10  -2  330.28   10.65
   1  10  -1   76.21    5.03
  -1  10   1   80.75    5.66
  -1  10   1   78.75    5.71
   1  10   0 2521.96   46.34
  -1  10   0 2479.15   47.13
  -1  10   0 2487.08   47.22
  -1  10  -1  686.02   18.15
   1  10   1  704.90   17.89
   1  10   1  723.62   17.15
   1  10   2  853.66   20.49
  -1  10  -2  813.50   20.21
   1  10   2  862.73   19.53
  -1  10  -2  808.51   20.71
   1  10   3  598.45   16.34
  -1  10  -3  571.77   15.89
   1  10   3  610.22   15.56
  -1  10  -3  580.43   16.43
   1  10   4 2686.31   49.20
  -1  10  -4 2576.02   48.38
   1  10   4 2718.22   48.21
  -1  10  -4 2537.73   48.51
   1  10   5  558.26   15.78
  -1  10  -5  536.82   15.20
   1  10   5  569.54   15.04
  -1  10  -5  542.35   15.23
   1  10   6  894.66   21.56
  -1  10  -6  871.08   21.01
   1  10   6  919.30   20.72
  -1  10  -6  870.16   20.68
   1  10   7  147.49    7.48
   1  10   7  147.05    6.79
  -1  10  -7  140.79    6.80
   1  10   8  361.17   12.03
   1  10   8  375.05   11.27
  -1  10  -8  369.19   11.27
   1  10   9   15.12    3.22
  -1  10  -9   13.84    2.63
   1  10  10   33.36    3.73
  -1  10 -10   32.30    3.13
   1  10  11   87.29    5.11
  -1  10 -11   84.18    4.18
   1  10  12  656.06   14.73
  -1  10 -12  607.60   12.85
   1  10  13  263.61    7.52
   1  10  14  102.03    3.64
  -1  11  14  316.47    7.60
  -1  11  13   43.42    3.01
  -1  11  13   41.69    2.24
  -1  11  12   77.86    4.44
  -1  11  12   80.46    3.96
  -1  11  11  316.34    9.99
  -1  11  11  314.50    9.47
  -1  11  10   58.63    4.71
  -1  11  10   61.02    4.42
  -1  11   9  487.38   14.19
  -1  11   9  489.12   13.96
  -1  11   8  530.69   15.31
  -1  11   8  531.39   15.19
  -1  11   7  218.09    9.41
  -1  11   7  218.50    9.33
   1  11  -6  199.49    8.03
  -1  11   6  208.01    9.43
  -1  11   6  205.69    9.19
   1  11  -5  529.72   14.38
  -1  11   5  571.68   16.52
  -1  11   5  537.86   16.09
  -1  11   4  227.70   10.05
   1  11  -4  225.82    8.61
  -1  11   4  244.69   10.10
  -1  11   3  403.29   13.50
   1  11  -3  377.31   11.74
  -1  11   3  399.45   13.30
   1  11  -3  380.06   11.15
   1  11  -2  248.32    9.27
  -1  11   2  258.83   10.61
  -1  11   2  251.15   10.20
   1  11  -2  252.09    9.04
   1  11  -1  214.81    8.65
  -1  11   1  225.63    9.73
  -1  11   1  231.57    9.61
   1  11  -1  204.71    8.39
  -1  11   0  284.41   11.00
   1  11   0  306.11   10.57
   1  11   1 1080.78   23.92
  -1  11  -1 1029.55   24.16
  -1  11  -1 1008.24   24.66
   1  11   2   23.52    3.54
  -1  11  -2   23.62    3.85
   1  11   2   28.33    3.16
  -1  11  -2   21.53    3.84
   1  11   3 1723.03   34.24
  -1  11  -3 1598.53   33.68
   1  11   3 1723.90   32.43
  -1  11  -3 1623.08   34.14
   1  11   4  115.27    6.60
  -1  11  -4  106.43    6.45
  -1  11  -4  108.67    6.37
  -1  11  -5 1019.27   23.52
   1  11   5 1079.36   24.00
  -1  11  -5 1009.96   22.94
   1  11   6  664.11   17.05
  -1  11  -6  640.93   16.89
  -1  11  -6  614.12   16.04
   1  11   7  287.52   10.15
  -1  11  -7  279.59    9.37
   1  11   8   66.35    4.81
  -1  11  -8   63.56    4.18
   1  11   9  323.71   10.13
  -1  11  -9  313.12    9.03
   1  11  10  378.23   10.45
  -1  11 -10  344.70    8.87
   1  11  11  135.44    5.38
   1  11  12  312.11    7.95
  -1  12  13  113.01    3.55
  -1  12  12   76.09    3.48
  -1  12  11   12.41    2.06
  -1  12  11   11.96    1.41
  -1  12  10  128.57    5.77
  -1  12  10  127.79    4.92
  -1  12   9  129.18    6.23
  -1  12   9  129.01    5.50
  -1  12   8  155.70    7.23
  -1  12   8  148.91    6.41
  -1  12   7  434.57   13.16
  -1  12   7  443.37   12.51
  -1  12   6  324.83   11.31
  -1  12   6  324.41   10.71
   1  12  -5  535.93   14.19
  -1  12   5  565.78   15.92
  -1  12   5  571.52   15.37
  -1  12   4  189.83    8.77
   1  12  -4  187.47    7.60
  -1  12   4  197.81    8.44
  -1  12   3 1066.39   24.59
   1  12  -3 1002.55   22.47
  -1  12   3 1076.05   24.05
  -1  12   2  269.53   10.57
   1  12  -2  264.74    9.37
   1  12  -1  676.10   16.80
  -1  12   1  670.74   17.97
   1  12  -1  656.93   16.15
  -1  12   0   45.53    4.82
   1  12   0   49.42    4.35
   1  12   0   47.26    4.03
  -1  12   0   45.47    4.87
  -1  12  -1  161.87    7.98
   1  12   1  152.41    7.20
  -1  12  -1  149.77    7.83
  -1  12  -2  299.81   10.90
   1  12   2  307.34   10.51
  -1  12  -2  300.61   10.95
   1  12   3  151.48    7.19
  -1  12  -3  138.66    7.27
  -1  12  -3  133.52    6.91
   1  12   4  808.38   19.28
  -1  12  -4  797.44   19.43
  -1  12  -4  790.99   18.90
  -1  12  -5  188.92    8.15
   1  12   5  195.54    7.94
  -1  12  -5  189.19    7.56
   1  12   6  310.72   10.03
  -1  12  -6  305.54    9.42
   1  12   7   84.16    4.91
  -1  12  -7   86.22    4.42
   1  12   8  757.86   16.48
  -1  12  -8  693.76   14.93
   1  12   9  477.37   11.61
   1  12  10  301.30    7.88
   1  12  11  317.81    7.30
  -1  13  11  941.69   16.92
  -1  13  10   32.83    2.36
  -1  13   9   67.97    3.74
  -1  13   8  165.80    6.36
  -1  13   7   95.50    5.12
  -1  13   7   99.17    4.37
  -1  13   6  124.75    6.05
  -1  13   5   73.30    4.94
   1  13  -4  661.03   15.36
  -1  13   4  680.54   16.78
  -1  13   3  225.48    8.78
   1  13  -3  229.12    7.83
  -1  13   2 1453.05   30.75
  -1  13   2 1524.50   30.60
   1  13  -2 1532.13   29.08
  -1  13   1  278.13   10.14
  -1  13   1  288.67   10.17
   1  13  -1  293.73    9.21
  -1  13   0    8.07    2.72
  -1  13   0    6.79    2.86
   1  13   0    5.79    2.12
  -1  13  -1   33.15    3.60
   1  13   1   33.23    3.30
  -1  13  -1   31.95    3.82
  -1  13  -2  108.90    5.69
   1  13   2  106.43    5.06
  -1  13  -2  118.68    6.27
   1  13   2  115.03    5.57
  -1  13  -3  245.92    8.35
   1  13   3  243.09    7.94
   1  13   3  256.50    8.36
  -1  13  -3  241.75    8.90
  -1  13  -4   24.53    2.77
   1  13   4   25.99    2.86
  -1  13  -4   20.65    3.15
  -1  13  -5  284.84    8.21
   1  13   5  299.85    8.78
  -1  13  -6  436.28   10.31
   1  13   6  488.80   11.47
   1  13   7  275.91    7.66
   1  13   8   69.44    3.16
  -1  14   8   64.04    2.82
  -1  14   8   69.30    2.92
  -1  14   7  296.74    7.79
  -1  14   7  322.13    7.93
  -1  14   6    7.63    1.72
  -1  14   6    8.03    1.76
  -1  14   5  173.57    6.14
  -1  14   5  180.93    6.23
  -1  14   4   36.93    3.07
  -1  14   4   37.46    3.08
  -1  14   3  187.30    6.69
  -1  14   3  188.79    6.76
  -1  14   2   90.13    4.56
   1  14  -2   90.63    3.95
  -1  14   2   94.29    4.82
  -1  14   1  300.68    8.68
  -1  14   1  303.75    9.08
   1  14  -1  292.04    7.90
  -1  14   0  220.17    7.12
   1  14   0  222.93    6.65
  -1  14   0  228.37    7.72
  -1  14  -1   77.73    3.91
   1  14   1   79.06    3.71
  -1  14  -1   80.33    4.47
  -1  14  -2  494.53   11.27
   1  14   2  495.81   11.20
  -1  14  -3    4.47    1.95
   1  14   3    2.69    1.19
   1  14   4  355.98    8.30
   1  14   5  616.96   12.08
  -1  15   4  492.61    9.91
  -1  15   3  342.07    7.79
  -1  15   2  303.36    7.32
  -1  15   1  221.55    6.03
  -1  15   0   38.69    2.39
  -2 -15   3  164.83    5.25
  -2 -15   2  277.75    7.60
  -2 -15   1  494.69   11.29
  -2 -15   0   85.48    3.20
  -2 -15  -1  470.92   10.01
  -2 -15  -2   61.94    2.77
  -2 -15  -3  114.52    3.77
   2 -14  -8  293.59    7.30
   2 -14  -7  142.73    4.90
   2 -14  -6  219.32    6.56
  -2 -14   6  216.09    6.55
   2 -14  -5  104.69    4.38
  -2 -14   5  100.78    4.74
   2 -14  -4  154.75    5.48
  -2 -14   4  168.88    6.56
  -2 -14   3   39.35    2.68
   2 -14  -3   43.27    2.71
  -2 -14   2   43.57    3.05
   2 -14  -2   32.09    2.21
  -2 -14   1  178.40    6.57
  -2 -14   0  548.08   13.39
  -2 -14  -1  235.34    7.86
  -2 -14  -2  763.69   16.99
  -2 -14  -3  102.79    4.88
  -2 -14  -4   36.39    2.87
  -2 -14  -6   93.39    3.82
  -2 -14  -7  154.19    4.51
   2 -13  -9  166.41    5.17
   2 -13  -9  203.53    6.48
   2 -13  -8   32.96    2.26
   2 -13  -8   39.82    3.11
  -2 -13   8   35.81    2.53
   2 -13  -7 1084.21   22.19
  -2 -13   7 1070.11   21.77
   2 -13  -6  151.39    6.46
   2 -13  -6  157.08    7.53
  -2 -13   6  158.79    6.75
   2 -13  -5  267.24    8.91
   2 -13  -5  261.82   10.06
  -2 -13   4  310.54    9.44
   2 -13  -4  327.48   10.06
   2 -13  -4  328.91   11.54
  -2 -13   3  154.67    6.65
   2 -13  -3  165.58    6.80
   2 -13  -3  152.49    7.67
   2 -13  -2   15.76    2.35
  -2 -13   2   12.88    2.52
   2 -13  -2   15.09    3.01
   2 -13  -1    8.02    1.84
  -2 -13   1    7.84    2.31
  -2 -13   0  256.56    9.45
  -2 -13  -1  931.20   21.52
  -2 -13  -2  792.01   19.70
  -2 -13  -2  901.68   20.55
  -2 -13  -3   62.55    4.65
  -2 -13  -3   69.99    4.70
  -2 -13  -4  145.84    5.82
  -2 -13  -4  188.04    7.15
  -2 -13  -5    9.89    1.84
  -2 -13  -5    8.05    1.83
  -2 -13  -6  321.16    9.03
  -2 -13  -6  328.46    9.70
  -2 -13  -7  125.02    4.96
  -2 -13  -7  135.16    5.40
  -2 -13  -8  362.11    8.85
  -2 -13  -8  368.58    9.09
  -2 -13  -9   21.32    1.66
  -2 -13  -9   21.99    1.61
   2 -12 -13  128.79    3.85
   2 -12 -12   55.96    3.12
   2 -12 -12   57.17    2.96
   2 -12 -11   24.57    2.50
   2 -12 -11   28.03    2.53
   2 -12 -10  122.50    5.88
   2 -12  -9  662.22   16.00
  -2 -12   9  639.55   14.38
   2 -12  -8  844.65   19.49
  -2 -12   8  825.68   18.74
   2 -12  -7  415.30   12.36
  -2 -12   7  393.32   11.98
   2 -12  -6 1416.56   28.81
   2 -12  -6 1315.17   30.55
   2 -12  -5   73.51    5.18
  -2 -12   5   65.82    4.36
   2 -12  -5   83.20    6.42
   2 -12  -4  149.22    7.12
  -2 -12   4  138.63    6.63
   2 -12  -4  138.44    8.22
  -2 -12   3  299.19   10.46
   2 -12  -3  306.28   10.51
   2 -12  -3  304.56   12.19
  -2 -12   2  126.81    6.83
   2 -12  -2  131.73    6.52
   2 -12  -2  131.45    7.96
   2 -12  -1  110.01    5.76
  -2 -12   1  108.58    6.46
   2 -12  -1  113.77    7.17
  -2 -12   1  121.50    7.95
  -2 -12   0  104.16    6.50
   2 -12   0  107.90    5.44
  -2 -12   0  122.43    7.84
   2 -12   0  105.35    6.57
  -2 -12  -1 1166.74   25.02
  -2 -12  -1 1265.67   28.09
  -2 -12  -2  165.06    7.16
  -2 -12  -2  160.92    8.24
  -2 -12  -3  721.68   18.18
  -2 -12  -3  742.01   19.72
  -2 -12  -4  305.25   10.72
  -2 -12  -4  359.40   12.42
  -2 -12  -5  115.36    6.38
  -2 -12  -5  126.36    7.07
  -2 -12  -5  139.55    7.28
  -2 -12  -6   12.74    2.79
  -2 -12  -6    8.32    2.72
  -2 -12  -6    7.61    2.48
  -2 -12  -7  323.54   10.72
  -2 -12  -7  348.26   10.92
  -2 -12  -7  354.24   10.77
  -2 -12  -8   67.87    4.46
  -2 -12  -8   70.73    4.32
  -2 -12  -8   66.87    4.02
  -2 -12  -9  883.36   18.94
  -2 -12  -9  883.69   18.15
  -2 -12 -10   40.08    2.88
  -2 -12 -10   33.48    2.18
  -2 -12 -11  161.53    5.05
   2 -11 -14  387.74    9.27
   2 -11 -14  355.91    7.99
   2 -11 -13   47.57    2.91
   2 -11 -12  272.38    8.27
   2 -11 -11  160.85    6.66
   2 -11 -11  153.86    6.89
   2 -11 -10  265.38   10.10
  -2 -11   9  257.49    8.70
   2 -11  -9  271.70   10.86
   2 -11  -8  302.17   10.74
   2 -11  -8  325.16   12.58
  -2 -11   8  291.39   10.12
   2 -11  -7  478.19   14.22
  -2 -11   6   40.08    3.50
   2 -11  -6   49.18    4.61
   2 -11  -5 1076.09   24.80
  -2 -11   5 1098.53   23.83
   2 -11  -5 1079.54   27.87
  -2 -11   4  288.85   10.20
   2 -11  -4  286.58   10.67
   2 -11  -4  290.37   12.75
   2 -11  -3  239.53    9.44
  -2 -11   3  233.94    9.29
   2 -11  -3  233.01   11.29
  -2 -11   2  558.69   15.98
   2 -11  -2  566.76   15.55
   2 -11  -2  570.17   18.38
  -2 -11   2  572.15   19.02
  -2 -11   1  501.93   15.28
   2 -11  -1  529.20   14.53
  -2 -11   1  523.76   18.00
   2 -11  -1  534.85   17.19
  -2 -11   0  699.16   17.14
  -2 -11   0  682.63   19.05
   2 -11   0  711.49   17.27
  -2 -11   0  741.52   21.85
   2 -11   0  745.86   20.33
  -2 -11  -1 1124.30   25.32
  -2 -11  -1 1185.52   27.33
   2 -11   1 1156.57   24.11
   2 -11   1 1197.24   27.13
  -2 -11  -1 1242.60   30.03
  -2 -11  -2  247.87    9.89
  -2 -11  -2  264.03   11.08
  -2 -11  -2  271.77   12.16
   2 -11   2  257.10    9.77
  -2 -11  -3 1400.42   31.28
  -2 -11  -3 1569.56   34.62
  -2 -11  -4  503.96   15.79
  -2 -11  -4  554.27   17.48
  -2 -11  -5  170.54    8.70
  -2 -11  -5  182.54    8.96
  -2 -11  -5  180.38    9.30
  -2 -11  -6  170.07    8.74
  -2 -11  -6  193.04    8.97
  -2 -11  -6  200.26    9.47
  -2 -11  -7  348.49   11.98
  -2 -11  -7  364.52   12.54
  -2 -11  -8  312.90   11.56
  -2 -11  -8  330.62   11.08
  -2 -11  -9  210.50    8.86
  -2 -11  -9  206.23    7.93
  -2 -11 -10   70.70    4.80
  -2 -11 -10   74.03    4.08
  -2 -11 -10   80.56    4.45
  -2 -11 -11   76.24    3.34
   2 -10 -15   33.78    1.86
   2 -10 -14  146.96    5.18
  -2 -10  13  437.35   13.93
   2 -10 -13  450.13   11.53
   2 -10 -12  115.64    5.70
   2 -10 -12  110.74    5.86
   2 -10 -11   90.68    5.47
   2 -10 -11   88.27    5.87
   2 -10 -10  100.90    6.06
  -2 -10  10  102.19    5.04
   2 -10 -10  110.28    7.07
  -2 -10   9  188.14    7.68
   2 -10  -9  200.67   10.00
  -2 -10   8  255.09    9.66
   2 -10  -8  299.70   12.48
   2 -10  -7  142.19    7.48
  -2 -10   7  136.58    6.15
   2 -10  -6   52.82    4.76
  -2 -10   6   53.76    4.03
   2 -10  -5 2407.84   45.83
  -2 -10   5 2516.65   44.68
   2 -10  -4 1101.30   24.94
  -2 -10   4 1138.46   24.57
   2 -10  -4 1062.25   28.14
   2 -10  -3  275.35   10.07
  -2 -10   3  276.34   10.06
  -2 -10   3  260.20   12.21
   2 -10  -3  260.57   11.93
   2 -10  -2 1458.63   29.98
  -2 -10   2 1445.35   30.30
   2 -10  -2 1406.27   33.45
  -2 -10   2 1413.78   34.22
  -2 -10   1  538.90   14.27
   2 -10  -1  579.79   15.18
  -2 -10   1  567.68   16.07
   2 -10  -1  583.37   18.21
  -2 -10   1  545.09   18.40
  -2 -10   0 1348.90   28.40
   2 -10   0 1400.61   28.06
  -2 -10   0 1426.26   30.36
   2 -10   0 1350.10   31.57
  -2 -10   0 1344.01   32.98
  -2 -10  -1  396.68   12.86
   2 -10   1  423.92   11.67
  -2 -10  -1  405.88   13.63
  -2 -10  -1  420.78   15.71
   2 -10   1  442.46   14.31
  -2 -10  -2 1392.49   30.57
  -2 -10  -2 1339.06   30.68
  -2 -10  -2 1409.88   33.57
  -2 -10  -3  101.90    6.74
  -2 -10  -3  103.00    7.62
  -2 -10  -4  775.45   20.44
  -2 -10  -4  775.17   22.09
  -2 -10  -5   90.40    6.78
  -2 -10  -5  102.96    6.84
  -2 -10  -5   97.86    7.33
  -2 -10  -6   20.01    4.15
  -2 -10  -6   21.30    3.75
  -2 -10  -6   24.64    4.30
  -2 -10  -7  165.03    8.24
  -2 -10  -7  173.71    9.27
  -2 -10  -8  737.31   21.25
  -2 -10  -8  792.53   20.21
  -2 -10  -9  346.26   12.90
  -2 -10  -9  350.35   11.69
  -2 -10 -10  440.54   12.67
  -2 -10 -10  495.81   14.43
  -2 -10 -11    6.80    1.66
  -2 -10 -11    9.07    2.34
  -2 -10 -12  512.04   13.04
  -2 -10 -12  434.96   11.45
  -2 -10 -13  135.43    5.24
   2 -10  14   51.96    3.81
  -2  -9  15   23.25    3.30
   2  -9 -15   20.03    1.91
   2  -9 -14  157.66    6.08
  -2  -9  14  163.18    8.71
   2  -9 -13   77.73    4.68
   2  -9 -13   77.30    4.65
   2  -9 -12  101.86    5.73
   2  -9 -12  100.66    6.12
   2  -9 -11  358.09   11.72
   2  -9 -11  358.02   12.87
   2  -9 -10  354.73   11.93
  -2  -9  10  338.33   10.39
   2  -9 -10  341.29   13.15
   2  -9  -9  189.44    8.53
  -2  -9   9  199.27    8.05
   2  -9  -9  209.40   10.41
   2  -9  -8  555.29   18.11
   2  -9  -7  521.74   15.18
  -2  -9   7  536.02   13.83
   2  -9  -7  540.16   17.76
   2  -9  -6 1282.09   28.10
  -2  -9   6 1327.61   26.80
   2  -9  -5  388.85   12.43
  -2  -9   5  399.31   11.72
   2  -9  -4 2331.43   43.70
  -2  -9   4 2439.77   43.14
   2  -9  -4 2149.85   46.99
  -2  -9   4 2256.00   47.31
   2  -9  -3 1284.05   27.02
  -2  -9   3 1291.93   26.82
   2  -9  -3 1239.40   30.43
  -2  -9   3 1268.71   30.68
   2  -9  -2  216.65    8.34
  -2  -9   2  214.27    8.55
  -2  -9   2  207.98   10.28
   2  -9  -2  198.24    9.91
  -2  -9   1 1674.36   32.24
   2  -9  -1 1689.65   32.46
  -2  -9   1 1729.60   33.97
   2  -9  -1 1598.82   35.97
  -2  -9   1 1609.39   36.76
  -2  -9   0  560.39   15.05
  -2  -9   0  566.09   15.71
   2  -9   0  587.59   14.42
   2  -9   0  556.07   17.15
  -2  -9   0  531.16   17.62
  -2  -9  -1  889.88   21.37
   2  -9   1  931.72   19.48
  -2  -9  -1  851.79   21.33
   2  -9   1  945.22   22.79
  -2  -9  -1  869.60   24.04
  -2  -9  -2 1305.03   29.41
  -2  -9  -2 1325.36   32.02
  -2  -9  -3  297.01   11.59
  -2  -9  -3  314.25   13.06
  -2  -9  -4  978.15   23.31
  -2  -9  -4  932.06   25.03
  -2  -9  -5  266.69   10.82
  -2  -9  -5  267.68   12.13
  -2  -9  -6 1638.94   35.22
  -2  -9  -6 1664.25   37.44
  -2  -9  -7  158.63    8.33
  -2  -9  -7  160.80    9.29
  -2  -9  -8  518.17   15.83
  -2  -9  -8  550.09   17.70
  -2  -9  -9  367.48   12.49
  -2  -9  -9  391.23   14.25
  -2  -9 -10  316.25   12.73
  -2  -9 -10  312.15   10.84
  -2  -9 -11  946.91   22.88
  -2  -9 -11  934.20   22.29
  -2  -9 -12   32.65    3.91
  -2  -9 -12   27.66    3.46
  -2  -9 -13  394.13   11.27
  -2  -9 -13  379.92   10.92
  -2  -9 -14   48.30    3.03
  -2  -9 -14   36.87    2.41
  -2  -8  16   63.35    4.94
   2  -8 -16   48.22    2.44
   2  -8 -15  154.92    5.73
  -2  -8  15  190.83    9.60
   2  -8 -14  115.71    5.53
  -2  -8  14  124.09    8.54
   2  -8 -13  668.39   16.29
   2  -8 -13  612.73   16.17
   2  -8 -12 1046.37   23.28
   2  -8 -12 1021.53   24.60
   2  -8 -11  151.25    7.38
   2  -8 -11  156.46    8.48
   2  -8 -10 1058.56   24.23
   2  -8 -10 1073.27   26.87
  -2  -8  10 1080.50   22.82
   2  -8  -9 2216.26   43.23
  -2  -8   9 2332.70   42.43
   2  -8  -9 2272.98   46.73
   2  -8  -8  445.24   15.73
  -2  -8   7  519.86   13.30
   2  -8  -7  520.88   17.25
  -2  -8   6  474.89   12.41
   2  -8  -6  444.61   13.24
  -2  -8   5  493.50   12.79
   2  -8  -5  472.29   13.41
  -2  -8   4  390.61   11.15
   2  -8  -4  378.61   11.48
  -2  -8   4  369.48   13.35
   2  -8  -3   50.05    3.80
  -2  -8   3   45.96    3.59
  -2  -8   3   52.65    4.94
  -2  -8   2  913.93   18.98
   2  -8  -2  900.86   19.83
  -2  -8   2  899.85   20.11
  -2  -8   2  846.09   22.53
  -2  -8   1  751.08   17.12
   2  -8  -1  765.27   17.17
  -2  -8   1  759.48   17.93
  -2  -8   1  703.09   19.95
  -2  -8   0  775.74   18.29
  -2  -8   0  762.49   18.36
   2  -8   0  754.86   20.19
  -2  -8   0  748.55   20.73
  -2  -8  -1  209.17    8.34
  -2  -8  -1  197.10    8.08
   2  -8   1  215.15    7.03
  -2  -8  -1  191.82    9.42
   2  -8   1  213.75    9.01
  -2  -8  -1  212.94    9.70
  -2  -8  -2  233.37    9.40
   2  -8   2  246.51    9.33
  -2  -8  -3 2344.16   43.60
  -2  -8  -3 2340.63   47.24
  -2  -8  -4  720.75   21.13
  -2  -8  -4  766.13   19.41
  -2  -8  -4  712.76   20.78
  -2  -8  -4  750.48   21.92
  -2  -8  -5 3903.34   69.44
  -2  -8  -5 3801.87   71.59
  -2  -8  -5 3829.80   69.00
  -2  -8  -5 3793.14   71.45
  -2  -8  -5 4053.54   73.48
  -2  -8  -6  795.91   20.38
  -2  -8  -6  762.80   21.88
  -2  -8  -6  776.51   20.38
  -2  -8  -6  767.40   22.12
  -2  -8  -7  453.85   14.20
  -2  -8  -7  443.79   15.68
  -2  -8  -7  451.78   14.56
  -2  -8  -7  432.10   15.64
  -2  -8  -8 1036.88   26.44
  -2  -8  -8 1064.62   24.42
  -2  -8  -8 1039.91   25.00
  -2  -8  -8 1033.34   26.84
  -2  -8  -9   93.26    6.95
  -2  -8  -9   78.60    5.72
  -2  -8  -9   84.18    6.77
  -2  -8 -10  345.44   12.66
  -2  -8 -10  354.84   13.53
  -2  -8 -11  195.20    9.91
  -2  -8 -11  201.30    9.62
  -2  -8 -12  137.69    7.79
  -2  -8 -12  140.29    7.71
  -2  -8 -13   35.74    3.89
  -2  -8 -13   35.68    3.93
  -2  -8 -14  134.58    5.87
  -2  -8 -14  131.79    5.97
  -2  -8 -15   20.71    1.78
  -2  -8 -15   22.28    1.99
   2  -8  16  137.32    5.78
  -2  -7  17  198.14    8.51
   2  -7 -16  119.13    4.44
  -2  -7  16  148.30    8.55
  -2  -7  15  465.54   17.02
   2  -7 -15  423.15   11.23
  -2  -7  14  211.37   11.93
   2  -7 -14  220.04    8.07
   2  -7 -13  323.51   10.53
   2  -7 -13  317.05   10.87
   2  -7 -12  441.79   13.06
   2  -7 -12  432.14   14.14
   2  -7 -11 1201.43   25.93
   2  -7 -11 1138.60   27.76
   2  -7 -10  859.01   20.70
   2  -7 -10  851.11   23.11
  -2  -7  10  885.44   19.40
   2  -7  -9  121.17    6.41
  -2  -7   9  113.58    5.71
   2  -7  -8  268.04    9.59
  -2  -7   7  919.92   19.45
  -2  -7   6   23.03    2.42
   2  -7  -6   18.18    2.61
   2  -7  -5  574.42   14.75
  -2  -7   5  566.08   16.55
   2  -7  -4 1131.22   23.43
  -2  -7   4 1171.97   22.84
  -2  -7   3 1898.81   33.99
   2  -7  -3 1846.43   34.18
   2  -7  -2  422.41   10.16
  -2  -7   2  438.32   12.02
  -2  -7   2  446.36   11.61
   2  -7  -2  429.55   11.27
  -2  -7   2  424.33   13.35
   2  -7  -1 2599.03   44.61
   2  -7  -1 2791.72   45.61
  -2  -7   1 2781.56   47.32
   2  -7  -1 2685.04   46.39
  -2  -7   1 2715.68   47.17
  -2  -7   1 2534.37   49.78
  -2  -7   0  122.62    5.59
  -2  -7   0  119.34    4.94
   2  -7   0  126.71    4.77
   2  -7   0  129.62    4.93
  -2  -7   0  125.86    5.66
  -2  -7   0  126.92    6.70
  -2  -7   0  123.14    6.79
   2  -7   1  170.37    5.86
  -2  -7  -1  175.33    5.48
   2  -7   1  174.33    6.07
  -2  -7  -1  172.06    7.10
  -2  -7  -1  187.98    8.56
  -2  -7  -1  176.38    8.32
  -2  -7  -2  559.26   17.24
  -2  -7  -2  584.26   16.49
  -2  -7  -2  615.33   15.24
  -2  -7  -2  564.73   16.68
  -2  -7  -3  761.01   19.58
  -2  -7  -3  732.82   20.49
  -2  -7  -3  773.95   18.48
  -2  -7  -3  747.51   20.12
  -2  -7  -3  785.19   21.31
  -2  -7  -4 2612.20   51.84
  -2  -7  -4 2691.41   50.49
  -2  -7  -4 2838.41   50.12
  -2  -7  -4 2583.55   51.40
  -2  -7  -4 2790.16   53.74
  -2  -7  -5  129.36    6.96
  -2  -7  -5  118.87    7.42
  -2  -7  -5  134.01    6.88
  -2  -7  -5  134.37    8.23
  -2  -7  -5  118.52    7.30
  -2  -7  -6  277.51   11.49
  -2  -7  -6  286.45   10.68
  -2  -7  -6  293.84   10.82
  -2  -7  -6  285.38   11.82
  -2  -7  -6  285.38   12.40
  -2  -7  -7  394.13   12.90
  -2  -7  -7  390.60   13.96
  -2  -7  -7  392.21   13.06
  -2  -7  -7  375.86   14.07
  -2  -7  -8  680.33   18.15
  -2  -7  -8  675.24   19.54
  -2  -7  -8  673.58   18.50
  -2  -7  -8  687.03   20.30
  -2  -7  -9  857.25   20.82
  -2  -7  -9  849.88   22.44
  -2  -7  -9  796.03   20.76
  -2  -7  -9  841.73   23.09
  -2  -7 -10  635.35   18.37
  -2  -7 -10  644.30   16.85
  -2  -7 -10  635.66   19.26
  -2  -7 -11  432.83   13.93
  -2  -7 -11  435.95   15.15
  -2  -7 -12   48.59    4.40
  -2  -7 -12   52.82    5.45
  -2  -7 -12   48.39    5.19
  -2  -7 -13  495.94   15.18
  -2  -7 -13  504.95   15.41
  -2  -7 -14  263.21    9.26
  -2  -7 -14  270.34    9.92
   2  -7  15  409.19   14.35
  -2  -7 -15  389.43   10.89
   2  -7  16   21.73    3.25
  -2  -7 -16   16.21    1.71
  -2  -6  18   25.46    3.16
  -2  -6  17  422.27   14.62
   2  -6 -16  627.59   13.85
  -2  -6  16  777.45   22.22
  -2  -6  15   59.53    7.01
   2  -6 -15   56.66    3.79
  -2  -6  14  599.11   21.41
   2  -6 -14  586.33   15.06
   2  -6 -13  408.57   12.15
   2  -6 -13  370.18   12.02
   2  -6 -12  121.80    6.45
   2  -6 -12  128.26    7.17
   2  -6 -11  603.85   15.94
   2  -6 -11  595.97   17.67
   2  -6 -10  226.38    8.78
  -2  -6  10  230.96    7.86
   2  -6  -9   11.95    2.42
  -2  -6   9   13.50    2.09
   2  -6  -8  218.87    8.31
  -2  -6   8  216.25    7.67
  -2  -6   7  138.69    5.43
   2  -6  -6  898.11   17.11
   2  -6  -6  866.61   17.67
   2  -6  -5  952.08   18.08
   2  -6  -5 1018.42   18.69
   2  -6  -5  981.69   20.63
  -2  -6   5  943.79   22.05
  -2  -6   4 2147.81   40.07
   2  -6  -4 2147.85   36.22
   2  -6  -4 2178.88   39.27
  -2  -6   4 2041.81   40.85
  -2  -6   3 1107.46   22.39
   2  -6  -3 1094.86   18.25
  -2  -6   2 3260.42   53.21
   2  -6  -2 3057.34   49.17
   2  -6  -2 3250.39   50.67
   2  -6  -2 2948.32   47.44
  -2  -6   2 3424.40   54.03
   2  -6  -1  131.02    4.69
   2  -6  -1  130.39    4.23
  -2  -6   1  133.20    5.39
  -2  -6   1  137.92    5.85
  -2  -6   0 2784.64   48.32
   2  -6   0 2687.86   45.48
   2  -6   0 2851.67   46.39
  -2  -6   0 2753.66   46.65
  -2  -6  -1  242.67    8.15
  -2  -6  -1  263.17    6.73
  -2  -6  -2 1506.82   32.82
  -2  -6  -2 1629.95   30.54
  -2  -6  -2 1628.87   30.40
  -2  -6  -2 1511.84   31.96
  -2  -6  -2 1667.33   33.66
  -2  -6  -3  239.10    9.69
  -2  -6  -3  231.23    7.29
  -2  -6  -3  257.59    8.56
  -2  -6  -3  233.86    9.28
  -2  -6  -3  259.05   10.45
  -2  -6  -4  260.14   10.23
  -2  -6  -4  275.54    9.70
  -2  -6  -4  283.60    9.46
  -2  -6  -4  268.19   11.10
  -2  -6  -4  251.37    9.98
  -2  -6  -5  698.91   17.68
  -2  -6  -5  693.31   18.82
  -2  -6  -5  748.78   17.91
  -2  -6  -5  688.22   18.74
  -2  -6  -5  711.95   20.22
  -2  -6  -6  123.36    5.21
  -2  -6  -6  138.29    6.82
  -2  -6  -6  136.87    7.48
  -2  -6  -6  147.36    7.05
  -2  -6  -6  141.38    7.64
  -2  -6  -6  137.54    7.98
  -2  -6  -7  779.27   19.21
  -2  -6  -7  814.23   20.73
  -2  -6  -7  771.36   19.36
  -2  -6  -7  758.09   20.62
  -2  -6  -8  386.56   12.50
  -2  -6  -8  405.40   13.77
  -2  -6  -8  423.98   13.11
  -2  -6  -8  379.82   13.87
  -2  -6  -9  718.29   19.66
  -2  -6  -9  734.30   18.53
  -2  -6  -9  648.73   15.99
  -2  -6  -9  648.11   17.77
  -2  -6  -9  703.20   20.26
  -2  -6 -10 1903.55   36.64
  -2  -6 -10 2126.72   39.50
  -2  -6 -10 2157.59   41.43
  -2  -6 -10 1791.92   37.94
  -2  -6 -10 1987.63   42.08
  -2  -6 -11  417.68   13.02
  -2  -6 -11  423.61   14.09
  -2  -6 -11  412.19   15.07
  -2  -6 -12  417.05   12.43
  -2  -6 -12  410.57   13.32
  -2  -6 -12  418.90   14.94
  -2  -6 -13  304.56   11.67
  -2  -6 -13  292.12   10.03
  -2  -6 -13  285.46   11.66
  -2  -6 -14  627.44   16.59
  -2  -6 -14  664.45   18.04
  -2  -6 -15  117.80    5.10
   2  -6  15  131.12    8.70
  -2  -6 -15  139.07    6.71
   2  -6  16  324.52   11.96
  -2  -6 -16  292.19    8.95
   2  -6  17  183.33    7.15
  -2  -5  19   12.71    2.25
  -2  -5  18   13.48    3.21
  -2  -5  17  230.08   11.42
  -2  -5  16  412.52   16.78
   2  -5 -15 1200.08   24.54
  -2  -5  15 1323.94   34.41
  -2  -5  14  141.20   10.53
   2  -5 -14  141.90    6.50
   2  -5 -13  190.09    7.86
   2  -5 -12  666.53   16.78
   2  -5 -12  622.13   17.29
   2  -5 -11  765.12   18.54
   2  -5 -10  158.75    6.97
   2  -5  -9  394.25   11.67
  -2  -5   9  414.79   10.84
   2  -5  -8 1321.55   26.43
  -2  -5   8 1312.99   25.38
   2  -5  -7 1243.42   23.79
   2  -5  -7 1278.77   22.24
   2  -5  -6 1716.54   29.27
  -2  -5   6 1618.20   32.05
   2  -5  -6 1630.82   29.94
  -2  -5   5  290.69    8.98
   2  -5  -5  299.80    7.36
   2  -5  -5  277.36    7.11
   2  -5  -4 1364.31   23.92
  -2  -5   4 1480.01   27.33
  -2  -5   3 4722.46   77.73
   2  -5  -2  757.54   13.63
   2  -5  -2  748.24   13.05
  -2  -5   2  838.59   17.33
  -2  -5   2  838.32   16.89
   2  -5  -2  806.29   15.10
   2  -5  -1 1303.85   23.29
   2  -5  -1 1268.45   22.10
  -2  -5   1 1349.08   25.16
  -2  -5   1 1337.54   24.49
   2  -5   0  289.24    7.33
  -2  -5   0  284.69    7.44
  -2  -5   0  285.71    8.31
  -2  -5  -1 4072.85   67.49
   2  -5   2  607.67   13.37
  -2  -5  -2  596.30   10.71
  -2  -5  -2  602.45   13.95
  -2  -5  -2  581.03   12.53
   2  -5   3 2047.61   35.82
  -2  -5  -3 1998.99   35.38
   2  -5   4  170.44    6.17
  -2  -5  -4  167.05    5.98
  -2  -5  -5  159.57    6.64
  -2  -5  -5  151.73    7.37
  -2  -5  -6 4957.58   82.17
  -2  -5  -6 5469.48   85.59
  -2  -5  -6 5163.30   88.10
  -2  -5  -6 4843.84   81.81
  -2  -5  -6 5257.85   87.57
  -2  -5  -7    2.41    1.45
  -2  -5  -7    5.05    1.61
  -2  -5  -8  107.61    5.14
  -2  -5  -8  111.10    6.05
  -2  -5  -8  114.25    7.04
  -2  -5  -8  104.61    4.97
  -2  -5  -9   92.72    5.04
  -2  -5  -9   89.36    5.40
  -2  -5  -9   95.07    6.77
  -2  -5  -9   85.57    4.71
  -2  -5 -10   82.32    5.06
  -2  -5 -10   88.57    6.67
  -2  -5 -11  776.81   18.49
  -2  -5 -11  795.51   22.47
  -2  -5 -12   45.47    4.15
  -2  -5 -12   49.34    4.80
  -2  -5 -12   44.74    5.40
  -2  -5 -13   37.62    4.35
  -2  -5 -13   35.72    3.91
  -2  -5 -13   39.95    4.12
  -2  -5 -13   39.13    3.76
  -2  -5 -13   37.63    5.08
  -2  -5 -14  149.30    7.21
  -2  -5 -14  155.01    8.43
  -2  -5 -15   50.48    3.35
   2  -5  15   62.14    6.86
  -2  -5 -15   60.28    4.98
   2  -5  16  170.67    9.22
  -2  -5 -16  164.49    7.06
   2  -5  17   77.78    5.26
  -2  -5 -17   69.84    3.78
  -2  -4  19   83.56    3.60
  -2  -4  19  111.91    5.92
  -2  -4  18  157.33    8.68
  -2  -4  17   11.72    4.42
  -2  -4  16  530.07   19.81
   2  -4 -16  501.49   13.65
   2  -4 -15   86.76    4.68
  -2  -4  15  107.75    9.37
   2  -4 -15  106.01    5.91
   2  -4 -14  336.86   10.58
  -2  -4  14  349.41   16.46
   2  -4 -14  366.01   11.84
   2  -4 -13  439.49   12.72
   2  -4 -13  450.65   13.65
   2  -4 -12  539.26   14.59
   2  -4 -12  562.72   15.15
   2  -4 -11  664.90   15.85
   2  -4 -11  643.56   16.18
   2  -4 -11  667.86   16.58
   2  -4 -10 1164.12   23.44
   2  -4 -10 1135.83   23.91
   2  -4  -9  837.06   17.87
   2  -4  -9  808.72   18.25
   2  -4  -8 2637.23   41.71
   2  -4  -8 2419.20   43.93
  -2  -4   7  777.34   17.25
   2  -4  -7  782.50   16.26
   2  -4  -6  331.14    7.37
   2  -4  -6  300.81    7.74
   2  -4  -5 2438.90   39.41
  -2  -4   5 2375.29   41.59
   2  -4  -4   22.30    1.56
  -2  -4   4   28.63    2.62
  -2  -4   4   26.65    2.38
   2  -4  -3  206.37    4.93
  -2  -4   3  231.66    6.86
   2  -4  -2  842.02   15.19
   2  -4  -2  812.68   13.56
  -2  -4   2  838.70   16.43
   2  -4  -1  469.45    8.07
  -2  -4   1  551.82   11.09
   2  -4  -1  525.73   10.30
  -2  -4   1  486.59   11.30
  -2  -4   0  560.00   12.43
  -2  -4  -1 1202.97   22.74
   2  -4   2 2122.05   34.55
  -2  -4  -2 2126.71   34.27
   2  -4   3  341.05    8.42
  -2  -4  -3  308.22    8.10
   2  -4   4   27.02    2.23
   2  -4   4   24.72    2.17
  -2  -4  -4   24.23    2.11
   2  -4   5 2529.71   41.95
  -2  -4  -5 2289.99   41.72
   2  -4   6   30.98    2.63
  -2  -4  -6   38.42    2.64
  -2  -4  -6   34.10    2.50
  -2  -4  -6   37.69    3.61
  -2  -4  -7 3082.03   52.95
  -2  -4  -7 3149.63   52.73
  -2  -4  -7 3227.36   57.36
  -2  -4  -8  662.67   15.20
  -2  -4  -8  660.23   14.96
  -2  -4  -8  696.37   18.53
  -2  -4  -9  230.30    7.97
  -2  -4  -9  229.78   10.05
  -2  -4  -9  228.22    7.73
  -2  -4 -10  311.77    9.80
  -2  -4 -10  306.36    9.53
  -2  -4 -10  291.35   11.94
  -2  -4 -11 1257.94   25.54
  -2  -4 -11 1238.63   29.64
  -2  -4 -11 1192.70   24.90
  -2  -4 -12  139.26    6.68
  -2  -4 -12  140.51    8.60
  -2  -4 -13   65.89    4.80
  -2  -4 -13   57.44    5.02
  -2  -4 -13   63.00    5.08
  -2  -4 -13   61.15    5.96
  -2  -4 -14  284.06    9.38
  -2  -4 -14  293.41    9.83
  -2  -4 -14  283.28   11.82
  -2  -4 -15  188.37    7.11
   2  -4  15  205.01   11.65
  -2  -4 -15  205.51    9.36
   2  -4  16  165.30    9.48
  -2  -4 -16  145.14    7.14
   2  -4  17  715.55   18.55
  -2  -4 -17  660.24   15.72
   2  -4  18   23.17    2.33
  -2  -4 -18   15.51    1.62
  -2  -3  20  406.67   10.52
  -2  -3  19  181.70    6.25
  -2  -3  19  214.16    8.89
  -2  -3  18  357.32   13.92
  -2  -3  17  224.45   12.15
   2  -3 -17  195.90    7.64
  -2  -3  16  168.49   11.43
   2  -3 -16  168.80    7.55
  -2  -3  15  966.68   28.72
   2  -3 -15  984.95   21.83
   2  -3 -14  554.11   14.28
  -2  -3  14  525.68   20.76
   2  -3 -14  509.39   13.74
   2  -3 -14  575.68   15.82
   2  -3 -13  960.79   20.72
  -2  -3  13  872.19   27.64
   2  -3 -13  891.89   20.45
   2  -3 -13  957.77   22.18
   2  -3 -12  412.37   11.49
   2  -3 -12  367.28   11.25
   2  -3 -11  254.27    8.40
   2  -3 -11  238.77    8.31
   2  -3 -10  492.28   12.49
   2  -3  -9  565.66   13.32
  -2  -3   8  131.54    5.38
   2  -3  -8  132.71    5.17
  -2  -3   7 3689.77   61.85
   2  -3  -7 3545.75   61.00
   2  -3  -6  498.55    9.97
  -2  -3   6  506.63   11.53
   2  -3  -5  984.29   17.59
  -2  -3   4 1890.22   33.73
   2  -3  -4 1891.87   32.52
  -2  -3   3 2670.54   42.90
  -2  -3   3 2394.37   41.94
  -2  -3   2 1544.65   26.26
   2  -3  -2 1506.99   25.36
   2  -3  -1  738.24   13.69
   2  -3   0 1042.98   18.05
  -2  -3   0  991.95   16.07
  -2  -3  -1  968.84   16.33
  -2  -3  -1  974.19   18.61
   2  -3   1  980.85   17.12
  -2  -3  -1  920.37   16.99
  -2  -3  -2 4000.05   64.00
   2  -3   3  292.21    7.17
  -2  -3  -3  269.16    6.96
   2  -3   3  279.66    7.00
   2  -3   4  438.50   10.01
   2  -3   5  293.28    7.92
   2  -3   6  509.07   12.04
   2  -3   6  520.84   12.39
   2  -3   7  746.24   16.03
  -2  -3  -7  709.80   15.25
  -2  -3  -7  687.45   14.88
  -2  -3  -7  723.08   17.95
  -2  -3  -8 1028.10   20.56
  -2  -3  -8  983.98   20.11
  -2  -3  -8 1029.58   23.73
  -2  -3  -9 1979.88   35.35
  -2  -3  -9 1854.23   34.70
  -2  -3  -9 1955.42   39.13
  -2  -3 -10 1041.98   21.55
  -2  -3 -10 1042.14   25.11
  -2  -3 -11 1071.31   22.74
  -2  -3 -11 1039.26   26.19
  -2  -3 -12   32.05    3.71
  -2  -3 -12   40.87    5.04
  -2  -3 -13  995.49   21.48
  -2  -3 -13  983.75   25.23
   2  -3  14  616.79   21.78
  -2  -3 -14  627.28   18.51
   2  -3  15  894.15   26.30
  -2  -3 -15  852.18   22.31
   2  -3  16  120.65    8.49
  -2  -3 -16  123.13    6.93
   2  -3  17  127.39    7.26
  -2  -3 -17  108.40    5.71
   2  -3  18  248.02    7.98
  -2  -3 -18  217.87    6.93
  -2  -2  20  157.59    6.35
  -2  -2  19  124.42    5.38
  -2  -2  19  140.83    7.53
  -2  -2  18   22.48    4.77
   2  -2 -18   15.51    2.26
  -2  -2  17   26.74    5.67
   2  -2 -17   26.85    3.24
  -2  -2  16  583.31   21.69
   2  -2 -16  595.99   16.29
   2  -2 -15 1187.82   24.44
  -2  -2  15 1158.38   33.39
   2  -2 -14 1128.76   24.27
  -2  -2  14 1215.37   34.24
   2  -2 -13 1411.08   28.96
  -2  -2  13 1472.07   38.20
   2  -2 -12  814.87   18.88
  -2  -2  12  853.24   26.10
   2  -2 -11 1133.59   22.95
   2  -2 -10   79.26    4.22
  -2  -2   9  295.88    5.84
  -2  -2   9  329.39    8.74
   2  -2  -8 1402.38   27.01
  -2  -2   8 1430.28   26.95
  -2  -2   7  286.97    7.94
   2  -2  -7  330.43    7.36
  -2  -2   6 1565.83   28.61
   2  -2  -6 1684.75   27.64
   2  -2  -5 2953.74   46.27
  -2  -2   5 2752.56   47.20
   2  -2  -4  418.70    8.77
  -2  -2   4  453.05   10.11
  -2  -2   3  370.71    8.47
   2  -2  -3  354.30    7.66
  -2  -2   0 1203.39   19.47
  -2  -2   0 1129.67   18.51
   2  -2   0 1119.59   19.11
   2  -2   0 1180.52   19.60
   2  -2   2 1844.85   30.53
   2  -2   3  995.23   17.88
   2  -2   3  976.01   17.81
   2  -2   4 1047.27   18.16
  -2  -2  -4  890.44   17.88
   2  -2   5  198.89    5.84
  -2  -2  -5  189.32    6.11
  -2  -2  -6   43.98    3.03
   2  -2   6   40.22    2.64
   2  -2   6   42.30    2.80
   2  -2   7  153.69    5.65
   2  -2   7  152.16    5.88
  -2  -2  -7  145.68    6.19
  -2  -2  -7  148.16    5.32
  -2  -2  -7  167.91    5.46
  -2  -2  -8 3436.87   55.69
  -2  -2  -8 3185.90   54.90
  -2  -2  -9  782.59   17.13
  -2  -2 -10 2747.23   48.28
  -2  -2 -11  459.22   12.51
  -2  -2 -11  459.17   15.32
  -2  -2 -12  338.37   10.88
  -2  -2 -12  359.03   10.83
   2  -2  13  242.97   13.36
  -2  -2 -13  232.03    8.51
  -2  -2 -13  252.10   11.56
   2  -2  14 1163.32   31.86
  -2  -2 -14 1137.52   27.90
  -2  -2 -14 1094.57   23.07
   2  -2  15   38.37    6.08
  -2  -2 -15   41.86    4.96
   2  -2  16  560.13   18.40
  -2  -2 -16  502.50   15.37
   2  -2  17   58.19    5.22
  -2  -2 -17   52.31    4.35
   2  -2  18  201.25    6.76
   2  -2  18  189.59    7.04
  -2  -1  20   72.58    3.16
  -2  -1  20   90.32    4.91
  -2  -1  19  114.38    5.21
  -2  -1  19  117.39    6.99
  -2  -1  18   57.85    4.72
  -2  -1  18   60.36    6.43
   2  -1 -18   52.91    3.97
  -2  -1  17   39.49    6.25
   2  -1 -17   41.12    4.05
   2  -1 -16  245.15    8.21
  -2  -1  16  251.53   13.74
   2  -1 -15  461.34   12.50
  -2  -1  15  444.66   19.10
   2  -1 -14 1962.23   36.19
  -2  -1  14 1839.47   45.88
   2  -1 -13  870.27   18.44
  -2  -1  13  804.63   25.70
   2  -1 -12 2290.76   40.29
  -2  -1  12 2066.07   48.51
   2  -1 -11  971.35   19.89
  -2  -1  11  883.60   25.91
   2  -1 -10  141.21    5.42
  -2  -1  10  132.68    8.35
  -2  -1   9  519.85   11.91
  -2  -1   9  525.60    9.56
  -2  -1   8 1258.45   23.54
  -2  -1   8 1305.70   20.99
  -2  -1   7  138.57    4.61
  -2  -1   7  128.01    2.79
   2  -1  -7  144.36    4.44
  -2  -1   6 2173.67   39.45
   2  -1  -6 2588.60   39.36
   2  -1  -5 1257.25   21.17
  -2  -1   5 1172.46   21.43
   2  -1  -4 2419.02   39.13
  -2  -1   2 1887.16   31.17
  -2  -1   1 1604.32   26.35
  -2  -1   1 1537.36   25.99
  -2  -1   1 1547.41   26.77
  -2  -1   0  915.44   16.49
   2  -1   0  909.86   15.40
   2  -1   0  887.94   15.11
   2  -1   0  872.10   15.67
   2  -1   2  564.40   10.04
   2  -1   2  572.12   10.70
  -2  -1  -4  197.26    5.60
   2  -1   4  205.91    5.48
   2  -1   5  239.41    6.42
  -2  -1  -5  234.75    6.76
   2  -1   5  230.15    6.52
   2  -1   6 3660.93   58.75
   2  -1   6 3614.65   58.42
   2  -1   7 3323.94   54.51
   2  -1   7 3259.99   54.01
   2  -1   8  431.83    9.11
  -2  -1  -8  496.51   11.31
  -2  -1  -9 1125.08   22.12
  -2  -1  -9 1089.83   21.73
  -2  -1 -10   21.55    2.74
  -2  -1 -10   26.14    2.77
  -2  -1 -11  109.29    5.36
   2  -1  12   59.63    6.85
  -2  -1 -12   55.45    4.15
   2  -1  13   61.76    7.33
  -2  -1 -13   43.91    4.01
   2  -1  14   78.37    7.98
  -2  -1 -14   69.40    4.76
   2  -1  15 1162.27   30.60
  -2  -1 -15 1097.07   22.55
  -2  -1 -16  371.57   10.37
   2  -1  16  383.73   14.74
  -2  -1 -16  353.23   12.63
  -2  -1 -17  816.40   16.96
  -2  -1 -17  806.77   19.79
   2  -1  18  289.36    8.48
  -2  -1 -18  264.63    6.85
   2  -1  18  288.33    8.78
  -2  -1 -18  255.12    8.46
  -2   0  20  339.19    8.39
  -2   0  20  380.49   10.75
   2   0 -19    1.32    1.46
  -2   0  19    0.63    1.74
  -2   0  19    3.26    2.82
  -2   0  18  329.09   10.99
  -2   0  18  336.72   13.63
   2   0 -18  310.00   10.33
  -2   0  17  314.32   11.77
   2   0 -17  313.58    8.79
  -2   0  17  329.40   14.88
   2   0 -16   44.89    3.55
  -2   0  16   52.99    7.16
   2   0 -15   57.61    4.04
  -2   0  15   60.09    7.69
   2   0 -14   78.13    4.63
  -2   0  14   71.65    8.20
   2   0 -13 2376.43   41.91
  -2   0  13 2176.55   51.23
  -2   0  12    6.59    3.72
   2   0 -12    5.45    1.78
   2   0 -11  357.01    9.77
  -2   0  11  315.59   14.21
  -2   0  10  196.75    6.22
  -2   0  10  216.33   10.75
  -2   0   9   88.62    3.80
  -2   0   9   88.86    2.81
  -2   0   8   99.22    2.80
  -2   0   8   98.45    3.87
  -2   0   7 1526.59   26.64
  -2   0   6   78.13    3.14
   2   0  -6   99.38    3.50
   2   0  -4  151.20    4.15
   2   0  -1   12.74    0.75
   2   0  -1   11.82    1.10
   2   0  -1   14.59    1.05
   2   0   0  737.63   12.72
   2   0   0  747.26   13.51
   2   0   0  752.85   13.11
   2   0   0  774.64   12.86
   2   0   2  903.97   15.90
   2   0   2  925.88   15.61
   2   0   2  912.05   16.07
   2   0   3   42.14    1.87
   2   0   4   43.20    2.07
  -2   0  -4   42.30    2.23
   2   0   5   19.00    1.76
  -2   0  -5   16.78    1.70
   2   0   5   13.14    1.46
  -2   0  -6  216.49    6.90
   2   0   6  237.72    6.95
   2   0   6  232.56    6.70
   2   0   7 5934.22   85.06
   2   0   7 6088.18   84.97
  -2   0  -8 1757.12   32.26
  -2   0  -8 1803.73   30.21
  -2   0  -8 1744.67   29.70
  -2   0  -9  200.16    6.64
  -2   0 -10   10.62    2.07
   2   0  11   63.04    6.62
  -2   0 -11   64.98    4.24
   2   0  12   82.02    7.77
  -2   0 -12   69.63    4.50
  -2   0 -13  128.22    6.57
   2   0  13  127.83    9.60
  -2   0 -13  122.39    5.99
  -2   0 -14  130.80    6.63
  -2   0 -14  128.49    6.12
  -2   0 -15  460.21   12.80
   2   0  15  479.34   17.59
  -2   0 -15  465.56   12.15
  -2   0 -16 1304.80   25.91
   2   0  16 1387.29   31.83
  -2   0 -17  397.19   10.18
   2   0  17  410.91   12.24
   2   0  17  427.13   13.23
  -2   0 -18   92.84    3.73
   2   0  18   98.28    4.65
   2   0  18   99.98    4.68
  -2   1  20   78.62    3.41
  -2   1  19  111.82    5.24
   2   1 -19  103.95    5.00
  -2   1  18   62.82    4.79
   2   1 -17   64.15    3.60
  -2   1  17   65.40    5.55
  -2   1  16  204.13    9.83
   2   1 -16  198.92    7.00
   2   1 -15  506.71   12.84
   2   1 -14 1793.05   33.19
  -2   1  14 1691.08   42.67
   2   1 -13  710.59   16.11
  -2   1  13  647.90   22.80
   2   1 -12 2336.33   40.46
  -2   1  12 2061.02   48.95
   2   1 -11  802.34   16.85
  -2   1  11  717.24   22.94
  -2   1  10  150.36    9.04
  -2   1   9  470.04    9.11
  -2   1   9  416.08   15.00
  -2   1   8 1490.98   24.43
  -2   1   7  221.39    4.54
   2   1  -5 1427.88   23.79
   2   1  -5 1712.97   26.01
   2   1  -2 2102.64   33.75
   2   1  -1 1674.44   27.20
   2   1  -1 1703.29   27.78
   2   1   0  976.44   16.39
   2   1   0 1004.93   16.59
   2   1   2  499.03    8.86
   2   1   2  524.01    9.67
   2   1   4  139.42    4.18
  -2   1  -4  138.03    4.03
   2   1   5  178.09    5.59
   2   1   5  184.55    5.24
   2   1   6 2930.67   46.92
  -2   1  -6 3189.21   50.93
  -2   1  -7 2698.50   42.42
   2   1   7 2287.30   36.78
  -2   1  -8  462.89   12.35
  -2   1  -8  462.09   10.83
   2   1   9 1104.03   26.64
  -2   1  -9  994.92   20.15
   2   1  10   43.93    5.28
  -2   1 -10   39.08    3.14
  -2   1 -11   66.61    4.51
   2   1  11   61.77    6.44
  -2   1 -11   65.72    4.16
  -2   1 -12   44.62    4.09
   2   1  12   39.28    5.80
  -2   1 -12   37.73    3.52
  -2   1 -13   31.16    3.90
   2   1  13   37.03    5.79
  -2   1 -13   30.07    3.43
  -2   1 -14  124.52    6.45
   2   1  14  120.72    8.89
  -2   1 -14  121.16    5.89
  -2   1 -15 1010.72   22.06
   2   1  15 1039.34   27.31
  -2   1 -15 1041.86   21.25
  -2   1 -16  335.92    9.91
   2   1  16  347.26   12.90
   2   1  17  845.70   19.15
   2   1  17  858.69   19.83
  -2   1 -18  312.51    7.62
   2   1  18  329.15    8.85
   2   1  18  307.93    8.33
  -2   2  20  102.83    3.73
  -2   2  20  116.92    5.10
  -2   2  19  158.58    6.16
   2   2 -19  144.67    6.13
  -2   2  18   50.73    4.33
   2   2 -17   24.57    2.23
  -2   2  17   23.74    3.97
  -2   2  16  488.20   15.96
   2   2 -16  557.34   12.75
  -2   2  15 1075.68   26.63
   2   2 -15 1090.98   21.95
   2   2 -14 1255.97   24.84
   2   2 -13 1529.66   29.03
   2   2 -12  704.79   15.73
   2   2 -11 1018.79   20.35
  -2   2  10   62.09    5.98
  -2   2   9  394.64    7.73
  -2   2   9  371.87   14.05
  -2   2   8 1516.01   24.70
   2   2  -7  371.04    7.61
  -2   2   7  374.39    6.87
  -2   2   6 1671.30   26.04
   2   2  -6 1713.81   27.10
  -2   2   6 1745.65   29.60
  -2   2   5 2563.80   42.81
  -2   2   4  475.13    8.03
  -2   2   4  450.44    9.94
   2   2  -4  455.93    8.68
   2   2  -3  310.45    5.23
  -2   2   3  314.22    5.65
   2   2   0 1340.15   21.63
  -2   2  -2 1829.19   30.42
   2   2   3  837.41   16.83
  -2   2  -3  849.87   14.18
  -2   2  -3  801.05   15.47
   2   2   4 1250.27   21.50
   2   2   4 1141.59   22.85
   2   2   5  160.16    4.95
  -2   2  -5  143.12    4.34
   2   2   5  153.45    5.89
  -2   2  -6    6.93    1.18
   2   2   6    6.08    1.56
   2   2   7  148.42    6.33
   2   2   7  129.47    5.32
  -2   2  -8 3168.79   51.62
   2   2   8 3264.78   57.66
  -2   2  -9  853.99   18.20
   2   2   9  859.33   23.02
  -2   2  -9  816.82   17.27
  -2   2 -10 2522.13   44.19
   2   2  10 2471.10   50.92
  -2   2 -10 2438.90   43.29
  -2   2 -11  505.20   13.38
   2   2  11  509.51   18.04
  -2   2 -11  497.14   12.71
  -2   2 -12  463.32   12.99
   2   2  12  466.25   17.48
  -2   2 -12  450.30   12.25
  -2   2 -13  209.69    8.38
   2   2  13  209.07   11.40
  -2   2 -13  214.22    7.78
  -2   2 -14  983.32   22.03
   2   2  14 1038.87   27.27
  -2   2 -14 1007.41   21.08
  -2   2 -15   27.28    3.55
   2   2  15   29.88    4.51
   2   2  15   30.20    4.62
  -2   2 -15   28.96    3.04
   2   2  16  497.58   14.32
  -2   2 -16  474.36   12.29
   2   2  16  516.52   15.18
  -2   2 -16  502.74   15.45
  -2   2 -16  470.70   11.16
  -2   2 -17   72.19    3.86
   2   2  17   75.58    4.70
   2   2  17   81.02    4.72
  -2   2 -17   74.29    5.06
   2   2  18  144.76    5.24
  -2   2 -18  137.39    4.38
  -2   2 -18  139.18    5.73
  -2   3  20  412.94    9.06
  -2   3  20  475.61   10.88
  -2   3  19  138.46    5.54
  -2   3  19  150.65    6.95
  -2   3  18  393.33   11.66
  -2   3  18  408.58   13.90
  -2   3  17  240.61    9.67
  -2   3  17  245.49   11.82
  -2   3  16  130.47    7.67
  -2   3  15  892.70   22.94
   2   3 -15  876.89   18.28
  -2   3  14  541.38   17.11
   2   3 -14  552.84   13.26
  -2   3  13  802.61   21.81
   2   3 -13  835.04   17.79
   2   3 -12  383.20   10.14
  -2   3  12  364.36   13.13
  -2   3  11  294.74   11.25
   2   3 -11  313.07    8.63
  -2   3  10  426.02   13.57
  -2   3  10  482.88   12.44
  -2   3   9  500.91   12.28
   2   3  -9  524.87   10.94
  -2   3   9  502.05   14.27
   2   3  -8  119.34    3.85
  -2   3   8  120.06    3.14
  -2   3   8  118.88    4.77
  -2   3   7 3965.90   51.92
   2   3  -7 3987.41   53.39
  -2   3   7 3977.29   55.29
   2   3  -6  437.27    9.01
  -2   3   6  416.19    9.91
   2   3  -5 1167.52   20.07
  -2   3   5 1135.74   21.03
  -2   3   4 1572.98   29.93
   2   3  -4 1667.97   28.15
  -2   3   4 1583.16   28.78
  -2   3   3 2371.86   38.07
  -2   3   3 2319.93   39.70
  -2   3   2 1450.88   26.34
   2   3  -2 1570.70   25.36
   2   3  -1  677.36   11.99
  -2   3   1  610.94   12.53
   2   3   0 1089.98   18.72
   2   3   1  701.20   15.00
  -2   3  -1  731.90   14.19
   2   3   2 3860.84   63.14
  -2   3  -3  304.76    7.66
   2   3   3  331.37    7.48
  -2   3  -3  311.12    7.38
   2   3   3  302.66    8.38
  -2   3  -4  399.27    7.66
   2   3   4  430.84    7.16
   2   3   4  407.78   10.54
   2   3   5  313.39    9.10
  -2   3  -6  533.23   10.73
   2   3   6  528.64   13.41
  -2   3  -7  563.19   12.57
  -2   3  -7  463.83   10.83
   2   3   7  506.04   13.44
  -2   3  -7  519.40   11.49
  -2   3  -8 1136.02   22.32
   2   3   8 1119.90   26.50
  -2   3  -8 1076.36   21.15
  -2   3  -9 1764.98   32.26
   2   3   9 1719.77   37.12
  -2   3  -9 1641.06   30.73
  -2   3 -10 1072.27   22.45
   2   3  10 1072.03   27.37
  -2   3 -10 1044.29   21.37
  -2   3 -11 1326.09   27.07
   2   3  11 1339.15   32.49
  -2   3 -11 1321.18   26.05
  -2   3 -12   18.60    3.25
   2   3  12   12.30    3.68
  -2   3 -12   13.77    2.59
  -2   3 -13  949.78   21.55
   2   3  13  980.08   26.18
  -2   3 -13  979.69   20.53
  -2   3 -14  571.64   15.04
   2   3  14  584.06   17.28
   2   3  14  605.93   18.53
  -2   3 -14  588.23   13.98
  -2   3 -15  814.24   18.47
   2   3  15  807.95   20.48
   2   3  15  850.73   21.68
  -2   3 -15  815.97   17.18
   2   3  16   95.16    5.66
  -2   3 -16   92.53    4.80
   2   3  16  103.31    5.88
   2   3  17   80.47    4.45
  -2   3 -17   76.37    3.78
   2   3  17   73.91    3.92
  -2   3 -17   80.61    5.01
  -2   3 -18  198.40    5.16
  -2   3 -18  193.82    6.59
  -2   4  19  122.82    4.85
  -2   4  19  133.99    6.01
  -2   4  18  150.56    6.44
  -2   4  18  154.87    7.82
  -2   4  17   10.48    3.05
  -2   4  17   13.97    4.21
  -2   4  16  490.18   15.14
  -2   4  16  511.26   17.88
  -2   4  15  137.26    8.01
  -2   4  15  135.38    9.68
  -2   4  14  405.30   14.22
  -2   4  14  419.76   17.15
  -2   4  13  348.38   13.07
  -2   4  13  364.34   15.65
  -2   4  12  579.77   17.61
  -2   4  12  591.52   20.43
  -2   4  11  594.38   17.41
  -2   4  11  592.64   19.90
  -2   4  10 1222.07   27.80
  -2   4  10 1351.84   26.82
   2   4  -9  682.15   14.39
  -2   4   9  678.85   15.05
  -2   4   9  706.17   17.87
   2   4  -8 2761.78   45.43
  -2   4   8 2604.10   45.88
  -2   4   8 2656.80   49.08
   2   4  -7  711.81   14.22
  -2   4   7  706.86   14.64
   2   4  -6  405.40    9.03
  -2   4   6  381.40    9.22
   2   4  -5 2153.31   36.83
  -2   4   5 2075.21   39.88
   2   4  -4   59.84    2.86
  -2   4   4   56.71    3.62
   2   4  -4   66.02    2.18
   2   4  -3  179.01    4.37
   2   4  -3  170.49    4.56
  -2   4   2  808.39   16.09
  -2   4   2  806.77   16.88
  -2   4   1  488.16   10.72
  -2   4   1  492.28   11.17
   2   4  -1  522.10    9.95
  -2   4   0  407.43    9.33
   2   4   0  424.47    8.50
   2   4   1 1202.73   23.85
  -2   4  -1 1277.10   23.39
  -2   4  -2 2044.09   35.45
  -2   4  -2 2034.67   35.03
   2   4   2 1972.66   36.35
  -2   4  -3  379.37    9.08
  -2   4  -3  388.00    9.64
   2   4   3  373.12   10.08
   2   4   4   40.84    2.50
   2   4   4   38.75    2.93
  -2   4  -4   42.34    2.53
   2   4   5 2584.60   36.85
   2   4   5 2288.61   38.18
   2   4   6   36.21    3.02
  -2   4  -6   24.39    2.44
  -2   4  -7 3513.48   58.28
  -2   4  -7 3363.15   56.71
  -2   4  -8  572.58   13.97
   2   4   8  560.27   16.56
  -2   4  -8  548.36   12.76
  -2   4  -9  206.94    7.72
   2   4   9  199.55    9.54
  -2   4  -9  195.25    6.75
   2   4  10  341.36   12.38
  -2   4 -10  347.34   10.69
   2   4  10  341.25   13.20
  -2   4 -10  329.26    9.56
  -2   4 -11 1377.31   28.12
   2   4  11 1385.36   31.00
   2   4  11 1400.81   32.47
  -2   4 -11 1358.13   26.67
  -2   4 -12  125.98    6.49
   2   4  12  126.74    7.71
   2   4  12  126.87    8.12
  -2   4 -12  123.85    5.67
   2   4  13   58.80    5.52
  -2   4 -13   47.16    4.45
   2   4  13   60.58    5.69
  -2   4 -13   56.06    3.84
   2   4  14  320.51   11.73
  -2   4 -14  323.32   10.35
   2   4  14  338.23   12.45
  -2   4 -14  326.57    9.17
   2   4  15  189.26    8.22
  -2   4 -15  179.91    7.12
   2   4  15  197.62    8.44
  -2   4 -15  177.50    5.93
  -2   4 -16  109.56    4.94
   2   4  16  114.38    5.73
   2   4  16  105.25    5.23
  -2   4 -17  600.17   12.59
  -2   4 -17  582.89   14.82
  -2   4 -18   13.24    1.62
  -2   5  19    1.63    1.17
  -2   5  19    1.48    1.35
  -2   5  18    5.89    2.03
  -2   5  18    7.92    2.58
  -2   5  17  138.00    6.68
  -2   5  17  153.56    8.27
  -2   5  16  460.88   14.11
  -2   5  16  481.26   16.56
  -2   5  15 1343.53   30.05
  -2   5  15 1383.07   33.59
  -2   5  14  136.94    8.03
  -2   5  14  148.78    9.92
  -2   5  13  213.97   10.01
  -2   5  13  227.96   12.14
  -2   5  12  633.72   18.71
  -2   5  12  672.95   21.86
  -2   5  11  865.00   22.43
  -2   5  11  875.69   25.49
  -2   5  10  141.47    7.54
  -2   5  10  155.03    9.36
  -2   5  10  155.66    7.09
  -2   5   9  461.53   14.27
  -2   5   9  478.02   16.55
  -2   5   8 1094.60   24.86
  -2   5   8 1109.81   27.59
  -2   5   7 1241.75   26.19
   2   5  -7 1226.20   23.26
  -2   5   7 1212.57   27.07
  -2   5   7 1223.95   28.60
  -2   5   7 1292.85   25.77
  -2   5   6 1619.46   31.54
  -2   5   6 1637.48   34.12
   2   5  -6 1568.60   28.71
  -2   5   6 1566.77   32.57
   2   5  -6 1636.67   26.47
   2   5  -5  251.79    7.19
  -2   5   5  257.86    9.32
   2   5  -5  273.29    5.97
  -2   5   4 1317.86   25.30
   2   5  -4 1344.74   24.75
  -2   5   4 1266.58   27.01
   2   5  -4 1351.77   23.44
   2   5  -4 1409.31   23.15
   2   5  -3 5066.94   78.29
  -2   5   3 4733.93   80.21
  -2   5   3 4546.10   81.66
   2   5  -3 5150.98   78.23
  -2   5   2  807.82   17.76
   2   5  -2  859.68   15.99
   2   5  -2  843.22   15.25
  -2   5   2  790.28   16.92
  -2   5   1 1226.82   24.46
  -2   5   1 1194.29   23.93
  -2   5   0  223.34    7.05
   2   5   0  248.78    6.06
  -2   5  -1 3309.98   56.50
   2   5   1 3272.30   57.41
  -2   5  -1 3430.58   57.21
  -2   5  -2  602.49   14.01
  -2   5  -2  625.92   13.58
   2   5   2  595.93   14.30
   2   5   3 1905.35   36.54
  -2   5  -3 2031.40   35.41
  -2   5  -3 1959.78   36.19
   2   5   4  180.33    6.86
  -2   5  -4  176.19    6.54
  -2   5  -4  172.41    5.88
   2   5   4  191.94    5.92
  -2   5  -5   88.11    4.22
   2   5   5   82.29    4.60
  -2   5  -5   89.89    4.49
  -2   5  -5   81.42    4.52
  -2   5  -6 5445.16   87.83
   2   5   6 5254.92   89.15
  -2   5  -6 5519.42   88.23
  -2   5  -6 5120.88   88.93
  -2   5  -6 5470.28   86.62
   2   5   7   25.43    3.13
  -2   5  -7   27.21    2.90
   2   5   7   34.56    3.62
  -2   5  -7   24.09    2.31
   2   5   8  118.78    6.52
  -2   5  -8  121.05    5.86
   2   5   8  121.60    6.91
  -2   5  -8  114.21    4.94
   2   5   9   97.93    6.18
  -2   5  -9  102.65    5.59
   2   5   9   99.41    6.56
  -2   5  -9   99.77    4.68
   2   5  10   66.11    5.38
  -2   5 -10   67.34    4.91
   2   5  10   67.80    5.72
  -2   5 -10   61.28    3.87
  -2   5 -11  629.99   16.25
   2   5  11  650.27   18.25
   2   5  11  651.14   19.10
  -2   5 -11  637.59   14.86
   2   5  12   38.44    4.74
  -2   5 -12   34.49    3.98
   2   5  12   36.86    4.49
  -2   5 -12   35.49    3.19
   2   5  13   14.83    3.49
  -2   5 -13   13.25    3.05
   2   5  13   15.49    3.36
  -2   5 -13   13.33    2.28
   2   5  14  202.59    8.72
  -2   5 -14  194.62    7.59
   2   5  14  205.37    8.69
  -2   5 -14  195.31    6.31
   2   5  15   29.65    3.55
  -2   5 -15   26.79    3.06
   2   5  15   30.63    3.13
   2   5  16  131.81    5.63
  -2   5 -16  124.67    4.95
   2   5  17   43.93    2.65
  -2   5 -17   41.38    2.21
  -2   6  18   10.69    1.90
  -2   6  18   10.12    2.14
  -2   6  17  400.51   11.32
  -2   6  17  424.09   12.81
  -2   6  16  607.96   16.16
  -2   6  16  628.45   18.10
  -2   6  15   57.35    5.35
  -2   6  15   54.26    5.98
  -2   6  14  548.12   16.57
  -2   6  14  584.99   19.27
  -2   6  13  386.23   13.68
  -2   6  13  401.42   16.08
  -2   6  12  118.26    7.41
  -2   6  12  133.10    9.18
  -2   6  12  138.23    6.78
  -2   6  11  516.29   16.18
  -2   6  11  510.06   18.34
  -2   6  10  298.94   11.50
  -2   6  10  312.09   13.52
  -2   6  10  335.94   11.28
  -2   6   9   16.45    3.20
  -2   6   9   15.81    3.88
  -2   6   9   14.28    2.79
  -2   6   8  150.63    7.42
  -2   6   8  149.93    8.71
  -2   6   8  169.08    7.54
  -2   6   7   83.20    5.38
  -2   6   7   99.63    6.25
  -2   6   7   80.47    6.24
  -2   6   7   89.68    5.38
  -2   6   6  882.63   20.27
   2   6  -6  870.62   16.46
  -2   6   6  842.75   21.90
  -2   6   6  888.55   20.23
  -2   6   5 1068.43   23.11
  -2   6   5 1014.07   21.81
   2   6  -5  984.80   20.93
   2   6  -5 1117.88   19.30
   2   6  -5 1097.94   19.55
  -2   6   5 1057.47   24.91
  -2   6   5 1100.37   23.38
  -2   6   4 2205.46   40.38
  -2   6   4 2161.78   42.05
  -2   6   4 2150.91   42.00
   2   6  -4 2211.58   36.65
   2   6  -4 2187.69   39.01
  -2   6   4 2108.06   39.68
   2   6  -3 1116.33   20.00
   2   6  -3 1080.84   19.18
  -2   6   3 1065.94   23.45
   2   6  -2 3572.09   55.97
   2   6  -2 3565.40   57.36
  -2   6   2 3318.20   58.95
  -2   6   2 3280.30   59.77
  -2   6   1  123.58    5.53
   2   6  -1  138.19    5.33
   2   6  -1  134.62    4.24
  -2   6   0 2664.55   48.38
   2   6   0 2844.50   45.71
  -2   6  -1  284.85    8.60
  -2   6  -1  290.64    9.13
   2   6   1  301.20    7.46
  -2   6  -2 1531.55   28.23
  -2   6  -2 1467.47   28.36
  -2   6  -2 1478.57   29.26
  -2   6  -3  176.59    6.24
  -2   6  -3  166.78    6.51
  -2   6  -3  184.98    9.15
   2   6   3  163.74    6.63
  -2   6  -3  174.68    6.61
   2   6   3  168.96    5.58
   2   6   4  413.50   11.11
  -2   6  -4  367.25   10.18
  -2   6  -4  409.13   11.16
  -2   6  -4  397.66   13.96
  -2   6  -4  382.84   11.13
   2   6   5  736.99   17.22
  -2   6  -5  738.46   16.88
  -2   6  -5  723.96   19.94
  -2   6  -5  705.94   17.26
  -2   6  -5  729.55   15.47
  -2   6  -6  220.34    7.95
   2   6   6  215.28    8.31
  -2   6  -6  211.65    6.92
  -2   6  -7  852.81   19.16
   2   6   7  827.26   19.93
  -2   6  -7  804.71   17.20
   2   6   8  352.69   11.85
  -2   6  -8  349.67   10.93
   2   6   8  363.02   12.28
  -2   6  -8  336.27    9.43
   2   6   9  629.62   17.40
  -2   6  -9  644.47   16.24
   2   6   9  662.09   18.03
  -2   6  -9  598.77   14.22
   2   6  10 1787.92   36.64
  -2   6 -10 1800.36   34.87
   2   6  10 1846.14   37.42
  -2   6 -10 1730.22   32.38
   2   6  11  323.91   11.91
  -2   6 -11  305.81   10.53
   2   6  11  341.52   12.22
  -2   6 -11  318.23    9.13
   2   6  12  298.54   11.20
  -2   6 -12  280.47    9.84
   2   6  12  296.21   11.00
  -2   6 -12  290.16    8.41
  -2   6 -13  351.15   10.80
   2   6  13  377.26   12.28
   2   6  13  377.17   11.84
  -2   6 -13  355.69    9.15
   2   6  14  575.03   15.05
  -2   6 -14  548.41   13.65
   2   6  15  182.97    7.04
  -2   6 -15  181.83    6.32
  -2   6 -16  248.75    6.71
   2   6  16  268.90    7.52
  -2   7  18  135.22    4.49
  -2   7  18  136.79    4.74
  -2   7  17  156.32    5.92
  -2   7  17  162.52    6.60
  -2   7  16  138.25    6.39
  -2   7  16  144.71    7.29
  -2   7  15  368.05   12.05
  -2   7  15  393.28   13.72
  -2   7  14  156.65    8.11
  -2   7  14  168.82    9.43
  -2   7  13  327.55   12.29
  -2   7  13  342.46   14.13
  -2   7  12  429.23   14.56
  -2   7  12  445.06   16.53
  -2   7  11 1188.87   27.87
  -2   7  11 1203.58   30.45
  -2   7  10  825.96   21.79
  -2   7  10  843.91   24.21
  -2   7   9   47.33    4.78
  -2   7   9   52.97    5.71
  -2   7   9   52.68    4.71
  -2   7   8  261.69   10.45
  -2   7   8  267.79   11.87
  -2   7   8  276.91   10.47
  -2   7   7  735.50   19.33
  -2   7   7  721.51   20.90
  -2   7   7  752.14   19.44
   2   7  -6   27.13    2.37
  -2   7   6    7.61    2.38
  -2   7   6   23.34    3.86
  -2   7   6   33.31    4.12
  -2   7   6    7.43    2.48
  -2   7   5  635.36   16.67
   2   7  -5  643.27   14.10
  -2   7   5  632.94   18.07
  -2   7   5  647.56   17.12
  -2   7   4 1100.64   24.05
  -2   7   4 1050.00   23.40
   2   7  -4 1081.97   20.80
  -2   7   4 1085.90   25.39
  -2   7   3 1990.40   37.48
   2   7  -3 2016.05   33.64
   2   7  -3 1990.96   34.91
  -2   7   3 2003.77   38.97
  -2   7   3 2014.65   38.55
  -2   7   2  473.35   12.83
  -2   7   2  521.48   17.14
   2   7  -2  484.88   10.34
  -2   7   2  452.61   13.11
   2   7  -2  493.97   11.93
  -2   7   2  491.49   13.81
  -2   7   2  492.49   13.75
  -2   7   1 2561.69   46.19
  -2   7   1 2794.44   53.64
  -2   7   1 2450.25   47.10
   2   7  -1 2616.67   43.32
   2   7  -1 2575.51   45.87
  -2   7   1 2733.56   47.59
  -2   7   1 2674.56   47.69
  -2   7   0  156.04    6.66
   2   7   0  151.65    6.42
   2   7   0  144.69    4.81
  -2   7  -1  154.56    6.51
  -2   7  -1  153.41    9.23
   2   7   1  154.89    5.21
   2   7   2  547.21   12.92
  -2   7  -2  527.72   13.47
  -2   7  -2  534.80   13.73
  -2   7  -2  552.14   18.34
   2   7   2  501.33   11.68
   2   7   3  849.02   18.28
  -2   7  -3  815.19   18.84
  -2   7  -3  842.36   23.73
  -2   7  -3  810.57   18.86
   2   7   4 2541.00   45.73
  -2   7  -4 2539.22   46.16
  -2   7  -4 2600.69   51.99
  -2   7  -4 2551.95   46.50
  -2   7  -5  151.68    6.75
   2   7   5  152.64    6.77
  -2   7  -5  138.72    5.56
  -2   7  -6  340.95   10.88
  -2   7  -6  342.16    9.46
  -2   7  -7  357.43   11.27
   2   7   7  362.59   11.89
  -2   7  -7  349.95    9.63
  -2   7  -8  678.01   17.07
   2   7   8  690.09   18.10
  -2   7  -8  662.86   15.01
  -2   7  -9  722.91   17.94
   2   7   9  738.95   19.04
  -2   7  -9  701.41   15.63
  -2   7 -10  529.14   14.71
   2   7  10  552.25   15.91
  -2   7 -10  539.95   12.70
  -2   7 -11  289.12   10.03
   2   7  11  312.06   11.22
  -2   7 -11  300.41    8.38
   2   7  12   81.31    5.63
  -2   7 -12   78.27    5.01
  -2   7 -13  367.75   10.63
   2   7  13  377.58   11.59
   2   7  14  321.79    9.76
  -2   7 -14  314.47    8.96
  -2   7 -15  367.92    9.04
   2   7  15  385.76    9.77
  -2   7 -16   29.20    1.66
   2   7  16   35.29    2.08
  -2   8  17   86.36    3.74
  -2   8  17   89.27    3.88
  -2   8  16   33.39    3.03
  -2   8  16   35.88    3.31
  -2   8  15  160.00    7.05
  -2   8  15  169.61    7.77
  -2   8  14   60.88    5.08
  -2   8  14   61.70    5.46
  -2   8  13  692.20   18.49
  -2   8  13  714.04   20.17
  -2   8  12 1104.11   25.78
  -2   8  12 1104.01   27.70
  -2   8  11  128.92    7.70
  -2   8  11  140.08    8.82
  -2   8  10 1202.46   28.04
  -2   8  10 1269.51   30.60
  -2   8   9 2060.11   42.33
  -2   8   9 2246.57   45.60
  -2   8   8  388.84   14.66
  -2   8   8  415.32   13.75
  -2   8   7  453.38   15.77
  -2   8   7  467.12   14.85
   2   8  -6  528.57   12.99
  -2   8   6  521.44   16.79
  -2   8   6  532.24   16.04
   2   8  -5  474.70   11.70
  -2   8   5  499.66   17.21
  -2   8   5  427.78   14.71
  -2   8   5  451.78   14.40
   2   8  -4  433.41   11.03
  -2   8   4  414.74   13.98
   2   8  -3   23.84    2.40
  -2   8   3   21.69    3.44
   2   8  -2 1165.94   22.87
  -2   8   2 1127.38   25.75
   2   8  -1  785.08   16.85
  -2   8   1  735.05   18.83
  -2   8   1  784.12   23.79
   2   8   0  720.77   16.02
  -2   8   0  692.92   16.05
  -2   8   0  694.20   17.56
   2   8   1  229.15    7.78
  -2   8  -1  230.02    8.08
  -2   8  -1  225.66    8.68
  -2   8  -1  231.39   12.21
   2   8   2  200.74    7.45
  -2   8  -2  215.71    8.10
  -2   8  -2  210.81    8.29
  -2   8  -2  200.12    8.37
  -2   8  -2  219.68   11.89
   2   8   3 2187.47   40.29
  -2   8  -3 2264.02   41.47
  -2   8  -3 2231.13   48.27
  -2   8  -3 2102.94   41.23
  -2   8  -4  742.10   18.55
   2   8   4  778.43   18.20
  -2   8  -5 3614.62   63.51
   2   8   5 3710.55   63.43
  -2   8  -5 3568.26   60.80
  -2   8  -6  725.62   18.12
   2   8   6  758.30   18.56
  -2   8  -6  717.15   15.94
  -2   8  -7  538.66   14.96
   2   8   7  549.11   15.38
  -2   8  -7  537.72   12.79
  -2   8  -8  804.10   19.55
   2   8   8  828.66   20.27
  -2   8  -8  801.03   16.97
   2   8   9  101.06    6.30
  -2   8  -9  105.43    6.11
   2   8  10  319.60   11.25
  -2   8 -10  318.38   10.63
   2   8  11  197.57    8.29
  -2   8 -11  180.76    7.50
  -2   8 -12  162.98    6.75
   2   8  12  175.02    7.37
   2   8  13   55.51    3.94
  -2   8 -13   53.64    3.63
   2   8  14   97.73    4.40
  -2   8 -14   96.60    4.11
  -2   8 -15   12.94    1.30
   2   8  15   13.37    1.46
  -2   9  16  248.23    6.93
  -2   9  16  245.78    6.89
  -2   9  15    9.17    2.22
  -2   9  15   11.72    2.34
  -2   9  14  141.17    6.83
  -2   9  13  129.73    7.24
  -2   9  12   74.53    6.11
  -2   9  11  442.12   15.18
  -2   9  10  346.95   13.42
  -2   9   9  262.53   11.63
  -2   9   8  548.84   17.58
  -2   9   7  638.97   19.19
   2   9  -6 1236.27   24.76
  -2   9   6 1214.69   29.11
   2   9  -5  509.11   12.87
  -2   9   5  504.32   16.21
   2   9  -4 2127.19   39.11
  -2   9   4 2158.82   43.68
   2   9  -3 1229.08   24.66
  -2   9   3 1201.98   28.15
   2   9  -2  264.48    8.48
  -2   9   2  252.60   10.41
  -2   9   2  286.71   13.87
   2   9  -1 1523.76   29.40
  -2   9   1 1481.88   32.03
  -2   9   1 1590.41   38.54
   2   9   0  685.99   16.18
  -2   9   0  662.10   17.84
   2   9   1  887.31   20.18
  -2   9  -1  893.73   21.61
  -2   9  -2 1203.29   27.34
   2   9   2 1276.36   26.03
  -2   9  -3  251.60   10.04
   2   9   3  263.16    9.30
  -2   9  -4  929.45   22.19
   2   9   4  953.83   21.60
  -2   9  -5  275.70   10.22
   2   9   5  280.43    9.96
  -2   9  -5  257.38    9.72
  -2   9  -5  266.39    8.26
  -2   9  -6 1617.07   32.82
  -2   9  -6 1557.98   32.50
  -2   9  -6 1592.88   29.70
   2   9   7  109.48    6.24
  -2   9  -7  100.92    6.19
   2   9   8  491.08   14.22
  -2   9  -8  482.89   13.99
   2   9   9  303.42   10.55
  -2   9  -9  299.53   10.23
   2   9  10  439.85   12.70
  -2   9 -10  421.61   12.20
   2   9  11 1024.81   21.86
  -2   9 -11 1006.89   21.30
  -2   9 -12   15.78    2.35
   2   9  12   15.71    2.46
  -2   9 -13  480.80   10.87
   2   9  13  482.90   11.29
  -2   9 -14   29.23    1.81
   2   9  14   36.08    2.11
  -2  10  15   46.63    2.58
  -2  10  14  119.48    5.20
  -2  10  13  452.75   12.55
  -2  10  12  158.48    7.50
  -2  10  11  105.62    6.65
  -2  10  10  137.28    7.81
  -2  10   9  217.18   10.07
  -2  10   8  272.48   11.42
  -2  10   7  195.82    9.72
   2  10  -6   87.87    4.92
  -2  10   6   82.30    6.55
   2  10  -5 2271.69   41.27
  -2  10   5 2298.92   45.94
   2  10  -4 1131.55   23.45
  -2  10   4 1148.41   27.32
   2  10  -3  251.26    8.58
  -2  10   3  265.12   11.03
   2  10  -2 1293.10   25.97
  -2  10   2 1256.78   29.00
   2  10  -1  570.36   14.50
  -2  10   1  571.65   16.84
   2  10   0 1363.86   27.22
  -2  10   0 1263.20   28.73
  -2  10   0 1322.12   29.25
  -2  10  -1  447.66   14.77
   2  10   1  479.50   13.22
  -2  10  -1  440.94   13.90
  -2  10  -2 1297.34   29.51
  -2  10  -2 1283.48   28.54
  -2  10  -3   95.18    6.50
  -2  10  -3   85.29    5.94
   2  10   3   95.85    5.68
  -2  10  -4  856.98   21.01
   2  10   4  895.82   20.41
  -2  10  -4  831.18   20.46
  -2  10  -4  797.84   17.75
  -2  10  -5   64.04    5.22
   2  10   5   67.83    4.91
  -2  10  -5   61.16    5.12
   2  10   6    4.93    2.40
  -2  10  -6    4.64    3.04
  -2  10  -6    5.70    2.97
   2  10   7  229.00    8.82
  -2  10  -7  223.40    8.98
   2  10   8  724.48   17.56
  -2  10  -8  705.24   17.47
   2  10   9  429.32   12.07
  -2  10  -9  405.76   11.79
   2  10  10  534.65   13.30
  -2  10 -10  512.03   13.00
   2  10  11    8.77    1.94
  -2  10 -11    7.21    1.98
  -2  10 -12  561.80   12.07
   2  10  12  579.90   12.34
   2  10  13   92.93    3.21
  -2  11  13   29.40    2.45
  -2  11  12  280.47    8.68
  -2  11  11  152.52    6.78
  -2  11  10  322.80   10.89
  -2  11   9  168.33    8.03
  -2  11   8  307.84   11.40
  -2  11   7  447.72   14.41
  -2  11   6   62.78    5.61
   2  11  -5 1224.11   25.15
  -2  11   5 1249.48   28.55
  -2  11   5 1288.86   28.83
   2  11  -4  279.49    9.15
  -2  11   4  297.76   11.74
  -2  11   4  299.00   11.71
   2  11  -3  312.26    9.82
  -2  11   3  330.00   12.33
  -2  11   3  326.15   12.26
   2  11  -2  649.31   15.85
  -2  11   2  659.15   18.60
  -2  11   2  663.21   18.55
   2  11  -1  482.02   13.17
  -2  11   1  480.04   15.33
  -2  11   1  511.90   15.60
  -2  11   0  749.04   19.93
   2  11   0  770.63   17.86
  -2  11   0  715.89   20.39
  -2  11  -1 1258.94   28.42
   2  11   1 1319.60   26.79
  -2  11  -1 1249.48   29.20
   2  11   2  249.27    9.03
  -2  11  -2  227.04    9.72
  -2  11  -2  222.35   10.13
  -2  11  -3 1585.43   33.20
  -2  11  -3 1532.94   33.33
   2  11   4  534.56   14.40
  -2  11  -4  511.53   15.02
  -2  11  -4  513.74   15.19
   2  11   5  265.17    9.30
  -2  11  -5  239.24    9.68
  -2  11  -5  232.69    9.43
   2  11   6  156.32    6.90
  -2  11  -6  143.12    7.05
   2  11   7  239.88    8.51
  -2  11  -7  234.43    8.77
   2  11   8  328.74    9.71
  -2  11  -8  311.48    9.74
   2  11   9  174.21    6.34
  -2  11  -9  169.81    6.46
  -2  11 -10   67.62    3.60
   2  11  10   75.57    3.69
   2  11  11  107.91    3.81
  -2  11 -11  102.65    3.76
  -2  12  13  134.26    4.16
  -2  12  12   39.19    2.71
  -2  12  12   36.36    2.11
  -2  12  11   28.31    2.86
  -2  12  11   30.22    2.46
  -2  12  10  175.55    6.89
  -2  12  10  175.00    6.52
  -2  12   9  863.35   19.46
  -2  12   9  854.16   19.12
  -2  12   8  812.69   19.28
  -2  12   8  814.71   19.09
  -2  12   7  499.34   14.37
  -2  12   7  496.80   14.13
  -2  12   6 1320.49   28.33
  -2  12   6 1299.26   27.99
  -2  12   5   81.50    6.04
  -2  12   5   80.42    5.71
   2  12  -4  223.42    7.71
  -2  12   4  235.24   10.02
  -2  12   4  238.34    9.71
   2  12  -3  351.72   10.24
  -2  12   3  375.26   12.84
  -2  12   3  370.89   12.49
   2  12  -2  182.98    6.98
  -2  12   2  186.52    8.91
  -2  12   2  190.90    8.79
  -2  12   1  145.63    7.85
   2  12  -1  139.27    6.10
  -2  12   1  137.14    8.07
  -2  12   0   70.51    5.83
   2  12   0   66.08    4.31
  -2  12   0   66.97    5.93
   2  12   1 1270.56   25.53
  -2  12  -1 1241.07   27.62
  -2  12  -1 1253.29   28.25
  -2  12  -2  176.61    8.39
   2  12   2  190.41    7.27
  -2  12  -2  180.40    8.49
   2  12   3  735.79   16.84
  -2  12  -3  708.53   18.36
  -2  12  -3  706.31   18.36
   2  12   4  450.98   11.96
  -2  12  -4  428.81   13.13
  -2  12  -4  419.71   12.85
  -2  12  -5   96.57    6.02
   2  12   5  101.20    5.02
  -2  12  -5   83.02    5.25
   2  12   6   15.77    2.27
  -2  12  -6   12.73    2.64
   2  12   7  395.29   10.11
  -2  12  -7  397.73   10.73
   2  12   8   35.02    2.50
  -2  12  -8   36.68    2.86
  -2  12  -9  806.12   15.19
   2  12   9  733.18   14.42
  -2  13  11  232.63    6.02
  -2  13  10   76.01    3.57
  -2  13   9  310.68    8.67
  -2  13   9  310.00    7.87
  -2  13   8   61.22    3.97
  -2  13   8   64.85    3.64
  -2  13   7 1158.80   23.83
  -2  13   7 1182.05   23.17
  -2  13   6  172.54    7.24
  -2  13   6  173.42    6.78
  -2  13   5  202.11    8.09
  -2  13   5  206.99    7.82
  -2  13   4  371.18   11.50
  -2  13   3  220.74    9.12
  -2  13   3  223.86    8.80
  -2  13   2   10.11    3.13
  -2  13   2   18.94    3.49
  -2  13   1    4.52    2.81
  -2  13   1    5.61    3.00
  -2  13   0  309.91   10.67
   2  13   0  291.07    8.26
  -2  13   0  305.28   10.49
  -2  13  -1  819.37   19.54
  -2  13  -1  847.72   19.79
   2  13   1  822.32   16.98
  -2  13  -2  684.06   16.84
  -2  13  -2  712.76   17.28
   2  13   2  675.78   14.64
  -2  13  -3   57.48    4.33
  -2  13  -3   61.18    4.65
   2  13   3   56.33    3.23
  -2  13  -4  206.16    7.44
  -2  13  -4  212.65    8.05
   2  13   4  191.80    6.02
  -2  13  -5    9.16    2.08
  -2  13  -6  342.97    8.86
  -2  13  -7  178.71    5.29
  -2  14   8  272.43    7.07
  -2  14   8  274.91    6.90
  -2  14   7  158.34    5.51
  -2  14   7  167.08    5.40
  -2  14   6  173.75    6.09
  -2  14   6  176.86    5.96
  -2  14   5   89.89    4.56
  -2  14   5   93.26    4.44
  -2  14   4  158.65    6.22
  -2  14   4  155.65    6.02
  -2  14   3   42.88    3.47
  -2  14   3   42.39    3.37
  -2  14   2   52.87    3.75
  -2  14   2   47.39    3.63
  -2  14   1  161.06    6.30
  -2  14   1  164.61    6.50
  -2  14   0  501.52   12.35
  -2  14   0  505.97   12.67
  -2  14  -1  226.56    7.28
  -2  14  -1  241.72    7.90
  -2  14  -2  700.14   15.06
  -2  14  -2  727.11   16.03
  -2  14  -3   89.95    3.86
  -2  14  -4   26.45    1.94
  -2  15   4   93.41    3.34
  -2  15   3  237.11    6.13
  -2  15   2  343.48    8.07
  -2  15   1  507.46   10.83
  -2  15   0   92.96    3.65
  -3 -15   3  460.68    9.93
  -3 -15   2   96.14    3.70
  -3 -15   0   46.88    2.47
   3 -14  -7   38.37    2.15
  -3 -14   7   40.92    2.24
   3 -14  -6  253.68    6.69
  -3 -14   6  318.20    8.06
   3 -14  -5  517.79   11.55
  -3 -14   5  750.05   14.57
  -3 -14   4  178.28    6.69
  -3 -14   3  254.91    7.44
  -3 -14   3  263.12    8.57
  -3 -14   2   79.51    4.14
  -3 -14   1  229.29    7.50
  -3 -14   0  154.16    5.99
  -3 -14  -1  111.94    5.06
  -3 -14  -2  273.93    8.22
  -3 -14  -3   84.25    4.11
  -3 -14  -4   23.08    1.78
  -3 -14  -5  335.33    8.11
   3 -13 -11  230.14    5.81
   3 -13 -10  273.29    7.17
   3 -13  -9  258.13    7.39
   3 -13  -9  259.43    8.08
   3 -13  -8   87.28    4.20
  -3 -13   8   82.15    3.97
   3 -13  -7  741.67   16.27
   3 -13  -7  741.33   17.76
  -3 -13   7  757.01   16.87
   3 -13  -6  135.95    5.66
  -3 -13   6  137.28    6.33
   3 -13  -6  133.97    6.71
   3 -13  -5   23.46    2.58
   3 -13  -5   21.12    3.24
  -3 -13   5   22.25    3.12
  -3 -13   4  501.36   13.04
   3 -13  -4  494.98   12.37
   3 -13  -4  508.65   14.48
   3 -13  -3  233.37    7.54
  -3 -13   3  241.43    8.63
   3 -13  -3  249.80    9.41
  -3 -13   2   60.95    4.42
   3 -13  -2   58.24    4.45
  -3 -13   1  254.41    9.24
  -3 -13   0  250.57    9.25
  -3 -13  -1  114.71    6.23
  -3 -13  -1  139.04    7.14
  -3 -13  -2   75.48    3.71
  -3 -13  -2   86.29    5.27
  -3 -13  -3  123.25    5.00
  -3 -13  -3  152.34    6.88
  -3 -13  -4   67.92    3.70
  -3 -13  -4   64.81    4.32
  -3 -13  -5  783.19   17.25
  -3 -13  -5  843.32   17.41
  -3 -13  -6  229.21    6.92
  -3 -13  -6  251.18    7.57
  -3 -13  -6  236.52    7.03
  -3 -13  -7   14.91    1.62
  -3 -13  -7   13.28    1.63
  -3 -13  -8  283.85    6.76
   3 -12 -13   86.99    3.06
   3 -12 -12   85.50    3.62
   3 -12 -12   82.06    3.59
   3 -12 -11  242.22    7.63
   3 -12 -10  148.00    5.84
   3 -12 -10  156.72    6.54
   3 -12  -9   93.19    4.92
  -3 -12   9   81.24    4.34
   3 -12  -9   90.88    5.53
   3 -12  -8 1456.97   29.20
  -3 -12   8 1519.52   29.47
   3 -12  -7  408.17   11.89
  -3 -12   7  401.29   12.30
   3 -12  -6  212.21    8.20
   3 -12  -6  207.71    9.66
  -3 -12   6  207.98    8.83
   3 -12  -5  258.91    9.22
  -3 -12   5  259.40    9.24
   3 -12  -5  253.09   10.92
  -3 -12   4   73.19    5.01
   3 -12  -4   64.85    4.58
   3 -12  -4   66.85    5.88
   3 -12  -3  222.21    8.25
  -3 -12   3  220.78    8.96
   3 -12  -3  221.37   10.14
  -3 -12   2  644.69   17.32
   3 -12  -2  635.90   15.54
   3 -12  -2  664.90   18.52
   3 -12  -1  514.54   13.12
  -3 -12   1  534.89   15.63
   3 -12  -1  556.99   16.11
  -3 -12   1  568.68   18.02
  -3 -12   0  123.18    5.59
  -3 -12   0  133.09    7.32
  -3 -12   0  146.81    8.73
   3 -12   0  140.33    7.11
  -3 -12  -1  174.32    7.16
  -3 -12  -1  183.42    8.60
   3 -12   1  188.95    7.53
  -3 -12  -2   82.16    5.03
  -3 -12  -2   95.34    6.89
  -3 -12  -3  484.48   13.89
  -3 -12  -3  550.32   16.60
  -3 -12  -4  483.75   13.98
  -3 -12  -4  495.55   14.65
  -3 -12  -5   58.73    4.52
  -3 -12  -5   63.34    4.74
  -3 -12  -5   68.91    5.28
  -3 -12  -6  315.11   10.41
  -3 -12  -6  323.02   10.47
  -3 -12  -7   11.03    2.37
  -3 -12  -7   11.14    2.14
  -3 -12  -7   14.98    2.50
  -3 -12  -8  196.69    7.08
  -3 -12  -8  195.90    6.56
  -3 -12  -8  205.98    7.05
  -3 -12  -9  330.14    8.17
  -3 -12  -9  355.61    8.61
  -3 -12 -10  206.29    5.84
   3 -11 -14  165.35    4.81
   3 -11 -13  594.25   12.94
   3 -11 -12  350.62    9.56
   3 -11 -12  317.90    9.50
   3 -11 -11   51.85    4.13
   3 -11 -10  443.37   13.64
  -3 -11  10  429.99   11.36
   3 -11  -9  158.27    7.29
   3 -11  -9  173.10    8.72
  -3 -11   9  175.78    7.26
   3 -11  -8  530.46   14.80
   3 -11  -8  511.90   16.53
  -3 -11   8  545.95   14.99
   3 -11  -7  219.29    8.98
  -3 -11   7  222.04    9.30
  -3 -11   6  444.67   13.00
   3 -11  -6  454.13   13.51
   3 -11  -6  444.28   15.83
   3 -11  -5  117.04    6.48
  -3 -11   5  116.06    6.36
   3 -11  -5  125.67    8.26
   3 -11  -4  468.94   13.67
  -3 -11   4  451.11   13.82
   3 -11  -4  441.52   15.87
   3 -11  -3   45.91    4.08
  -3 -11   3   37.32    4.17
   3 -11  -3   40.92    5.24
  -3 -11   3   43.91    5.74
  -3 -11   2 1450.36   31.36
   3 -11  -2 1460.96   29.55
  -3 -11   2 1419.90   34.72
   3 -11  -2 1502.51   33.76
  -3 -11   1  169.13    7.02
  -3 -11   1  174.63    8.55
   3 -11  -1  173.46    7.13
  -3 -11   1  173.53   10.26
   3 -11  -1  193.59    9.57
  -3 -11   0 1001.61   22.78
  -3 -11   0 1007.47   24.67
   3 -11   0 1077.77   25.40
  -3 -11   0 1015.96   27.42
  -3 -11  -1  527.50   15.26
  -3 -11  -1  542.55   16.70
  -3 -11  -1  552.78   18.59
   3 -11   1  577.59   16.00
  -3 -11  -2  533.88   15.68
  -3 -11  -2  574.52   18.76
  -3 -11  -3  207.85    9.40
  -3 -11  -3  225.54   10.12
  -3 -11  -3  229.30   11.22
  -3 -11  -4  494.27   15.50
  -3 -11  -4  505.64   16.84
  -3 -11  -5  144.96    7.92
  -3 -11  -5  153.84    8.08
  -3 -11  -5  165.76    9.07
  -3 -11  -6   63.01    5.35
  -3 -11  -6   70.32    5.33
  -3 -11  -6   69.35    5.87
  -3 -11  -7  549.78   15.03
  -3 -11  -7  576.04   16.49
  -3 -11  -8  120.10    6.55
  -3 -11  -8  132.30    6.11
  -3 -11  -8  137.77    7.07
  -3 -11  -9  278.59    9.55
  -3 -11  -9  264.63    8.18
  -3 -11 -10   59.99    2.89
  -3 -11 -10   84.04    4.28
   3 -10 -15  140.73    4.38
   3 -10 -14   28.94    2.43
   3 -10 -13   64.02    3.89
   3 -10 -13   61.20    3.80
   3 -10 -12  204.70    7.65
   3 -10 -12  189.32    7.92
   3 -10 -11  187.66    8.54
  -3 -10  11  175.84    6.45
   3 -10 -10  428.64   14.38
  -3 -10  10  422.88   12.09
   3 -10  -9  836.20   20.69
   3 -10  -9  905.44   23.39
  -3 -10   9  850.72   20.37
   3 -10  -8   66.33    5.28
  -3 -10   8   63.56    5.06
   3 -10  -8   69.89    6.37
   3 -10  -7  795.80   19.90
  -3 -10   7  780.34   18.76
  -3 -10   6  671.04   17.08
   3 -10  -6  671.93   17.63
   3 -10  -5 1766.01   34.94
  -3 -10   5 1772.80   34.82
   3 -10  -4  170.37    7.73
  -3 -10   4  158.14    7.58
   3 -10  -4  158.45    9.43
  -3 -10   4  153.91    9.60
  -3 -10   3  796.24   20.07
   3 -10  -3  820.14   19.42
   3 -10  -3  752.40   22.23
  -3 -10   3  764.27   23.17
  -3 -10   2   10.28    2.08
  -3 -10   2   13.43    3.00
   3 -10  -2    7.52    2.14
   3 -10  -2    8.14    3.31
  -3 -10   2   15.36    3.85
  -3 -10   1  870.54   20.43
  -3 -10   1  859.29   21.84
  -3 -10   1  836.18   24.85
   3 -10  -1  898.74   23.81
  -3 -10   0  723.10   18.62
  -3 -10   0  724.72   19.69
  -3 -10   0  710.58   22.20
  -3 -10  -1  157.45    7.90
   3 -10   1  168.88    8.39
  -3 -10  -1  154.43    9.58
  -3 -10  -2  136.57    7.61
  -3 -10  -2  134.43    8.97
  -3 -10  -3  136.66    7.88
  -3 -10  -3  147.81    8.31
  -3 -10  -3  138.98    9.08
  -3 -10  -4   62.70    5.84
  -3 -10  -4   79.19    6.29
  -3 -10  -4   70.49    6.73
  -3 -10  -5  212.16   10.27
  -3 -10  -5  225.90   10.27
  -3 -10  -5  220.21   11.13
  -3 -10  -6  128.68    8.17
  -3 -10  -6  130.79    7.63
  -3 -10  -6  133.96    8.57
  -3 -10  -7  738.69   21.13
  -3 -10  -7  782.57   20.21
  -3 -10  -7  813.09   22.33
  -3 -10  -8  160.39    8.76
  -3 -10  -8  154.60    7.53
  -3 -10  -8  170.91    8.97
  -3 -10  -9  115.58    5.78
  -3 -10  -9  126.14    7.32
  -3 -10 -10   16.56    3.15
  -3 -10 -10   11.08    1.80
  -3 -10 -10   17.23    3.04
  -3 -10 -11  114.96    5.72
  -3 -10 -11  115.53    5.63
  -3 -10 -12  216.30    6.87
  -3 -10 -12  193.29    6.38
  -3 -10 -13   74.75    2.97
   3 -10  13   77.81    4.90
   3  -9 -16  144.75    4.20
   3  -9 -15  329.77    8.57
   3  -9 -14  100.82    4.82
   3  -9 -14   90.92    4.36
   3  -9 -13  447.51   12.21
   3  -9 -13  437.44   12.63
   3  -9 -12  138.89    6.73
   3  -9 -12  145.12    7.52
   3  -9 -11  666.06   17.38
  -3  -9  11  689.67   16.20
   3  -9 -11  687.28   19.16
  -3  -9  10  248.93    9.17
   3  -9 -10  249.55   11.06
  -3  -9   9  524.44   14.88
   3  -9  -9  532.20   17.35
   3  -9  -8   85.43    5.83
   3  -9  -8   87.51    7.10
  -3  -9   8   84.00    5.72
  -3  -9   7  418.24   12.20
   3  -9  -7  400.74   12.78
   3  -9  -6 1594.70   32.86
  -3  -9   6 1624.64   32.33
   3  -9  -5  274.71   10.08
  -3  -9   5  285.22    9.98
  -3  -9   5  269.49   12.27
  -3  -9   4 1948.50   37.87
   3  -9  -4 1956.31   37.69
  -3  -9   4 1897.79   41.83
  -3  -9   3  100.91    5.05
   3  -9  -3  126.81    6.29
  -3  -9   3  121.98    6.48
  -3  -9   3  100.73    7.44
  -3  -9   2   45.46    3.64
   3  -9  -2   47.44    3.80
  -3  -9   2   52.49    4.41
  -3  -9   2   45.02    5.29
  -3  -9   1  962.23   21.85
   3  -9  -1 1003.36   21.21
  -3  -9   1  974.78   22.91
   3  -9  -1  947.72   24.99
  -3  -9   1  918.17   25.59
  -3  -9   0 1092.71   24.41
   3  -9   0 1139.44   22.61
  -3  -9   0 1041.08   24.97
  -3  -9   0 1045.36   27.77
   3  -9   0 1062.25   26.37
  -3  -9  -1 1139.23   26.05
  -3  -9  -1 1084.47   28.79
  -3  -9  -2  425.19   14.38
  -3  -9  -2  478.23   15.07
   3  -9   2  483.06   14.06
  -3  -9  -2  421.79   16.11
  -3  -9  -3   32.57    4.36
  -3  -9  -3   31.67    4.10
  -3  -9  -3   30.64    4.73
  -3  -9  -4  931.37   24.81
  -3  -9  -4  981.69   24.44
  -3  -9  -4  950.59   26.35
  -3  -9  -5  373.90   14.47
  -3  -9  -5  385.38   13.81
  -3  -9  -5  381.72   15.27
  -3  -9  -6  819.26   21.48
  -3  -9  -6  791.23   23.14
  -3  -9  -7  599.11   17.67
  -3  -9  -7  621.40   19.74
  -3  -9  -8  743.47   19.87
  -3  -9  -8  789.47   22.37
  -3  -9  -9  164.89    9.21
  -3  -9  -9  151.13    7.32
  -3  -9  -9  178.23    9.47
  -3  -9 -10  371.23   12.98
  -3  -9 -10  370.86   13.10
  -3  -9 -11  373.67   12.31
  -3  -9 -11  379.26   12.60
  -3  -9 -12   87.22    5.07
  -3  -9 -12   84.42    5.13
  -3  -9 -13  245.17    7.38
  -3  -9 -13  243.54    7.66
   3  -9  14   53.53    4.06
   3  -8 -16   18.24    1.76
   3  -8 -15  325.18    9.20
  -3  -8  15  346.48   12.05
   3  -8 -14 1541.55   29.23
  -3  -8  14 1544.39   34.27
   3  -8 -13  323.28   10.42
  -3  -8  13  305.85   13.25
   3  -8 -13  306.69   10.83
   3  -8 -12  515.17   14.45
   3  -8 -12  500.95   15.63
   3  -8 -11   11.20    2.83
  -3  -8  11    6.15    2.00
   3  -8 -11    6.05    2.79
   3  -8 -10  897.31   21.29
  -3  -8  10  905.97   20.71
  -3  -8   9  363.35   11.85
   3  -8  -8  365.77   12.09
  -3  -8   8  393.71   12.37
  -3  -8   7   48.69    3.89
   3  -8  -7   45.37    4.26
   3  -8  -6  278.87   10.09
  -3  -8   6  300.11    9.87
  -3  -8   5 1411.25   28.13
   3  -8  -5 1353.85   28.34
  -3  -8   5 1318.52   31.24
   3  -8  -4  229.67    8.56
  -3  -8   4  233.75    8.59
  -3  -8   4  213.00   10.15
  -3  -8   3   27.78    2.67
   3  -8  -3   35.25    3.28
  -3  -8   3   29.09    3.14
  -3  -8   3   30.37    4.09
  -3  -8   2   77.97    4.58
   3  -8  -2   87.88    4.78
  -3  -8   2   75.66    4.92
  -3  -8   2   76.71    6.13
  -3  -8   1  355.02   10.93
   3  -8  -1  365.28   10.38
  -3  -8   1  365.69   11.65
  -3  -8   1  335.11   13.13
  -3  -8   0 1769.92   34.92
   3  -8   0 1810.32   32.70
  -3  -8   0 1717.45   38.14
  -3  -8  -1  268.10   10.06
  -3  -8  -1  253.30    9.81
  -3  -8  -1  252.56   11.42
  -3  -8  -2 1449.49   32.14
   3  -8   2 1540.66   31.32
  -3  -8  -2 1467.10   34.54
  -3  -8  -3 1682.34   36.47
  -3  -8  -3 1614.62   37.23
  -3  -8  -3 1586.17   35.10
  -3  -8  -3 1617.38   37.25
  -3  -8  -4  623.20   19.73
  -3  -8  -4  609.07   18.73
  -3  -8  -4  645.48   18.97
  -3  -8  -4  658.49   18.16
  -3  -8  -4  614.14   19.72
  -3  -8  -5  662.41   19.30
  -3  -8  -5  677.77   20.61
  -3  -8  -5  632.93   19.73
  -3  -8  -5  680.18   18.86
  -3  -8  -5  642.73   20.38
  -3  -8  -6  264.45   11.21
  -3  -8  -6  251.90   12.04
  -3  -8  -6  252.03   10.71
  -3  -8  -6  253.68   12.12
  -3  -8  -7  117.02    7.38
  -3  -8  -7  120.31    8.39
  -3  -8  -7  111.69    7.03
  -3  -8  -7  113.45    8.27
  -3  -8  -8  537.87   16.29
  -3  -8  -8  529.78   17.64
  -3  -8  -8  530.79   18.24
  -3  -8  -8  509.02   15.89
  -3  -8  -8  525.80   17.99
  -3  -8  -9   81.73    5.82
  -3  -8  -9   83.82    6.82
  -3  -8  -9   81.92    7.22
  -3  -8  -9   74.11    5.34
  -3  -8  -9   80.33    6.94
  -3  -8 -10   47.36    5.12
  -3  -8 -10   54.47    5.70
  -3  -8 -10   46.19    4.17
  -3  -8 -10   38.02    3.54
  -3  -8 -10   58.53    5.77
  -3  -8 -11  267.29   11.07
  -3  -8 -11  243.31   10.73
  -3  -8 -12   86.29    5.68
  -3  -8 -12   89.43    6.03
  -3  -8 -13  155.42    6.43
  -3  -8 -13  151.46    6.97
   3  -8  14  587.83   16.43
  -3  -8 -14  578.09   13.32
   3  -8  15   80.17    4.54
  -3  -7  17  170.01    6.85
   3  -7 -16   67.95    3.55
  -3  -7  16   73.60    5.65
   3  -7 -15  522.09   13.18
  -3  -7  15  569.90   17.95
   3  -7 -14  373.62   11.04
  -3  -7  14  371.82   15.12
   3  -7 -14  343.61   10.74
   3  -7 -13  941.59   21.03
  -3  -7  13  896.96   26.13
   3  -7 -13  859.35   21.55
  -3  -7  12  294.07    9.09
   3  -7 -12  303.55   10.60
   3  -7 -12  279.23   11.30
   3  -7 -11  560.33   15.65
  -3  -7  11  589.05   14.91
   3  -7 -10   11.84    2.86
  -3  -7  10   13.25    2.53
  -3  -7   9  496.28   13.94
  -3  -7   8  703.61   17.53
   3  -7  -7 1277.56   27.69
  -3  -7   7 1402.66   27.36
   3  -7  -6 1367.06   28.52
  -3  -7   6 1430.44   27.93
   3  -7  -5   13.16    2.34
  -3  -7   5   11.00    2.04
  -3  -7   4 1125.19   22.06
   3  -7  -4 1147.67   23.80
  -3  -7   4 1142.00   23.53
  -3  -7   3 1165.57   22.56
  -3  -7   3 1096.54   23.31
   3  -7  -3 1111.55   23.10
  -3  -7   2 1266.46   24.64
  -3  -7   2 1203.22   25.54
   3  -7  -2 1271.67   24.64
  -3  -7   2 1223.43   25.13
  -3  -7   1  286.52    9.15
  -3  -7   1  284.62    8.85
   3  -7  -1  286.98    8.44
  -3  -7   1  282.72    9.41
  -3  -7   1  273.83   10.88
  -3  -7   0    5.53    2.76
  -3  -7   0    2.95    1.58
  -3  -7   0    5.58    2.39
  -3  -7  -1  838.16   22.99
  -3  -7  -1  924.69   21.14
  -3  -7  -1  883.50   22.75
  -3  -7  -1  941.79   21.05
  -3  -7  -1  864.52   22.80
  -3  -7  -2 1066.65   26.06
  -3  -7  -2 1100.03   24.96
  -3  -7  -2 1128.77   24.57
  -3  -7  -2 1082.88   26.63
  -3  -7  -3  505.26   15.73
  -3  -7  -3  491.41   16.14
  -3  -7  -3  476.02   15.11
  -3  -7  -3  544.76   15.06
  -3  -7  -3  496.35   16.29
  -3  -7  -4  756.92   20.25
  -3  -7  -4  734.46   20.88
  -3  -7  -4  716.71   20.27
  -3  -7  -4  778.71   19.67
  -3  -7  -4  755.55   21.30
  -3  -7  -5  424.40   14.25
  -3  -7  -5  415.04   14.83
  -3  -7  -5  436.79   13.96
  -3  -7  -5  414.07   15.13
  -3  -7  -6  554.12   17.74
  -3  -7  -6  556.21   16.91
  -3  -7  -6  566.73   16.69
  -3  -7  -6  544.48   18.04
  -3  -7  -7  176.05    8.89
  -3  -7  -7  176.00    9.62
  -3  -7  -7  171.93    9.96
  -3  -7  -7  162.87    8.29
  -3  -7  -7  167.04    9.62
  -3  -7  -8 1145.06   29.66
  -3  -7  -8 1180.00   28.60
  -3  -7  -8 1160.31   26.94
  -3  -7  -8 1061.55   25.70
  -3  -7  -8 1083.25   28.45
  -3  -7  -9  944.84   24.45
  -3  -7  -9  947.54   23.07
  -3  -7  -9  952.44   25.98
  -3  -7  -9  909.37   24.94
  -3  -7 -10  671.23   17.65
  -3  -7 -10  680.82   20.42
  -3  -7 -10  650.94   18.84
  -3  -7 -10  632.20   19.55
  -3  -7 -11  519.06   14.68
  -3  -7 -11  502.51   15.73
  -3  -7 -11  528.76   17.12
  -3  -7 -11  519.94   17.09
  -3  -7 -12  374.19   11.04
  -3  -7 -12  380.31   13.13
  -3  -7 -12  387.31   12.31
  -3  -7 -12  371.35   13.39
  -3  -7 -13  180.20    7.62
  -3  -7 -13  182.63    8.40
  -3  -7 -14   91.38    4.32
  -3  -7 -14  101.85    5.60
   3  -7  15  478.70   13.83
  -3  -7 -15  432.15   11.13
  -3  -6  18   84.28    4.60
   3  -6 -17   77.71    3.25
  -3  -6  17  113.83    6.72
  -3  -6  16   68.45    6.30
   3  -6 -16   68.20    3.80
  -3  -6  15  157.61    9.87
   3  -6 -15  149.10    6.39
   3  -6 -14   22.93    3.02
  -3  -6  14   25.21    5.11
   3  -6 -13   21.95    3.24
  -3  -6  13   18.36    4.61
   3  -6 -13   21.26    3.20
   3  -6 -12  576.39   15.58
  -3  -6  12  558.85   13.89
   3  -6 -11  444.94   13.34
  -3  -6  11  449.38   12.39
   3  -6 -10  264.86    9.80
  -3  -6  10  275.75    9.33
   3  -6  -9  129.77    6.48
  -3  -6   9  144.64    6.51
  -3  -6   8 1269.86   26.16
   3  -6  -7 1973.80   39.26
  -3  -6   7 2299.52   39.27
   3  -6  -6  743.34   15.52
  -3  -6   6  766.76   16.76
   3  -6  -6  716.93   17.11
  -3  -6   6  696.69   18.72
   3  -6  -5 2593.60   44.24
   3  -6  -5 2587.65   45.66
  -3  -6   5 2703.07   45.26
   3  -6  -4 1002.25   20.58
  -3  -6   4  977.25   20.17
  -3  -6   3 2781.28   48.42
  -3  -6   3 2701.95   50.01
  -3  -6   2  505.15   12.28
   3  -6  -2  530.23   11.78
  -3  -6   2  517.48   13.00
  -3  -6   1  147.13    7.54
   3  -6  -1  160.12    4.50
   3  -6  -1  178.63    6.18
  -3  -6   1  181.97    6.45
  -3  -6   0 1308.93   29.73
  -3  -6   0 1447.42   28.01
  -3  -6   0 1299.35   30.08
  -3  -6   0 1473.48   28.00
  -3  -6   0 1393.07   25.80
   3  -6   0 1513.03   27.04
  -3  -6  -1  481.53   14.54
  -3  -6  -1  477.64   14.93
  -3  -6  -1  506.34   13.53
  -3  -6  -1  475.14   10.11
  -3  -6  -2 1716.60   35.89
  -3  -6  -2 1800.25   35.33
  -3  -6  -2 1752.48   36.54
  -3  -6  -3   62.88    4.79
  -3  -6  -3   68.86    5.12
  -3  -6  -3   66.43    4.48
  -3  -6  -3   64.78    5.16
  -3  -6  -4   39.87    4.09
  -3  -6  -4   36.21    4.28
  -3  -6  -4   36.99    3.60
  -3  -6  -5   33.66    3.93
  -3  -6  -5   33.82    4.38
  -3  -6  -5   38.97    3.78
  -3  -6  -5   30.26    4.02
  -3  -6  -6  194.12    6.75
  -3  -6  -6  211.64    9.32
  -3  -6  -6  220.37   10.16
  -3  -6  -6  194.33    8.64
  -3  -6  -6  195.77    9.76
  -3  -6  -7  919.77   20.06
  -3  -6  -7 1014.68   24.24
  -3  -6  -7  971.80   23.32
  -3  -6  -7  964.37   25.35
  -3  -6  -8  414.46   11.55
  -3  -6  -8  472.72   14.89
  -3  -6  -8  455.35   15.65
  -3  -6  -8  410.09   13.38
  -3  -6  -8  460.55   16.07
  -3  -6  -9 1511.85   29.50
  -3  -6  -9 1637.46   33.74
  -3  -6  -9 1568.28   36.62
  -3  -6  -9 1565.51   35.52
  -3  -6 -10 1155.06   29.50
  -3  -6 -10 1193.21   28.10
  -3  -6 -10 1179.13   26.75
  -3  -6 -10 1107.78   28.40
  -3  -6 -11  596.23   16.67
  -3  -6 -11  586.27   17.54
  -3  -6 -11  579.92   18.63
  -3  -6 -11  567.27   18.32
  -3  -6 -12  364.65   13.38
  -3  -6 -12  383.51   12.06
  -3  -6 -12  376.03   12.74
  -3  -6 -12  368.59   13.87
  -3  -6 -13    7.21    2.04
  -3  -6 -13    5.46    2.22
  -3  -6 -13    7.42    2.55
  -3  -6 -13    9.53    3.22
  -3  -6 -14   13.60    2.12
  -3  -6 -14   17.34    2.22
  -3  -6 -14   16.25    3.12
   3  -6  15  172.14    8.66
  -3  -6 -15  171.56    7.04
   3  -6  16  103.71    5.33
  -3  -6 -16   94.77    4.24
  -3  -5  18   18.53    3.19
  -3  -5  17  156.45    8.83
   3  -5 -16  398.11   10.74
  -3  -5  16  478.94   17.21
  -3  -5  15  252.96   13.19
   3  -5 -15  244.37    8.55
   3  -5 -14  328.68   10.68
  -3  -5  14  340.57   15.77
   3  -5 -13  231.66    8.80
  -3  -5  13  206.78   12.27
   3  -5 -13  197.27    8.60
   3  -5 -12  487.18   13.88
  -3  -5  12  490.79   12.52
   3  -5 -11 3313.04   59.02
  -3  -5  11 3373.83   57.83
   3  -5 -10  191.03    7.71
  -3  -5  10  182.38    7.11
   3  -5  -9    9.21    2.07
  -3  -5   9   11.22    2.03
   3  -5  -8  673.99   16.38
  -3  -5   8  705.57   16.28
   3  -5  -7  875.45   17.13
  -3  -5   7  905.43   18.73
  -3  -5   7  912.56   19.26
   3  -5  -6  849.39   16.74
   3  -5  -6  786.69   16.12
  -3  -5   6  887.01   17.83
  -3  -5   6  815.39   19.54
  -3  -5   5  120.04    5.91
   3  -5  -5  121.07    4.72
   3  -5  -5  110.79    3.87
  -3  -5   5  119.17    5.96
   3  -5  -4 1114.27   20.39
  -3  -5   4 1177.01   24.57
   3  -5  -3  646.84   13.56
  -3  -5   3  619.86   14.96
   3  -5  -2  973.18   17.68
  -3  -5   2  941.64   18.78
   3  -5  -2  811.58   13.88
   3  -5  -2  843.35   14.33
  -3  -5   1  757.08   13.08
  -3  -5   1  811.29   16.61
   3  -5   0  271.83    7.73
  -3  -5   0  266.40    8.80
  -3  -5   0  265.31    7.17
  -3  -5  -1 9740.74  157.61
   3  -5   1 9999.00  155.80
  -3  -5  -2  469.67   12.76
  -3  -5  -2  429.41   13.28
  -3  -5  -3 1406.62   29.02
  -3  -5  -3 1387.13   26.64
  -3  -5  -4  188.27    7.50
  -3  -5  -5   20.79    2.10
  -3  -5  -5   21.56    2.74
  -3  -5  -5   21.75    2.11
  -3  -5  -6  499.63   11.98
  -3  -5  -6  514.69   14.28
  -3  -5  -6  480.53   11.83
  -3  -5  -6  516.73   16.00
  -3  -5  -7   12.69    2.07
  -3  -5  -7    9.33    3.04
  -3  -5  -7   12.61    2.33
  -3  -5  -7    6.33    1.87
  -3  -5  -8  190.53    7.09
  -3  -5  -8  202.40   10.10
  -3  -5  -8  188.01    6.99
  -3  -5  -9  448.65   12.29
  -3  -5  -9  441.25   16.48
  -3  -5  -9  479.28   16.43
  -3  -5  -9  453.23   12.12
  -3  -5 -10 1379.56   33.74
  -3  -5 -10 1415.93   27.97
  -3  -5 -10 1455.90   33.63
  -3  -5 -10 1361.35   27.35
  -3  -5 -11    4.32    2.56
  -3  -5 -11    7.45    3.02
  -3  -5 -11    5.35    3.37
  -3  -5 -11    7.23    3.71
  -3  -5 -12   76.90    6.00
  -3  -5 -12   78.63    4.85
  -3  -5 -12   80.10    6.08
  -3  -5 -12   79.39    6.68
  -3  -5 -13   85.87    5.68
  -3  -5 -13   81.58    4.77
  -3  -5 -13   82.25    5.40
  -3  -5 -13   80.72    5.20
  -3  -5 -13   88.09    6.65
  -3  -5 -14   20.16    2.65
  -3  -5 -14   18.08    2.27
  -3  -5 -14   20.47    2.76
   3  -5  14   22.14    4.84
  -3  -5 -14   20.91    3.78
   3  -5  15  208.14   10.05
  -3  -5 -15  192.91    8.22
   3  -5  16  162.23    7.51
  -3  -5 -16  159.89    6.37
  -3  -4  19  314.35    9.86
  -3  -4  18   22.97    2.30
  -3  -4  18   30.32    4.19
  -3  -4  17   32.50    5.00
  -3  -4  16  207.56   11.72
   3  -4 -16  178.36    6.60
   3  -4 -15  306.32    9.82
  -3  -4  15  330.84   15.53
   3  -4 -14  167.14    7.29
  -3  -4  14  177.11   11.59
   3  -4 -13  158.67    7.19
  -3  -4  13  157.25   10.85
  -3  -4  12 1063.48   30.43
  -3  -4  12 1104.18   22.27
   3  -4 -12 1110.78   23.90
   3  -4 -11  526.55   14.19
  -3  -4  11  559.27   13.52
  -3  -4  10 1744.80   32.52
  -3  -4   9  271.34    8.52
   3  -4  -8  343.17    8.40
  -3  -4   8  373.74   10.09
  -3  -4   7   32.92    3.43
   3  -4  -7   35.85    2.28
  -3  -4   7   34.23    2.73
   3  -4  -6 3190.75   51.62
  -3  -4   6 3067.66   54.44
   3  -4  -5   46.03    2.73
  -3  -4   5   47.44    3.49
  -3  -4   4  759.21   17.83
  -3  -4   4  922.48   19.32
   3  -4  -3  378.69    9.21
  -3  -4   3  405.69   10.96
  -3  -4   2  581.41   13.46
   3  -4  -2  569.03   11.74
  -3  -4   2  544.36   12.45
   3  -4  -1 1594.06   27.69
  -3  -4   1 1518.15   27.71
   3  -4  -1 1544.86   24.48
  -3  -4   0 3501.14   59.25
   3  -4   0 3662.92   60.16
  -3  -4  -1   99.54    4.91
   3  -4   1   97.71    4.12
   3  -4   2 6836.37  108.24
   3  -4   3  558.51   12.39
  -3  -4  -3  508.48   12.19
   3  -4   4 1399.12   25.53
   3  -4   4 1367.03   25.29
  -3  -4  -5  346.18    8.72
  -3  -4  -6  142.47    5.37
  -3  -4  -6  136.65    5.22
  -3  -4  -7  107.80    4.88
  -3  -4  -7  101.91    4.69
  -3  -4  -8  152.89    6.20
  -3  -4  -8  151.42    6.10
  -3  -4  -9 1260.90   25.30
  -3  -4  -9 1237.87   24.94
  -3  -4 -10 1037.94   27.08
  -3  -4 -10 1076.01   22.57
  -3  -4 -10 1044.24   22.21
  -3  -4 -11  613.57   15.35
  -3  -4 -11  587.28   18.51
  -3  -4 -11  603.85   15.04
  -3  -4 -11  631.21   19.62
  -3  -4 -12  438.75   12.26
  -3  -4 -12  415.09   14.20
  -3  -4 -12  423.90   15.58
  -3  -4 -12  416.61   11.69
  -3  -4 -13  331.61   10.17
  -3  -4 -13  350.96   12.07
  -3  -4 -13  341.86   13.63
  -3  -4 -14  250.04    9.11
  -3  -4 -14  236.96    8.06
   3  -4  14  258.37   12.81
  -3  -4 -14  247.28   10.79
  -3  -4 -15  102.14    4.70
  -3  -4 -15   96.76    4.70
   3  -4  15  107.56    7.65
  -3  -4 -15  106.43    6.49
   3  -4  16  142.99    7.41
  -3  -4 -16  130.91    6.21
  -3  -4 -17  332.97    8.98
  -3  -3  20  446.42   10.76
  -3  -3  19  100.10    5.91
  -3  -3  18  685.89   15.95
  -3  -3  18  746.09   20.55
  -3  -3  17   92.02    7.79
   3  -3 -16  102.00    4.83
  -3  -3  16  117.59    9.38
   3  -3 -15  477.90   12.96
  -3  -3  15  509.66   19.91
   3  -3 -14  527.88   14.12
  -3  -3  14  516.27   20.38
  -3  -3  13   81.59    8.08
   3  -3 -13   79.45    4.90
  -3  -3  12  773.12   24.78
  -3  -3  11  139.19    5.65
  -3  -3  11  137.99    9.44
  -3  -3  10  675.50   15.23
   3  -3  -9  768.38   15.43
  -3  -3   9  826.27   17.10
   3  -3  -8  319.05    8.13
  -3  -3   8  432.30   12.48
  -3  -3   7 2931.85   54.40
   3  -3  -7 3071.07   52.17
   3  -3  -6 2231.19   39.89
  -3  -3   6 2796.35   44.61
   3  -3  -5 1048.13   19.84
  -3  -3   5  984.96   21.20
   3  -3  -4  868.24   16.77
  -3  -3   4  800.66   17.70
  -3  -3   3 1055.07   21.15
  -3  -3   3 1161.46   22.16
   3  -3  -2  904.16   16.26
  -3  -3   2  893.81   17.58
  -3  -3   2  847.56   16.57
   3  -3  -1  918.57   16.85
  -3  -3   1  838.76   16.77
   3  -3  -1  833.66   16.25
  -3  -3   1  927.11   18.44
   3  -3   0  424.12    8.81
   3  -3   0  437.32    9.77
   3  -3   0  445.00    9.53
  -3  -3   0  413.48   10.74
   3  -3   0  412.47    7.45
   3  -3   1 2646.75   43.56
   3  -3   1 2686.47   44.22
   3  -3   2  247.55    6.81
   3  -3   2  248.92    6.61
   3  -3   2  248.16    4.90
   3  -3   3  168.63    5.48
   3  -3   4 2821.89   47.97
   3  -3   4 2830.49   47.82
   3  -3   5 1177.43   22.87
  -3  -3  -5 1109.73   23.16
   3  -3   5 1206.00   22.96
  -3  -3  -5 1118.69   24.94
  -3  -3  -6  234.19    7.10
  -3  -3  -6  248.21    9.66
  -3  -3  -6  237.86    7.02
  -3  -3  -7  663.56   14.79
  -3  -3  -7  673.34   18.34
  -3  -3  -7  649.96   14.48
  -3  -3  -8 1797.69   32.98
  -3  -3  -8 1765.94   32.54
  -3  -3  -9  770.98   21.45
  -3  -3  -9  772.57   17.45
  -3  -3  -9  756.60   17.03
  -3  -3 -10 1783.59   33.56
  -3  -3 -10 1725.99   37.82
  -3  -3 -10 1749.44   33.09
  -3  -3 -11 1182.24   24.40
  -3  -3 -11 1115.87   27.30
  -3  -3 -11 1157.81   23.97
  -3  -3 -12  138.77    7.33
  -3  -3 -12  155.43    6.96
  -3  -3 -12  147.75    6.63
  -3  -3 -13  674.75   16.27
  -3  -3 -14  418.21   11.56
   3  -3  14  419.64   16.77
  -3  -3 -15   20.27    2.60
  -3  -3 -15   21.30    2.85
  -3  -3 -15   21.72    3.83
   3  -3  15   20.38    4.43
  -3  -3 -16  146.74    5.21
   3  -3  16  161.77    8.04
  -3  -3 -16  145.12    6.96
   3  -3  17   38.88    3.09
  -3  -3 -17   37.17    3.04
  -3  -2  20   33.98    2.99
  -3  -2  19  441.68   10.72
  -3  -2  19  560.93   15.14
  -3  -2  18  241.09    8.50
  -3  -2  18  252.26   11.44
  -3  -2  17  227.28   11.99
   3  -2 -17  205.23    7.52
  -3  -2  16  104.43    9.08
   3  -2 -16   94.56    5.40
   3  -2 -15  325.05   10.03
  -3  -2  15  369.27   16.91
   3  -2 -14  283.56    9.43
  -3  -2  14  293.71   15.13
   3  -2 -13 1416.54   27.54
  -3  -2  13 1266.87   35.55
   3  -2 -12  261.24    8.66
  -3  -2  12  227.55   12.74
   3  -2 -11  384.74   10.68
  -3  -2  11  334.21   14.97
   3  -2 -10   96.13    4.71
  -3  -2  10   88.08    4.24
  -3  -2  10   87.58    7.14
   3  -2  -9 2615.99   46.87
  -3  -2   9 3472.57   53.15
  -3  -2   8 1138.36   24.29
   3  -2  -8 1246.12   23.05
   3  -2  -7  776.83   15.33
  -3  -2   7  696.51   16.34
  -3  -2   6 1743.76   34.02
   3  -2  -6 1955.09   33.07
  -3  -2   5  395.75   10.18
   3  -2  -5  320.97    8.03
   3  -2  -4  500.19   10.68
  -3  -2   4  478.35   11.31
   3  -2  -3 2106.33   34.22
  -3  -2   3 1906.55   34.58
  -3  -2   3 1935.73   34.61
  -3  -2   3 2105.02   35.34
  -3  -2   2  255.51    6.97
   3  -2  -2  268.50    6.16
   3  -2  -2  262.99    5.17
   3  -2  -1 2530.14   39.96
  -3  -2   1 2452.92   41.83
   3  -2   0 2077.91   34.18
   3  -2   0 2147.91   34.80
   3  -2   0 2099.92   33.49
   3  -2   1 1117.60   19.65
   3  -2   1 1086.04   18.16
   3  -2   1 1084.69   19.21
   3  -2   2 1840.20   30.66
   3  -2   2 1792.58   30.36
   3  -2   2 1806.46   28.92
   3  -2   3 2975.74   48.35
  -3  -2  -3 2862.71   48.42
   3  -2   3 2921.68   46.57
   3  -2   4  166.25    5.51
  -3  -2  -4  148.78    5.43
   3  -2   5 3318.17   53.99
   3  -2   5 3296.82   53.76
  -3  -2  -6 1415.71   27.95
  -3  -2  -6 1435.55   26.11
  -3  -2  -6 1417.68   25.93
  -3  -2  -6 1499.05   30.16
  -3  -2  -7   69.27    4.85
  -3  -2  -7   61.37    3.54
  -3  -2  -7   59.75    3.41
  -3  -2  -7   63.57    4.97
  -3  -2  -8 1795.61   36.95
  -3  -2  -8 1828.04   33.25
  -3  -2  -8 1789.31   32.87
  -3  -2  -8 1885.12   38.02
  -3  -2  -9 1664.82   31.56
  -3  -2  -9 1667.59   34.96
  -3  -2  -9 1623.79   30.94
  -3  -2 -10  688.95   16.35
  -3  -2 -10  681.33   18.46
  -3  -2 -10  720.41   20.64
  -3  -2 -10  659.32   15.76
  -3  -2 -11 1816.19   34.09
  -3  -2 -11 1683.63   38.73
  -3  -2 -12   33.80    3.90
  -3  -2 -13  517.60   13.97
   3  -2  13  557.38   20.00
  -3  -2 -14   75.09    4.93
   3  -2  14   76.48    7.37
  -3  -2 -14   64.16    4.51
  -3  -2 -15   47.49    3.78
   3  -2  15   50.94    5.79
  -3  -2 -16  502.07   11.95
   3  -2  16  553.61   15.89
  -3  -2 -17  186.83    5.52
   3  -2  17  198.30    6.96
  -3  -1  20  210.43    7.56
  -3  -1  19   37.07    2.82
  -3  -1  19   40.89    4.42
  -3  -1  18  348.52   10.62
  -3  -1  18  367.65   13.98
  -3  -1  17  497.10   14.56
  -3  -1  17  507.74   18.42
   3  -1 -17  477.11   13.29
  -3  -1  16  117.57    9.53
   3  -1 -15  102.36    5.07
  -3  -1  15  125.67   10.03
   3  -1 -14  797.01   17.71
  -3  -1  14  722.74   25.21
   3  -1 -13  180.07    6.98
  -3  -1  13  152.07   10.72
  -3  -1  12  313.62   15.01
  -3  -1  12  309.97    9.50
   3  -1 -11 2115.30   36.77
  -3  -1  11 1740.89   43.52
   3  -1 -10  577.88   13.25
  -3  -1  10  458.59   17.34
  -3  -1   9  329.19    9.51
   3  -1  -9  377.93    9.19
   3  -1  -8 1265.97   22.74
  -3  -1   8 1060.68   23.17
  -3  -1   7   86.44    4.10
   3  -1  -7   96.78    3.87
  -3  -1   6  905.33   18.80
   3  -1  -6  956.04   18.10
   3  -1  -5   10.82    1.40
  -3  -1   5   17.33    1.85
   3  -1  -4 1349.22   23.73
  -3  -1   4 1359.52   24.40
  -3  -1   3 2295.26   37.07
  -3  -1   3 2200.08   36.91
  -3  -1   1 1952.37   33.09
   3  -1  -1 1911.76   31.20
   3  -1  -1 1995.83   32.27
   3  -1   0 2510.28   41.11
   3  -1   0 2430.75   39.97
   3  -1   2 1643.38   28.18
   3  -1   2 1678.52   27.40
  -3  -1  -2 1598.60   28.11
   3  -1   2 1724.73   28.45
   3  -1   3  748.39   14.65
   3  -1   3  751.81   13.75
  -3  -1  -3  718.80   14.57
   3  -1   3  761.56   14.75
   3  -1   4 3950.72   62.61
   3  -1   4 4078.02   64.05
  -3  -1  -5  387.96   10.12
   3  -1   5  414.67   10.11
  -3  -1  -6   35.82    2.86
   3  -1   6   39.04    2.87
  -3  -1  -6   35.76    2.44
  -3  -1  -7 3337.65   54.96
  -3  -1  -7 3228.87   54.53
  -3  -1  -8  183.44    6.48
  -3  -1  -8  173.80    6.24
  -3  -1  -9  920.31   19.56
  -3  -1 -10  378.20   11.16
  -3  -1 -10  446.57   15.35
  -3  -1 -11  411.40   12.00
  -3  -1 -11  435.73   15.70
  -3  -1 -12 1114.92   23.98
   3  -1  12 1127.26   30.69
  -3  -1 -12 1072.24   23.31
  -3  -1 -13  112.47    6.12
   3  -1  13  112.98    8.92
  -3  -1 -13  124.15    8.47
  -3  -1 -13  107.21    5.83
  -3  -1 -14  194.87    7.85
   3  -1  14  203.12   11.24
  -3  -1 -14  196.60    7.58
  -3  -1 -14  223.55   10.89
  -3  -1 -15  235.78    8.22
  -3  -1 -15  259.36    8.12
  -3  -1 -15  245.50   10.78
   3  -1  16  160.70    7.94
   3  -1  17   67.90    4.06
   3  -1  17   59.65    3.63
  -3   0  20  199.26    7.43
  -3   0  19   42.65    3.13
  -3   0  19   47.31    4.69
  -3   0  18  251.60    8.91
  -3   0  18  269.01   11.88
   3   0 -18  247.98    8.54
  -3   0  17    2.99    2.52
  -3   0  17    7.10    4.45
  -3   0  16  148.37    8.08
  -3   0  16  147.82   10.56
   3   0 -15   27.77    2.78
  -3   0  15   28.56    6.06
  -3   0  14    4.53    4.12
   3   0 -14    9.28    2.08
   3   0 -13  112.96    5.32
  -3   0  13   98.89    8.76
   3   0 -12    3.28    1.60
  -3   0  12    4.17    3.62
  -3   0  12    3.88    1.71
   3   0 -11  173.88    6.32
  -3   0  11  162.63   10.15
  -3   0  11  144.76    6.05
  -3   0  10 1630.68   37.82
  -3   0   9  252.57    7.64
  -3   0   8  457.74   11.74
   3   0  -8  530.38   11.94
  -3   0   7  249.14    6.93
   3   0  -7  246.54    6.67
  -3   0   6  131.18    4.72
   3   0  -6  115.61    4.25
  -3   0   6  128.79    4.50
   3   0  -5 3898.94   60.46
  -3   0   5 3785.92   60.30
  -3   0   4 2197.21   39.15
  -3   0   4 2336.81   37.57
  -3   0   3 2396.44   39.13
   3   0  -2 1273.03   21.92
   3   0  -2 1256.92   21.30
   3   0  -2 1305.78   20.58
   3   0   0 3255.85   51.54
   3   0   0 3142.44   51.97
   3   0   1    5.47    0.83
   3   0   1    6.72    0.92
   3   0   1    5.14    0.87
   3   0   1    7.03    1.24
   3   0   2 2267.88   40.64
   3   0   2 2443.49   39.29
   3   0   2 2435.33   38.69
  -3   0  -2 2275.45   38.76
   3   0   2 2444.68   39.22
   3   0   3 1475.38   25.65
   3   0   3 1433.08   24.83
   3   0   3 1467.00   25.51
  -3   0  -3 1446.59   25.20
   3   0   4 2109.57   35.55
   3   0   4 2114.43   34.58
  -3   0  -5  141.87    5.23
   3   0   5  159.75    5.01
   3   0   6  756.47   16.38
  -3   0  -6  724.04   16.14
  -3   0  -6  709.01   14.90
  -3   0  -7    5.59    1.42
  -3   0  -7   14.23    1.87
  -3   0  -8 1554.15   28.99
  -3   0  -9   68.48    4.16
  -3   0  -9   63.43    3.88
  -3   0 -10  116.55    5.70
   3   0  10  126.41    8.47
  -3   0 -10  112.34    5.38
  -3   0 -11  722.31   17.15
   3   0  11  727.54   22.57
  -3   0 -11  705.91   16.79
  -3   0 -12 1390.26   28.47
   3   0  12 1423.77   35.31
  -3   0 -12 1363.47   27.90
   3   0  13 1129.77   29.96
  -3   0 -13 1183.67   29.43
   3   0  14   40.16    5.29
  -3   0 -14   43.93    5.48
  -3   0 -14   44.67    3.93
   3   0  15  289.52   11.87
  -3   0 -15  275.69    8.62
  -3   0 -15  292.89   11.85
   3   0  16   41.46    3.97
  -3   0 -16   37.31    4.28
   3   0  17  162.07    6.13
  -3   0 -17  164.09    6.88
  -3   0 -18   11.67    1.13
  -3   0 -18   12.92    1.60
  -3   1  20  202.62    7.43
  -3   1  19   67.15    3.80
  -3   1  19   71.06    5.45
  -3   1  18  288.95    9.72
  -3   1  18  314.01   12.73
  -3   1  17  557.29   15.83
  -3   1  17  598.77   19.76
  -3   1  16   92.62    6.43
  -3   1  16   88.67    8.39
  -3   1  15   69.90    5.91
  -3   1  15   69.11    7.84
  -3   1  14  689.46   23.68
  -3   1  13  157.15   10.68
  -3   1  12  294.82   14.31
  -3   1  12  331.45   10.04
  -3   1  11 1505.99   37.62
  -3   1  11 1640.06   30.76
  -3   1  10  537.99   18.44
  -3   1  10  569.21   13.63
  -3   1   9  399.04    9.22
  -3   1   9  352.85   13.94
  -3   1   8 1300.93   22.92
  -3   1   7   59.36    2.50
  -3   1   7   64.93    2.29
   3   1  -7   61.13    3.23
   3   1  -6  959.28   15.38
  -3   1   6  962.77   16.41
  -3   1   6  979.76   19.95
  -3   1   6  914.98   16.35
   3   1  -5   34.35    1.12
  -3   1   5   39.05    2.77
  -3   1   4 1246.59   20.52
   3   1  -3 2086.74   34.47
   3   1  -1 1819.30   31.15
   3   1  -1 1989.86   31.36
   3   1  -1 1814.69   31.80
   3   1  -1 1950.03   30.54
   3   1   0 2574.67   41.95
   3   1   0 2544.96   43.24
   3   1   2 1531.69   25.30
   3   1   2 1572.65   25.95
   3   1   2 1547.69   26.11
   3   1   3  797.52   13.88
   3   1   3  823.74   15.07
  -3   1  -3  782.79   14.47
   3   1   4 3518.22   56.77
  -3   1  -4 3636.05   58.45
   3   1   5  486.03    8.94
  -3   1  -5  476.15   10.95
  -3   1  -6    9.61    1.55
   3   1   6    8.01    0.67
   3   1   6    8.98    1.67
   3   1   6   13.17    2.16
   3   1   6    9.99    1.76
  -3   1  -7 3141.67   51.41
  -3   1  -7 3049.20   50.71
  -3   1  -8  145.95    5.80
   3   1   8  152.68    8.12
  -3   1  -8  132.21    5.37
  -3   1  -9  987.62   20.84
  -3   1  -9  977.02   20.35
  -3   1 -10  348.74   10.54
   3   1  10  353.78   14.16
  -3   1 -10  336.50   10.04
   3   1  11  363.31   14.82
  -3   1 -11  349.94   10.55
   3   1  12 1125.24   29.30
  -3   1 -12 1070.26   22.90
   3   1  13   95.23    7.60
  -3   1 -13   99.07    5.53
   3   1  14  202.21   10.22
  -3   1 -14  211.02   10.66
  -3   1 -14  192.11    7.42
   3   1  15  225.95    9.74
  -3   1 -15  224.65   10.27
  -3   1 -15  214.13    7.30
   3   1  16  178.97    7.45
  -3   1 -16  165.15    6.22
   3   1  16  185.10    7.38
  -3   1 -16  181.28    8.28
  -3   1 -17   56.91    3.09
   3   1  17   60.54    3.58
  -3   1 -17   59.14    4.12
  -3   1 -18  388.00    7.84
  -3   1 -18  372.10    9.13
  -3   2  20   54.05    3.69
  -3   2  19  491.38   12.02
  -3   2  19  550.37   15.14
  -3   2  18  317.68   10.16
  -3   2  18  335.45   12.94
  -3   2  17  207.54    8.81
  -3   2  17  216.79   11.39
  -3   2  16  145.93    7.87
  -3   2  16  147.50   10.11
  -3   2  15  299.37   11.81
  -3   2  15  298.15   14.57
  -3   2  14  239.01   10.58
  -3   2  14  246.13   13.39
  -3   2  13 1132.29   27.50
  -3   2  13 1140.55   31.90
  -3   2  12  191.76    9.13
  -3   2  12  200.33   11.49
  -3   2  12  216.64    8.02
  -3   2  11  368.58   12.70
  -3   2  11  381.02   15.59
  -3   2  11  406.54   11.45
  -3   2  10   55.38    4.51
  -3   2  10   64.55    6.09
  -3   2  10   59.66    3.95
  -3   2   9 2531.71   47.36
  -3   2   9 2631.49   43.98
  -3   2   9 2490.59   46.15
  -3   2   9 2520.48   51.46
  -3   2   8 1336.36   24.28
  -3   2   8 1306.70   26.07
  -3   2   7  824.17   17.47
   3   2  -7  801.19   13.76
  -3   2   6 1637.41   30.79
   3   2  -6 1704.81   27.40
  -3   2   5  370.14    9.62
   3   2  -5  389.05    7.44
  -3   2   4  490.19   11.55
   3   2  -4  553.77   10.91
   3   2  -3 2008.70   31.67
  -3   2   3 1746.56   32.43
   3   2  -2  198.00    5.58
   3   2  -2  213.75    5.20
   3   2  -1 2676.76   43.35
   3   2  -1 2602.85   41.56
  -3   2   1 2521.58   41.93
   3   2   0 2065.26   35.08
   3   2   0 2073.76   32.91
  -3   2   0 1974.94   33.62
   3   2   1 1257.23   21.50
  -3   2  -1 1192.21   21.37
   3   2   1 1245.01   20.26
   3   2   1 1182.10   22.82
   3   2   2 2063.95   32.47
   3   2   2 2150.14   33.58
   3   2   3 3019.59   47.05
   3   2   3 2973.26   45.75
   3   2   4  109.13    3.31
  -3   2  -4   90.71    3.08
   3   2   4  103.49    3.94
   3   2   4   79.84    1.75
   3   2   4   82.94    4.55
  -3   2  -5 2788.87   45.82
   3   2   5 2892.33   46.92
  -3   2  -6 1191.03   22.50
  -3   2  -6 1190.42   23.80
  -3   2  -6 1210.36   22.79
  -3   2  -7   91.04    4.44
  -3   2  -7   77.33    3.85
  -3   2  -7   77.81    4.44
  -3   2  -7   83.58    4.04
  -3   2  -8 1858.73   33.77
   3   2   8 1876.69   38.29
  -3   2  -8 1761.91   32.72
   3   2   9 1647.94   35.87
  -3   2  -9 1586.69   30.08
   3   2  10  638.51   19.58
  -3   2 -10  615.43   14.87
   3   2  11 1771.96   39.20
  -3   2 -11 1721.76   32.96
   3   2  12   25.64    4.37
  -3   2 -12   30.19    3.50
   3   2  13  487.76   16.50
  -3   2 -13  471.95   12.70
  -3   2 -14   63.30    4.88
   3   2  14   66.45    5.55
   3   2  14   70.84    5.79
  -3   2 -14   84.82    6.90
  -3   2 -14   68.00    4.42
  -3   2 -15   26.79    3.38
   3   2  15   23.83    3.58
   3   2  15   26.39    3.44
  -3   2 -15   24.43    2.75
  -3   2 -15   25.44    3.96
  -3   2 -16  439.92   10.97
   3   2  16  463.65   12.20
  -3   2 -16  443.81   13.51
  -3   2 -16  428.43   10.02
  -3   2 -17  247.28    6.70
   3   2  17  260.97    7.31
  -3   2 -17  237.61    8.18
  -3   3  19  124.15    4.93
  -3   3  18  879.93   19.42
  -3   3  17  147.64    7.29
  -3   3  17  143.88    9.21
  -3   3  16  124.51    7.20
  -3   3  16  119.86    9.23
  -3   3  15  565.29   17.04
  -3   3  15  596.96   20.87
  -3   3  14  486.47   15.60
  -3   3  14  491.82   19.01
  -3   3  13  128.87    7.60
  -3   3  13  137.72    9.89
  -3   3  13  140.44    6.54
  -3   3  12  715.11   19.77
  -3   3  12  726.68   23.22
  -3   3  11  174.25    8.32
  -3   3  11  174.45   10.25
  -3   3  11  199.45    7.78
  -3   3  10  758.68   19.50
  -3   3  10  748.84   22.54
  -3   3   9  887.01   20.94
  -3   3   9  859.42   19.07
  -3   3   9  880.36   23.91
  -3   3   8  340.16    9.85
  -3   3   8  331.40    9.73
   3   3  -8  357.43    7.68
  -3   3   8  342.01   12.89
  -3   3   8  366.69   10.29
  -3   3   7 2987.76   52.01
  -3   3   7 2883.89   51.96
   3   3  -6 2085.94   32.90
  -3   3   6 2001.25   35.36
  -3   3   5  757.93   16.06
  -3   3   5  774.08   16.24
  -3   3   4  749.47   13.12
  -3   3   4  734.06   15.56
  -3   3   3  942.25   17.99
  -3   3   3  947.54   16.16
  -3   3   2  921.42   18.09
   3   3  -2 1032.82   17.98
   3   3  -1  637.81   13.84
  -3   3   1  645.22   13.26
  -3   3   0  522.37   10.98
   3   3   0  569.67   11.07
  -3   3   0  524.64   11.30
   3   3   0  565.58   12.66
  -3   3  -1 2173.24   36.94
  -3   3  -1 2198.73   36.97
   3   3   1 2212.98   36.67
  -3   3  -2  209.05    6.20
   3   3   3  113.87    5.17
   3   3   4 2524.32   39.22
   3   3   4 2303.84   44.04
   3   3   5  966.15   16.20
   3   3   5 1021.36   19.24
   3   3   5  881.97   20.60
  -3   3  -5  965.76   19.27
  -3   3  -5  903.56   19.64
  -3   3  -5  943.22   18.68
  -3   3  -6  276.15    8.12
  -3   3  -6  252.24    8.39
  -3   3  -6  269.62    7.66
  -3   3  -7  560.28   14.54
  -3   3  -7  580.71   13.30
  -3   3  -8 1885.51   34.28
   3   3   9  827.30   21.68
  -3   3  -9  789.75   17.60
   3   3  10 1736.93   37.02
  -3   3 -10 1664.79   31.86
   3   3  11 1156.87   28.12
  -3   3 -11 1141.74   23.70
  -3   3 -12  116.10    6.49
   3   3  12  127.63    7.62
   3   3  12  130.62    7.85
  -3   3 -12  119.32    5.93
  -3   3 -13  757.13   18.44
   3   3  13  794.14   20.55
   3   3  13  780.37   20.81
  -3   3 -13  797.88   17.71
  -3   3 -14  351.12   10.93
   3   3  14  363.54   12.17
   3   3  14  375.57   12.27
  -3   3 -14  365.02   10.13
  -3   3 -15   32.83    3.38
   3   3  15   31.09    3.54
  -3   3 -15   31.66    2.82
  -3   3 -15   33.67    4.18
   3   3  16  154.07    6.10
  -3   3 -16  149.48    5.57
  -3   3 -16  149.47    7.06
  -3   3 -17   28.27    2.07
   3   3  17   28.28    2.08
  -3   3 -17   23.73    2.54
  -3   4  19  302.05    7.87
  -3   4  18   53.94    3.85
  -3   4  17   30.91    3.64
  -3   4  16  256.75   10.17
  -3   4  15  346.03   12.51
  -3   4  14  260.79   10.97
  -3   4  13  193.00    9.30
  -3   4  13  182.02   11.22
  -3   4  12 1192.95   28.26
  -3   4  12 1218.88   32.45
  -3   4  11  559.75   16.50
  -3   4  11  565.33   19.46
  -3   4  11  615.81   15.82
  -3   4  10 1732.70   36.06
  -3   4  10 1745.41   39.89
  -3   4   9  296.63   10.67
  -3   4   9  313.69   13.01
  -3   4   9  329.14   10.39
  -3   4   8  396.85   12.10
   3   4  -8  393.86    9.02
  -3   4   8  371.36   11.50
  -3   4   8  382.11   10.43
  -3   4   8  409.09   14.45
  -3   4   8  423.84   11.76
  -3   4   7   39.83    3.33
  -3   4   7   39.28    2.84
  -3   4   7   44.73    4.63
  -3   4   7   43.41    3.49
  -3   4   6 2951.19   53.51
  -3   4   6 3015.10   48.25
  -3   4   5   63.78    3.86
   3   4  -5   67.58    2.97
   3   4  -5   60.58    1.37
   3   4  -4  695.37   11.74
   3   4  -4  698.20   13.73
   3   4  -3  240.45    5.45
   3   4  -3  247.47    6.40
  -3   4   2  424.66    9.57
  -3   4   2  426.80   10.60
  -3   4   1 1410.57   25.77
  -3   4   1 1415.26   26.46
  -3   4   0 3251.83   55.01
  -3   4   0 3230.41   55.26
  -3   4  -1   39.12    2.57
   3   4   1   46.48    2.50
  -3   4  -1   37.95    2.52
   3   4   1   38.37    2.99
  -3   4  -2 5852.38   94.02
   3   4   2 5840.26   95.55
  -3   4  -3  674.49   14.95
  -3   4  -3  622.38   14.00
   3   4   3  645.53   15.66
   3   4   4 1197.70   22.03
  -3   4  -4 1140.00   22.31
  -3   4  -5  437.76   10.93
  -3   4  -5  443.71   10.85
   3   4   6  104.66    5.42
  -3   4  -6   95.44    5.25
  -3   4  -6  104.97    4.68
   3   4   7  161.05    7.20
  -3   4  -7  148.80    6.92
  -3   4  -7  154.80    5.95
   3   4   8  133.39    6.89
  -3   4  -8  129.19    5.61
   3   4   9 1384.11   29.38
  -3   4  -9 1292.59   26.01
  -3   4 -10 1088.41   23.88
   3   4  10 1121.76   25.94
  -3   4 -10 1103.13   22.84
  -3   4 -11  527.10   14.62
   3   4  11  540.01   16.15
  -3   4 -11  530.43   13.64
  -3   4 -12  559.14   15.14
   3   4  12  575.95   16.62
  -3   4 -12  573.80   14.15
  -3   4 -13  277.52    9.77
   3   4  13  286.42   10.70
  -3   4 -13  294.52    8.97
  -3   4 -14  312.83    9.97
   3   4  14  332.54   10.89
  -3   4 -14  328.77    9.10
  -3   4 -15   64.66    4.17
   3   4  15   67.49    4.41
  -3   4 -15   65.11    5.24
  -3   4 -15   66.96    3.41
   3   4  16  194.34    6.30
  -3   4 -16  184.08    5.97
  -3   4 -17  335.30    7.00
  -3   4 -17  239.90    7.44
  -3   5  19   11.56    1.44
  -3   5  19   14.29    2.13
  -3   5  18   10.86    2.06
  -3   5  17  171.28    7.20
  -3   5  16  476.87   14.09
  -3   5  15  207.74    9.33
  -3   5  14  386.98   13.53
  -3   5  14  401.62   11.62
  -3   5  13  282.74   11.49
  -3   5  13  311.11   10.41
  -3   5  12  418.74   14.23
  -3   5  12  446.68   13.34
  -3   5  11 3463.38   64.29
  -3   5  11 3627.72   63.08
  -3   5  10  105.27    6.52
  -3   5  10  107.46    6.11
  -3   5   9    3.64    2.13
  -3   5   9    5.58    3.12
  -3   5   9    6.57    2.16
  -3   5   8  750.30   19.12
  -3   5   8  808.66   19.66
  -3   5   8  758.34   21.69
  -3   5   8  778.53   18.75
  -3   5   7  764.49   18.49
   3   5  -7  750.44   15.35
  -3   5   7  748.82   20.76
  -3   5   7  767.46   18.11
  -3   5   6  951.61   21.15
   3   5  -6  938.59   18.35
  -3   5   6  981.94   23.78
  -3   5   6  974.79   21.12
  -3   5   5  180.75    8.30
  -3   5   5  164.86    5.12
  -3   5   5  168.56    7.19
   3   5  -5  175.30    5.75
   3   5  -5  176.06    5.51
   3   5  -5  183.98    4.01
   3   5  -4 1160.16   19.21
   3   5  -4 1186.59   20.97
  -3   5   3  607.81   13.54
  -3   5   3  583.52   14.89
   3   5  -3  672.99   13.22
   3   5  -3  666.19   12.50
  -3   5   2  931.50   19.06
  -3   5   2  954.37   20.29
  -3   5   1  702.90   15.88
  -3   5   1  713.17   16.49
  -3   5   0  260.69    8.10
   3   5   0  281.79    7.22
  -3   5   0  256.52    7.89
  -3   5  -1 7842.99  133.66
   3   5   1 8098.51  134.74
  -3   5  -2  417.76   11.38
  -3   5  -2  463.81   11.64
   3   5   2  409.22   11.81
   3   5   2  473.97   10.61
  -3   5  -3 1223.09   23.01
  -3   5  -3 1242.23   24.46
  -3   5  -3 1151.73   24.09
   3   5   3 1172.68   24.94
  -3   5  -4  259.49    7.86
  -3   5  -4  262.70   10.65
  -3   5  -4  251.34    8.61
  -3   5  -5   14.14    2.07
  -3   5  -5   11.45    2.88
  -3   5  -5   10.09    2.31
  -3   5  -5   10.48    1.87
   3   5   6  509.29   13.54
  -3   5  -6  491.64   12.28
  -3   5  -7    7.71    2.42
   3   5   7    5.40    2.01
  -3   5  -7    4.93    1.75
  -3   5  -8  147.44    6.85
   3   5   8  140.41    7.04
  -3   5  -8  135.99    5.90
  -3   5  -9  376.86   11.69
   3   5   9  370.48   12.31
  -3   5  -9  355.40   10.41
  -3   5 -10 1241.11   26.51
   3   5  10 1249.11   27.63
  -3   5 -10 1228.80   24.91
  -3   5 -11    8.06    3.13
   3   5  11    6.15    2.78
  -3   5 -12   46.43    4.50
   3   5  12   50.03    4.68
  -3   5 -12   46.56    3.67
  -3   5 -13   96.54    5.63
   3   5  13   96.31    5.85
  -3   5 -13   98.90    4.77
  -3   5 -14   13.21    2.75
   3   5  14   17.79    2.84
  -3   5 -14   14.15    2.03
  -3   5 -15  253.85    7.68
  -3   5 -15  239.31    6.18
  -3   5 -15  244.03    9.38
   3   5  16  141.26    4.60
  -3   5 -16  146.38    4.78
  -3   6  19  375.93    8.86
  -3   6  18  138.87    5.07
  -3   6  18  150.72    6.23
  -3   6  17   92.48    4.88
  -3   6  17   94.78    5.96
  -3   6  16   58.43    4.58
  -3   6  16   61.26    5.89
  -3   6  15  138.72    7.37
  -3   6  15  149.20    9.34
  -3   6  14   74.81    5.89
  -3   6  13   13.31    3.51
  -3   6  13   15.96    2.91
  -3   6  12  652.48   18.80
  -3   6  12  700.91   17.96
  -3   6  11  389.94   13.55
  -3   6  11  408.44   13.04
  -3   6  10  286.83   11.20
  -3   6  10  306.37   11.01
  -3   6   9  191.70    8.83
  -3   6   9  199.14    8.65
  -3   6   8 1044.72   24.66
  -3   6   8 1071.93   24.49
  -3   6   7 2475.64   47.05
  -3   6   7 2358.94   45.10
  -3   6   7 2332.20   44.73
  -3   6   6  702.35   19.17
   3   6  -6  681.40   14.44
  -3   6   6  665.18   17.28
  -3   6   6  672.65   17.35
  -3   6   5 2684.47   48.77
  -3   6   5 2802.83   52.15
   3   6  -5 2782.06   45.31
  -3   6   4 1011.80   22.15
  -3   6   4  944.64   20.36
  -3   6   4 1067.10   25.52
   3   6  -4  996.40   20.81
   3   6  -4 1063.30   19.54
   3   6  -4 1078.73   18.65
  -3   6   4 1004.41   23.79
  -3   6   4 1040.91   22.88
  -3   6   3 2826.90   50.94
  -3   6   3 2726.84   50.07
   3   6  -3 3095.20   48.42
  -3   6   3 2914.63   55.75
   3   6  -3 2980.55   48.40
  -3   6   3 2878.50   52.85
  -3   6   3 2902.80   52.12
  -3   6   2  581.50   14.25
   3   6  -2  620.15   12.79
  -3   6   2  610.64   18.05
   3   6  -2  631.53   13.32
  -3   6   2  596.99   15.35
  -3   6   2  602.79   15.28
  -3   6   1  219.79    7.44
   3   6  -1  234.13    6.53
  -3   6   1  217.10    7.93
  -3   6   1  216.33    7.93
  -3   6   0 1306.60   25.45
  -3   6   0 1324.32   26.29
  -3   6   0 1342.08   31.11
   3   6   0 1383.24   24.31
  -3   6  -1  417.95   10.88
  -3   6  -1  404.64   11.39
  -3   6  -1  430.91   11.50
  -3   6  -1  437.62   15.29
   3   6   1  433.08   10.18
  -3   6  -2 1430.73   27.57
  -3   6  -2 1424.90   28.66
  -3   6  -2 1498.61   28.37
  -3   6  -2 1525.82   34.15
  -3   6  -3  107.58    4.99
  -3   6  -3  109.76    5.64
  -3   6  -3  117.61    7.84
  -3   6  -4   33.47    2.97
   3   6   4   33.70    2.91
  -3   6  -4   30.90    4.36
  -3   6  -4   32.53    3.44
  -3   6  -5   28.59    2.95
   3   6   5   37.85    3.27
  -3   6  -5   30.47    4.20
  -3   6  -5   33.43    3.38
  -3   6  -5   36.60    3.79
  -3   6  -5   29.63    2.83
  -3   6  -6  243.06    8.59
   3   6   6  252.90    8.95
  -3   6  -6  239.11    8.82
  -3   6  -6  235.56    9.52
  -3   6  -6  238.92    7.94
  -3   6  -7  816.94   19.21
   3   6   7  813.17   19.43
  -3   6  -7  774.78   17.64
  -3   6  -8  323.30   10.90
   3   6   8  332.28   11.25
  -3   6  -8  322.91    9.69
  -3   6  -9 1371.61   28.80
   3   6   9 1442.61   29.86
  -3   6  -9 1359.02   26.97
  -3   6 -10 1051.95   23.46
   3   6  10 1069.06   24.21
  -3   6 -10 1012.62   21.46
   3   6  11  492.02   14.24
  -3   6 -11  461.45   13.50
  -3   6 -11  470.42   12.12
  -3   6 -12  298.89   10.10
   3   6  12  317.24   10.71
  -3   6 -12  317.94    9.01
  -3   6 -13    4.95    2.61
   3   6  13    5.68    2.36
  -3   6 -13    6.32    1.77
  -3   6 -14   30.83    3.09
   3   6  14   27.22    2.81
  -3   6 -14   25.28    2.04
  -3   6 -15  244.94    6.94
   3   6  15  244.51    6.75
  -3   6 -16  113.00    3.66
  -3   7  18  174.20    5.13
  -3   7  18  198.51    6.12
  -3   7  17  258.78    7.77
  -3   7  17  277.29    9.10
  -3   7  16   96.30    5.22
  -3   7  16  104.08    6.37
  -3   7  15  519.70   14.54
  -3   7  15  550.78   16.75
  -3   7  14  395.14   12.92
  -3   7  14  404.85   14.94
  -3   7  13  941.78   23.24
  -3   7  13 1000.14   26.39
  -3   7  12  272.01   11.09
  -3   7  12  296.68   13.37
  -3   7  12  279.59   10.43
  -3   7  11  651.13   18.61
  -3   7  11  658.96   20.94
  -3   7  11  688.74   18.24
  -3   7  10   27.53    4.06
  -3   7  10   22.74    4.71
  -3   7  10   32.26    4.13
  -3   7   9  486.38   15.27
  -3   7   9  502.80   15.21
  -3   7   8  817.38   21.64
  -3   7   8  763.94   20.15
  -3   7   8  758.94   19.97
  -3   7   7 1267.13   29.68
  -3   7   7 1222.64   27.46
  -3   7   7 1189.80   27.23
  -3   7   6 1657.19   36.30
  -3   7   6 1592.55   33.08
  -3   7   6 1579.16   33.31
  -3   7   5   23.98    4.31
  -3   7   5   26.73    3.40
  -3   7   4 1231.53   29.68
  -3   7   4 1138.76   25.25
  -3   7   4 1151.48   23.69
  -3   7   4 1190.48   26.14
  -3   7   3 1104.66   27.74
  -3   7   3 1057.46   23.01
  -3   7   3 1069.72   23.83
  -3   7   2 1348.78   32.20
   3   7  -2 1345.99   24.88
  -3   7   2 1311.35   26.67
  -3   7   2 1326.66   27.63
  -3   7   1  312.41    9.90
   3   7  -1  313.02    9.41
  -3   7   1  293.25    9.37
  -3   7   1  310.10   10.46
  -3   7   0    9.37    2.07
  -3   7   0   10.61    3.63
  -3   7   0    9.88    2.08
  -3   7   0   15.65    2.64
  -3   7   0   10.02    2.16
  -3   7  -1  699.93   16.73
  -3   7  -1  724.02   17.53
  -3   7  -1  745.09   17.62
  -3   7  -1  756.45   22.91
  -3   7  -2  963.99   21.10
  -3   7  -2 1024.92   21.95
  -3   7  -2  978.21   22.11
  -3   7  -2 1031.95   27.93
  -3   7  -3  400.10   11.46
  -3   7  -3  416.28   12.55
  -3   7  -3  424.73   12.57
  -3   7  -3  423.18   16.43
  -3   7  -4  652.98   15.99
   3   7   4  701.10   15.96
  -3   7  -4  657.02   21.09
  -3   7  -4  646.42   16.66
  -3   7  -4  638.72   17.16
   3   7   5  508.55   13.30
  -3   7  -5  455.20   12.93
  -3   7  -5  469.38   13.56
  -3   7  -5  493.85   17.12
  -3   7  -5  487.92   14.50
  -3   7  -5  474.85   12.43
  -3   7  -6  495.82   14.18
  -3   7  -6  496.76   13.89
   3   7   6  532.12   14.16
  -3   7  -6  490.63   12.83
  -3   7  -7  133.19    6.92
   3   7   7  143.71    6.93
  -3   7  -7  134.00    5.92
  -3   7  -8  879.03   21.07
   3   7   8  928.65   21.46
  -3   7  -8  882.60   19.26
  -3   7  -9  823.28   20.10
   3   7   9  873.56   20.56
  -3   7  -9  820.66   18.08
  -3   7 -10  516.99   14.59
   3   7  10  526.38   14.78
  -3   7 -10  516.02   12.75
  -3   7 -11  380.59   11.79
   3   7  11  416.22   12.31
  -3   7 -11  408.11   10.47
  -3   7 -12  336.75   10.44
   3   7  12  356.95   10.69
  -3   7 -12  350.68    8.96
  -3   7 -13  162.50    6.47
   3   7  13  186.46    6.69
   3   7  14  161.83    5.31
  -3   7 -14  154.70    5.55
  -3   7 -15  475.95   10.14
  -3   8  17   23.55    2.00
  -3   8  17   26.19    2.42
  -3   8  16   45.05    3.30
  -3   8  16   47.78    3.95
  -3   8  15  383.98   11.22
  -3   8  15  404.10   12.80
  -3   8  14 1651.73   33.18
  -3   8  14 1720.13   35.76
  -3   8  13  283.79   10.61
  -3   8  13  300.37   12.38
  -3   8  12  673.72   18.30
  -3   8  12  649.54   20.00
  -3   8  11    2.44    2.86
  -3   8  11    3.69    3.83
  -3   8  10  906.50   22.95
  -3   8  10  912.47   25.23
  -3   8  10  966.09   23.23
  -3   8   9  438.97   14.53
  -3   8   9  449.30   16.23
  -3   8   9  450.01   14.61
  -3   8   8  461.59   14.88
  -3   8   8  503.70   16.41
  -3   8   8  465.05   16.44
  -3   8   8  466.73   15.04
  -3   8   7   78.99    5.96
  -3   8   7   83.08    6.83
  -3   8   7   98.83    7.24
  -3   8   7   81.35    6.17
  -3   8   6  246.19   10.19
  -3   8   6  259.58   12.21
  -3   8   6  231.99   10.88
  -3   8   6  229.86   10.12
  -3   8   5 1298.83   28.91
  -3   8   5 1369.11   33.08
  -3   8   5 1275.69   30.23
  -3   8   4  270.28   12.91
  -3   8   4  270.82   10.36
  -3   8   4  252.11   10.43
  -3   8   3   55.24    6.29
  -3   8   3   55.65    4.72
  -3   8   3   67.06    5.26
  -3   8   2   41.03    4.08
  -3   8   2   33.58    5.42
  -3   8   2   34.15    3.16
  -3   8   2   27.64    3.60
  -3   8   1  412.45   12.54
  -3   8   1  396.80   11.61
  -3   8   0 1575.25   31.55
  -3   8   0 1547.96   30.96
  -3   8  -1  367.64   11.42
  -3   8  -1  370.93   11.70
  -3   8  -1  390.35   16.72
  -3   8  -2 1342.68   28.11
  -3   8  -2 1410.40   29.14
  -3   8  -2 1447.70   36.31
  -3   8  -2 1356.84   29.40
  -3   8  -3 1526.70   31.76
   3   8   3 1678.68   31.04
  -3   8  -3 1691.41   33.50
  -3   8  -3 1673.31   40.10
  -3   8  -3 1558.36   32.96
  -3   8  -4  560.82   15.22
   3   8   4  604.36   14.86
  -3   8  -4  622.94   20.99
  -3   8  -4  568.16   15.94
  -3   8  -4  594.10   16.73
  -3   8  -5  688.51   17.92
  -3   8  -5  665.63   17.24
   3   8   5  726.11   17.04
  -3   8  -5  682.43   16.17
  -3   8  -6  165.62    7.93
   3   8   6  179.89    7.51
  -3   8  -6  171.10    7.82
  -3   8  -6  175.43    6.86
  -3   8  -7  192.70    8.57
   3   8   7  199.89    8.11
  -3   8  -7  191.63    7.15
  -3   8  -8  473.52   14.15
   3   8   8  489.43   13.81
  -3   8  -8  483.94   12.34
  -3   8  -9   61.11    5.05
   3   8   9   66.48    4.71
  -3   8  -9   60.56    3.82
  -3   8 -10   27.95    3.86
   3   8  10   33.12    3.49
  -3   8 -10   31.26    2.75
  -3   8 -11  150.10    6.74
   3   8  11  160.12    6.55
  -3   8 -11  145.48    5.14
  -3   8 -12  122.83    5.63
   3   8  12  123.12    5.23
  -3   8 -13  122.63    5.03
   3   8  13  114.79    4.41
  -3   8 -14  667.21   13.39
  -3   9  16  242.31    6.80
  -3   9  16  263.11    7.47
  -3   9  15  384.19   10.30
  -3   9  15  403.77   11.23
  -3   9  14  120.48    5.90
  -3   9  14  122.40    6.54
  -3   9  13  544.59   14.86
  -3   9  13  563.94   16.23
  -3   9  12  132.42    7.11
  -3   9  12  130.70    7.86
  -3   9  11  784.01   20.06
  -3   9  11  787.79   21.71
  -3   9  10  338.48   12.21
  -3   9  10  337.15   13.37
  -3   9   9  656.91   18.37
  -3   9   9  644.63   19.61
  -3   9   8  109.50    7.10
  -3   9   8  106.37    7.72
  -3   9   7  446.60   14.73
  -3   9   7  446.31   15.81
  -3   9   7  465.49   16.51
  -3   9   6 1509.16   33.03
  -3   9   6 1471.23   34.14
  -3   9   6 1579.35   36.54
  -3   9   5  200.65    9.52
  -3   9   5  190.74    9.81
  -3   9   5  206.95   11.42
  -3   9   4 1877.07   38.43
  -3   9   4 1934.71   43.60
  -3   9   3  160.55    8.24
  -3   9   3  145.45    8.23
  -3   9   3  149.30   10.36
  -3   9   2   72.90    5.66
  -3   9   2   71.18    5.83
  -3   9   1  800.82   20.62
  -3   9   1  803.36   21.02
  -3   9   1  840.68   19.00
  -3   9   1  823.64   26.39
  -3   9   0 1140.19   25.91
  -3   9   0 1096.00   26.11
  -3   9  -1 1004.20   23.72
  -3   9  -1 1113.69   23.86
  -3   9  -1 1113.67   31.42
  -3   9  -1  997.46   24.89
  -3   9  -2  351.00   11.84
  -3   9  -2  396.22   12.46
  -3   9  -2  394.86   17.47
  -3   9  -2  341.22   12.52
  -3   9  -3   27.46    3.75
   3   9   3   34.70    3.21
  -3   9  -3   32.95    4.30
  -3   9  -3   36.87    4.28
  -3   9  -4  780.72   20.13
  -3   9  -4  763.42   19.33
  -3   9  -4  770.06   17.94
  -3   9  -5  279.10   10.69
  -3   9  -5  267.49   10.23
   3   9   5  301.18    9.75
  -3   9  -5  279.59    9.07
  -3   9  -6  881.60   21.47
  -3   9  -6  859.64   21.05
   3   9   6  921.24   20.24
  -3   9  -6  861.23   18.98
  -3   9  -7  490.59   14.58
   3   9   7  514.69   13.74
  -3   9  -7  499.14   12.43
  -3   9  -8  813.71   19.66
   3   9   8  837.31   18.80
  -3   9  -8  783.56   16.87
  -3   9  -9  141.17    6.93
   3   9   9  145.28    6.32
  -3   9  -9  146.93    5.31
   3   9  10  315.25    9.29
  -3   9 -10  307.95    9.97
   3   9  11  407.49   10.16
  -3   9 -11  391.27   10.85
   3   9  12   61.89    2.98
  -3   9 -12   62.80    3.63
  -3   9 -13  332.14    8.02
  -3  10  15  174.77    5.50
  -3  10  15  181.95    5.76
  -3  10  14   38.62    3.07
  -3  10  14   42.51    3.39
  -3  10  13   30.08    3.29
  -3  10  13   36.74    3.73
  -3  10  12  136.66    6.64
  -3  10  12  136.90    7.17
  -3  10  11  219.64    8.92
  -3  10  11  216.18    9.55
  -3  10  10  512.02   15.07
  -3  10  10  505.24   15.90
  -3  10   9  963.06   23.36
  -3  10   9  973.57   24.52
  -3  10   8  145.86    8.03
  -3  10   8  127.16    8.12
  -3  10   7  805.52   21.12
  -3  10   7  787.06   21.80
  -3  10   6  645.94   18.53
  -3  10   6  631.85   19.06
  -3  10   5 1739.23   36.66
  -3  10   5 1668.65   36.93
  -3  10   4   95.65    6.92
  -3  10   4   92.63    6.90
  -3  10   4   94.46    8.49
  -3  10   3  846.16   22.02
  -3  10   3  803.47   22.06
  -3  10   3  836.59   26.14
  -3  10   2   25.23    4.26
  -3  10   2   19.16    4.12
  -3  10   2   25.78    5.83
  -3  10   1  985.31   24.30
  -3  10   1  988.92   24.73
  -3  10   0  634.56   17.85
  -3  10   0  667.95   18.54
  -3  10   0  622.25   18.99
  -3  10  -1  153.36    8.71
  -3  10  -1  157.36    8.03
  -3  10  -2  224.04   10.31
  -3  10  -2  205.82    9.19
  -3  10  -3   75.87    6.10
   3  10   3   88.93    4.91
  -3  10  -4   40.73    4.84
   3  10   4   44.25    3.64
  -3  10  -4   39.62    3.51
  -3  10  -5  175.08    8.47
   3  10   5  191.68    7.35
  -3  10  -5  174.26    6.69
  -3  10  -6  119.81    6.96
   3  10   6  129.61    5.94
  -3  10  -6  118.75    5.18
   3  10   7  910.48   19.44
  -3  10  -7  865.21   20.75
   3  10   8  118.60    5.32
  -3  10  -8  122.36    6.39
   3  10   9  152.86    5.67
  -3  10  -9  154.02    6.70
  -3  10 -10   10.96    2.37
  -3  10 -11   84.87    4.06
  -3  10 -12  269.21    6.84
  -3  11  14  168.20    5.14
  -3  11  14  176.34    5.15
  -3  11  13  580.32   13.02
  -3  11  13  575.13   13.11
  -3  11  12  314.19    9.35
  -3  11  12  317.77    9.64
  -3  11  11   33.89    3.60
  -3  11  11   33.00    3.62
  -3  11  10  539.56   14.64
  -3  11  10  526.26   14.88
  -3  11   9  237.23    9.45
  -3  11   9  230.31    9.62
  -3  11   8  637.52   17.33
  -3  11   8  619.82   17.55
  -3  11   7  178.43    8.85
  -3  11   7  177.56    8.87
  -3  11   6  453.16   14.72
  -3  11   6  445.40   14.84
  -3  11   5  118.97    7.55
  -3  11   5  111.54    7.42
  -3  11   4  425.94   14.56
  -3  11   4  440.79   14.80
  -3  11   3   60.58    5.91
  -3  11   3   72.29    6.13
  -3  11   2 1553.15   33.81
  -3  11   1  258.79   11.75
  -3  11   1  281.58   11.48
  -3  11   0 1153.26   28.02
  -3  11  -1  479.35   15.92
  -3  11  -2  458.78   15.02
  -3  11  -3  288.08   11.19
  -3  11  -3  274.55    8.77
  -3  11  -4  381.61   12.70
  -3  11  -4  359.37    9.86
  -3  11  -5  196.22    8.66
  -3  11  -6   70.30    5.25
  -3  11  -7  508.51   13.72
  -3  11  -8  161.79    6.64
  -3  11  -9  224.19    7.38
  -3  11 -10   88.78    3.94
  -3  11 -11   87.51    3.21
  -3  12  13   71.80    2.83
  -3  12  12   93.20    3.94
  -3  12  12   94.77    3.79
  -3  12  11  300.29    8.57
  -3  12  11  314.51    8.63
  -3  12  10  118.92    5.49
  -3  12  10  117.53    5.45
  -3  12   9  137.55    6.41
  -3  12   9  147.58    6.56
  -3  12   8 1331.88   28.60
  -3  12   8 1560.74   29.73
  -3  12   7  468.40   13.72
  -3  12   6  197.72    8.67
  -3  12   5  222.38    9.39
  -3  12   4  110.73    6.79
  -3  12   3  251.42   10.31
  -3  12   2  756.90   20.78
  -3  12   1  621.57   18.25
  -3  12   0  180.40    9.21
  -3  12  -1  200.38    9.31
  -3  12  -2  124.80    7.22
  -3  12  -2  119.25    5.01
  -3  12  -3  431.14   13.32
  -3  12  -4  603.87   15.95
  -3  12  -5   33.45    3.71
  -3  12  -6  396.20   11.24
  -3  12  -7   25.33    2.79
  -3  12  -8  171.19    5.84
  -3  12  -9  401.99    8.98
  -3  13  11  253.58    6.17
  -3  13  10  278.79    6.94
  -3  13   9  295.52    7.92
  -3  13   8  126.14    5.24
  -3  13   7  785.86   17.26
  -3  13   6  132.27    6.01
  -3  13   4  480.23   14.05
  -3  13   3  360.43   11.95
  -3  13   2   89.82    6.02
  -3  13   1  321.65   11.17
  -3  13   0  271.57    9.87
  -3  13  -1   96.77    5.73
  -3  13  -2   65.88    4.68
  -3  13  -3  110.82    5.68
  -3  13  -4   79.56    4.57
  -3  13  -5  965.36   19.56
  -3  13  -6  378.61    9.29
  -3  13  -7   24.56    1.85
  -3  14   8   55.03    2.76
  -3  14   7   27.34    2.36
  -3  14   6  322.57    8.71
  -3  14   5  807.51   17.05
  -3  14   4  286.54    8.59
  -3  14   3  233.08    7.71
  -3  14   2   98.09    4.86
  -3  14   1  202.17    7.03
  -3  14   0  133.11    5.50
  -3  14   0  130.18    5.56
  -3  14  -1  101.31    4.60
  -3  14  -1  104.82    4.94
  -3  14  -2  250.12    7.26
  -3  14  -3  137.36    4.80
  -3  14  -4   56.71    2.67
  -3  15   3  595.01   11.58
  -3  15   2   67.07    2.83
  -3  15   1  140.53    4.31
  -4 -14   6    5.59    1.26
  -4 -14   5  111.46    4.61
  -4 -14   4  322.05    8.99
  -4 -14   2  111.80    4.64
  -4 -14   2  114.42    5.10
  -4 -14   1    4.41    1.43
  -4 -14   1    6.91    1.71
  -4 -14   0  434.89   10.73
  -4 -14   0  434.46   10.82
  -4 -14  -1   87.35    4.06
  -4 -14  -1   88.76    3.92
  -4 -14  -2  281.59    7.10
  -4 -14  -3  156.92    5.06
  -4 -14  -4  101.24    3.54
   4 -13 -10  150.64    4.49
   4 -13  -9  186.74    5.52
  -4 -13   9  180.64    5.19
   4 -13  -8    3.79    1.25
   4 -13  -8    4.84    1.75
  -4 -13   8    4.97    1.41
   4 -13  -7   55.79    3.12
   4 -13  -7   57.83    4.02
  -4 -13   7   65.05    3.90
   4 -13  -6  147.68    5.29
   4 -13  -6  158.76    6.86
   4 -13  -5   11.78    1.61
   4 -13  -5   14.30    2.57
  -4 -13   5   13.53    2.62
  -4 -13   4   41.26    3.40
   4 -13  -4   40.90    3.66
  -4 -13   4   40.80    3.91
  -4 -13   3  719.34   17.13
   4 -13  -3  743.24   17.36
  -4 -13   2   21.15    2.91
  -4 -13   2   18.49    3.11
   4 -13  -2   23.02    2.65
  -4 -13   1   97.15    5.41
  -4 -13   0   28.46    3.22
  -4 -13  -1  262.56    9.81
  -4 -13  -2   90.09    5.44
  -4 -13  -3   19.03    1.90
  -4 -13  -3   23.25    2.70
  -4 -13  -3   25.54    3.07
  -4 -13  -3   20.17    2.30
  -4 -13  -4    8.31    1.42
  -4 -13  -4    8.98    1.82
  -4 -13  -4   10.49    2.12
  -4 -13  -4    8.51    1.34
  -4 -13  -5    4.00    1.12
  -4 -13  -5    5.60    1.45
  -4 -13  -5    3.58    1.37
  -4 -13  -6  133.31    4.27
  -4 -13  -6  143.67    4.63
   4 -12 -12   49.28    2.56
   4 -12 -11  402.53    9.70
   4 -12 -11  387.05   10.10
   4 -12 -10   42.93    3.06
   4 -12 -10   44.90    3.55
  -4 -12  10   37.86    2.58
   4 -12  -9  140.96    5.79
  -4 -12   9  145.38    5.89
   4 -12  -8  153.16    6.26
  -4 -12   8  160.11    6.79
   4 -12  -7  185.76    7.09
   4 -12  -7  178.00    8.48
  -4 -12   7  188.99    7.89
   4 -12  -6  105.73    5.29
   4 -12  -6  104.52    6.77
  -4 -12   6  104.58    6.18
  -4 -12   5   18.96    2.87
   4 -12  -5   23.62    2.73
   4 -12  -5   20.23    3.69
  -4 -12   5   18.19    3.32
  -4 -12   4  620.27   16.37
   4 -12  -4  628.66   14.85
   4 -12  -4  627.14   17.84
  -4 -12   3   13.71    2.83
   4 -12  -3   17.06    2.25
   4 -12  -3   18.21    3.39
  -4 -12   2  775.33   19.77
   4 -12  -2  825.74   20.46
  -4 -12   2  805.16   22.48
  -4 -12   1  196.40    8.73
   4 -12  -1  203.81    8.47
  -4 -12   1  218.13   10.56
  -4 -12   0   23.80    2.62
  -4 -12   0   24.91    3.72
   4 -12   0   24.41    2.90
  -4 -12   0   28.17    4.45
  -4 -12  -1   96.21    5.12
  -4 -12  -1  108.71    7.31
  -4 -12  -2  187.79    7.50
  -4 -12  -2  183.84    8.43
  -4 -12  -3  165.60    7.12
  -4 -12  -3  180.16    7.95
  -4 -12  -3  194.36    9.11
  -4 -12  -4  266.38    9.28
  -4 -12  -4  288.18    9.96
  -4 -12  -5   78.08    4.70
  -4 -12  -5   89.00    5.05
  -4 -12  -5   74.88    3.81
  -4 -12  -5   94.94    5.83
  -4 -12  -6    2.47    1.65
  -4 -12  -6    3.64    1.62
  -4 -12  -6    2.53    1.92
  -4 -12  -7  444.14   11.33
  -4 -12  -7  416.11   10.48
  -4 -12  -8  263.04    7.47
  -4 -12  -8  281.56    7.71
  -4 -12  -9  105.65    3.72
   4 -11 -14  176.97    4.90
   4 -11 -13  248.40    6.85
   4 -11 -13  225.06    6.51
   4 -11 -12  240.52    7.82
   4 -11 -11  105.56    5.10
  -4 -11  11  103.01    4.44
   4 -11 -11  101.86    5.58
   4 -11 -10  825.30   18.76
  -4 -11  10  845.69   18.57
   4 -11 -10  872.56   20.72
   4 -11  -9  139.73    6.55
  -4 -11   9  154.12    6.94
   4 -11  -9  153.05    7.95
   4 -11  -8  119.32    6.16
  -4 -11   8  126.49    6.72
   4 -11  -7  178.95    7.65
   4 -11  -7  181.51    9.41
  -4 -11   7  178.45    8.38
   4 -11  -6   41.31    3.84
  -4 -11   6   52.52    4.32
   4 -11  -6   40.75    5.15
  -4 -11   6   41.91    4.59
   4 -11  -5  845.36   19.47
  -4 -11   5  808.79   20.14
   4 -11  -5  798.07   22.44
   4 -11  -4  191.99    7.73
  -4 -11   4  178.81    8.34
   4 -11  -4  182.28    9.69
   4 -11  -3   88.49    5.06
  -4 -11   3   82.16    5.85
   4 -11  -3   87.10    6.76
  -4 -11   3   84.80    7.34
  -4 -11   2  598.98   17.05
   4 -11  -2  578.16   14.46
   4 -11  -2  618.36   18.29
  -4 -11   2  598.60   19.70
  -4 -11   1  424.67   12.48
  -4 -11   1  454.22   14.50
   4 -11  -1  465.30   14.95
  -4 -11   1  458.96   16.95
  -4 -11   0  408.09   12.65
  -4 -11   0  432.40   16.34
   4 -11   0  444.77   13.86
  -4 -11  -1  401.67   12.82
  -4 -11  -1  430.12   16.13
  -4 -11  -2  361.76   12.32
  -4 -11  -2  377.12   13.25
  -4 -11  -2  379.32   14.86
  -4 -11  -3  109.44    6.63
  -4 -11  -3  126.99    7.32
  -4 -11  -3  116.25    8.08
  -4 -11  -4 1009.29   23.92
  -4 -11  -4 1037.48   26.02
  -4 -11  -5   64.89    5.23
  -4 -11  -5   69.28    5.12
  -4 -11  -5   78.30    6.26
  -4 -11  -6   51.12    4.63
  -4 -11  -6   53.05    4.25
  -4 -11  -6   55.74    5.17
  -4 -11  -7  180.81    7.97
  -4 -11  -7  188.82    7.30
  -4 -11  -8   71.72    4.63
  -4 -11  -8   70.48    3.72
  -4 -11  -9  250.92    8.22
  -4 -11 -10  143.15    5.10
  -4 -11 -10  146.71    5.12
   4 -10 -15   37.92    2.16
   4 -10 -14  293.51    7.72
   4 -10 -14  250.87    6.88
   4 -10 -13   66.32    3.93
   4 -10 -13   65.65    4.00
  -4 -10  12   67.68    3.50
   4 -10 -12   72.29    4.88
   4 -10 -11  284.76   10.65
  -4 -10  11  285.18    9.03
   4 -10 -10  445.89   13.09
  -4 -10  10  458.49   12.97
   4 -10 -10  441.84   14.69
   4 -10  -9  107.08    6.13
   4 -10  -9  106.88    7.41
  -4 -10   9  106.80    6.24
   4 -10  -8  263.07    9.93
  -4 -10   8  283.89   10.66
   4 -10  -7  320.96   11.01
  -4 -10   7  311.29   11.67
   4 -10  -6  407.02   12.60
  -4 -10   6  404.17   12.76
   4 -10  -6  372.77   14.82
   4 -10  -5 1400.03   28.54
  -4 -10   5 1324.64   28.91
   4 -10  -4  201.99    8.23
  -4 -10   4  200.70    8.92
   4 -10  -4  187.04   10.14
  -4 -10   4  192.00   10.83
   4 -10  -3  410.96   12.03
  -4 -10   3  386.14   13.08
   4 -10  -3  386.79   14.90
  -4 -10   3  393.24   15.80
  -4 -10   2  151.05    6.88
   4 -10  -2  160.87    6.78
  -4 -10   2  159.49    8.17
   4 -10  -2  155.28    8.98
  -4 -10   2  153.41    9.85
  -4 -10   1  332.74   11.14
  -4 -10   1  325.16   12.15
   4 -10  -1  326.87   12.87
  -4 -10   1  323.32   14.23
  -4 -10   0  464.86   14.18
   4 -10   0  451.07   14.98
  -4 -10   0  466.97   17.45
  -4 -10  -1    8.40    3.05
   4 -10   1    7.31    2.48
  -4 -10  -1    5.66    3.54
  -4 -10  -2 1394.09   31.46
  -4 -10  -2 1496.73   32.63
  -4 -10  -2 1417.56   34.89
  -4 -10  -3 1094.07   26.68
  -4 -10  -3 1132.21   27.14
  -4 -10  -3 1111.65   29.43
  -4 -10  -4  296.00   12.10
  -4 -10  -4  310.26   12.06
  -4 -10  -4  313.68   13.70
  -4 -10  -5  325.10   12.74
  -4 -10  -5  324.44   12.16
  -4 -10  -5  338.54   13.94
  -4 -10  -6  103.80    7.09
  -4 -10  -6  110.21    6.59
  -4 -10  -6  113.69    7.87
  -4 -10  -7  286.05   11.41
  -4 -10  -7  306.89   10.59
  -4 -10  -7  322.10   12.70
  -4 -10  -8  347.31   10.59
  -4 -10  -8  391.29   13.34
  -4 -10  -9  122.98    6.45
  -4 -10  -9  131.71    6.88
  -4 -10 -10  100.39    5.25
  -4 -10 -10   93.79    5.31
  -4 -10 -11  212.13    6.73
  -4 -10 -11  211.10    6.99
   4  -9 -16  217.28    5.62
   4  -9 -15  110.96    4.44
   4  -9 -14  220.84    7.28
   4  -9 -14  200.46    6.95
   4  -9 -13  427.16   11.82
   4  -9 -13  408.18   12.28
   4  -9 -12  438.72   12.66
  -4  -9  12  435.16   11.54
   4  -9 -12  443.82   13.77
   4  -9 -11  442.71   14.62
  -4  -9  11  446.16   12.64
   4  -9 -10   41.94    4.28
   4  -9 -10   47.00    5.30
  -4  -9  10   44.62    4.20
   4  -9  -9  627.66   16.83
  -4  -9   9  621.11   17.05
   4  -9  -8  160.71    7.76
  -4  -9   8  165.14    8.13
  -4  -9   7  367.99   11.89
   4  -9  -7  353.39   11.88
  -4  -9   7  352.70   12.49
  -4  -9   6 1339.11   28.98
   4  -9  -6 1377.53   28.88
   4  -9  -5  242.28    9.28
  -4  -9   5  246.22    9.73
   4  -9  -4 1421.98   29.03
  -4  -9   4 1376.15   29.80
  -4  -9   3  291.60    9.63
   4  -9  -3  300.84   10.01
  -4  -9   3  300.13   11.05
  -4  -9   2  360.53   11.46
   4  -9  -2  380.23   11.10
  -4  -9   2  351.87   12.35
  -4  -9   2  353.25   14.65
  -4  -9   1  128.80    6.72
  -4  -9   1  116.38    8.38
  -4  -9   0  122.86    6.90
  -4  -9   0  121.38    8.56
   4  -9   0  124.24    7.58
  -4  -9  -1  648.12   18.40
  -4  -9  -1  688.40   19.09
   4  -9   1  674.42   18.47
  -4  -9  -1  649.26   21.09
  -4  -9  -2  539.01   16.91
  -4  -9  -2  588.53   17.45
  -4  -9  -2  548.05   19.09
  -4  -9  -3  315.80   12.66
  -4  -9  -3  349.93   12.96
  -4  -9  -3  317.32   14.19
  -4  -9  -4  244.89   11.35
  -4  -9  -4  270.97   11.32
  -4  -9  -4  262.01   12.83
  -4  -9  -5   77.31    6.77
  -4  -9  -5   85.29    6.24
  -4  -9  -5   84.40    7.61
  -4  -9  -6  264.61   10.93
  -4  -9  -6  275.41   12.92
  -4  -9  -7  332.05   11.93
  -4  -9  -7  348.74   14.28
  -4  -9  -8  904.40   23.22
  -4  -9  -8  894.54   23.72
  -4  -9  -9  363.27   12.56
  -4  -9  -9  357.67   12.97
  -4  -9 -10  470.95   13.95
  -4  -9 -10  441.81   14.21
  -4  -9 -11  580.94   14.73
  -4  -9 -11  589.12   15.54
  -4  -9 -12  347.40    9.16
  -4  -9 -12  357.93   10.07
   4  -9  13  363.71   10.76
   4  -8 -16    3.48    1.22
   4  -8 -15  513.83   12.38
   4  -8 -14  489.52   12.65
   4  -8 -14  452.35   12.67
   4  -8 -13  710.64   16.92
  -4  -8  13  668.40   15.02
   4  -8 -13  654.95   17.70
  -4  -8  12  556.84   14.20
   4  -8 -12  564.92   15.20
   4  -8 -12  525.30   16.22
  -4  -8  11  100.89    5.73
  -4  -8  10  101.43    6.06
   4  -8  -9   56.86    4.85
  -4  -8   9   68.69    5.21
   4  -8  -8  233.82    9.39
  -4  -8   8  242.85    9.77
   4  -8  -7   66.74    4.89
  -4  -8   7   61.16    4.58
  -4  -8   7   64.31    5.16
  -4  -8   6  460.15   13.41
   4  -8  -6  452.66   13.24
   4  -8  -5  287.79   10.03
  -4  -8   5  272.45   10.02
  -4  -8   4   81.48    4.58
   4  -8  -4   92.51    5.33
  -4  -8   4   87.14    5.47
  -4  -8   3  592.54   15.22
   4  -8  -3  634.46   15.60
  -4  -8   3  607.51   16.40
  -4  -8   2  536.98   14.52
   4  -8  -2  554.30   13.91
  -4  -8   2  535.80   15.37
  -4  -8   1 1761.59   34.97
  -4  -8   0  136.36    7.08
  -4  -8   0  142.65    7.44
  -4  -8  -1  213.49    9.37
  -4  -8  -1  198.28   10.80
  -4  -8  -1  217.95    9.44
  -4  -8  -2  844.59   24.25
  -4  -8  -2  830.95   22.06
  -4  -8  -2  913.73   22.58
  -4  -8  -2  843.57   24.37
  -4  -8  -3  736.19   20.88
  -4  -8  -3  770.94   22.30
  -4  -8  -3  803.87   21.19
  -4  -8  -3  716.81   22.46
  -4  -8  -4   98.67    7.39
  -4  -8  -4   97.22    7.31
  -4  -8  -4  106.55    6.99
  -4  -8  -4  104.11    8.13
  -4  -8  -5  654.95   19.97
  -4  -8  -5  624.89   20.31
  -4  -8  -5  641.64   18.92
  -4  -8  -5  645.76   20.90
  -4  -8  -6 1068.83   26.88
  -4  -8  -6 1043.06   27.70
  -4  -8  -6  996.90   25.35
  -4  -8  -6 1066.59   28.42
  -4  -8  -7   92.89    7.65
  -4  -8  -7  103.23    8.08
  -4  -8  -7  106.58    7.32
  -4  -8  -7   84.19    5.95
  -4  -8  -7   92.49    7.65
  -4  -8  -8  214.82    9.87
  -4  -8  -8  204.35   10.61
  -4  -8  -8  207.41   10.65
  -4  -8  -8  176.38    8.15
  -4  -8  -8  208.70   11.00
  -4  -8  -9  317.91   11.40
  -4  -8  -9  320.14   12.85
  -4  -8  -9  306.99   12.38
  -4  -8  -9  312.80   12.98
  -4  -8 -10  119.69    7.33
  -4  -8 -10  110.68    7.03
  -4  -8 -10  118.09    6.30
  -4  -8 -10  114.83    7.58
  -4  -8 -11  505.49   14.65
  -4  -8 -11  511.94   15.56
  -4  -8 -12  553.00   13.85
  -4  -8 -12  559.55   15.17
  -4  -8 -13  114.55    4.24
  -4  -8 -13  136.42    5.81
   4  -7 -17    3.15    0.98
   4  -7 -16  236.76    7.23
   4  -7 -15  184.60    6.91
   4  -7 -14  634.65   15.63
   4  -7 -14  599.34   15.80
   4  -7 -13  825.24   19.61
  -4  -7  13  822.40   17.90
   4  -7 -13  779.84   20.45
   4  -7 -12 1124.95   24.90
  -4  -7  12 1116.55   23.81
   4  -7 -11   42.16    4.34
  -4  -7  11   46.03    4.03
  -4  -7  10  126.32    6.67
   4  -7  -9 1180.91   26.68
  -4  -7   9 1292.51   27.36
   4  -7  -8  410.45   12.79
  -4  -7   8  419.24   13.10
   4  -7  -7 1168.77   25.57
  -4  -7   7 1205.53   25.37
  -4  -7   7 1150.74   25.94
   4  -7  -6  789.40   19.05
  -4  -7   6  806.43   19.03
  -4  -7   6  790.85   21.43
  -4  -7   5  707.63   17.26
   4  -7  -5  697.59   17.11
  -4  -7   5  668.56   19.33
  -4  -7   4  240.36    7.93
   4  -7  -4  249.75    8.74
  -4  -7   4  231.49    8.66
  -4  -7   4  225.61   10.15
  -4  -7   3  481.00   12.66
   4  -7  -3  490.30   12.86
  -4  -7   3  478.43   13.45
  -4  -7   3  454.64   15.20
  -4  -7   2  527.46   13.84
   4  -7  -2  551.76   13.38
  -4  -7   1  127.70    6.22
  -4  -7   1  125.63    6.41
  -4  -7   0  211.25    8.53
  -4  -7   0  185.22    9.64
  -4  -7   0  208.03    8.55
  -4  -7  -1  208.06   10.24
  -4  -7  -1  219.00   10.57
  -4  -7  -1  229.97    9.36
  -4  -7  -1  226.22    9.24
  -4  -7  -2  655.60   19.70
  -4  -7  -2  627.90   19.47
  -4  -7  -2  659.46   18.33
  -4  -7  -2  686.16   18.30
  -4  -7  -3  296.72   12.43
  -4  -7  -3  286.64   11.73
  -4  -7  -3  318.64   11.71
  -4  -7  -4 1451.52   33.62
  -4  -7  -4 1496.01   32.69
  -4  -7  -5 1325.64   31.57
  -4  -7  -5 1350.89   32.43
  -4  -7  -5 1365.76   30.85
  -4  -7  -6  399.92   15.36
  -4  -7  -6  406.59   14.83
  -4  -7  -6  426.29   16.06
  -4  -7  -6  395.89   13.87
  -4  -7  -6  392.32   15.50
  -4  -7  -7  605.43   19.88
  -4  -7  -7  598.38   18.27
  -4  -7  -7  602.22   19.16
  -4  -7  -7  560.09   19.07
  -4  -7  -8  250.15   11.00
  -4  -7  -8  232.67   11.49
  -4  -7  -8  256.00   12.26
  -4  -7  -8  249.45   12.08
  -4  -7  -9  232.70   10.20
  -4  -7  -9  206.27   10.50
  -4  -7  -9  200.94   10.57
  -4  -7  -9  199.58   10.68
  -4  -7 -10  704.51   18.55
  -4  -7 -10  652.37   19.64
  -4  -7 -10  672.21   19.32
  -4  -7 -10  642.55   19.99
  -4  -7 -11  195.39    8.19
  -4  -7 -11  198.43    8.99
  -4  -7 -11  190.34    8.97
  -4  -7 -11  181.35    9.33
  -4  -7 -12  632.71   15.14
  -4  -7 -12  626.98   16.15
  -4  -7 -12  642.86   16.31
  -4  -7 -12  640.80   17.74
  -4  -7 -13   65.07    3.56
  -4  -7 -13   71.34    4.91
   4  -7  14  113.11    6.17
  -4  -7 -14  115.92    5.25
   4  -6 -17  115.59    4.34
   4  -6 -16   51.50    3.46
  -4  -6  16   56.00    4.85
   4  -6 -15  234.68    8.30
  -4  -6  15  243.65   11.05
   4  -6 -14   90.15    5.34
  -4  -6  14   93.51    7.56
   4  -6 -14   76.94    5.10
   4  -6 -13  171.10    7.70
  -4  -6  13  164.06   10.22
  -4  -6  13  163.97    6.69
   4  -6 -12   43.50    4.25
  -4  -6  12   36.84    5.37
  -4  -6  12   35.45    3.46
   4  -6 -11  361.04   11.94
  -4  -6  11  354.46   11.33
  -4  -6  10 1380.43   28.78
  -4  -6   9  184.28    7.95
   4  -6  -8 1235.84   26.59
  -4  -6   8 1317.74   27.29
  -4  -6   7 1140.55   22.37
   4  -6  -7 1145.19   24.71
  -4  -6   7 1204.27   24.70
  -4  -6   7 1191.16   25.46
   4  -6  -6 1191.50   25.04
  -4  -6   6 1244.83   25.17
  -4  -6   6 1159.31   27.12
   4  -6  -5 1793.01   33.55
  -4  -6   5 1763.59   33.48
  -4  -6   5 1689.47   35.81
  -4  -6   4  132.77    5.45
   4  -6  -4  131.45    5.82
  -4  -6   4  126.95    5.85
  -4  -6   4  128.07    7.00
  -4  -6   3  398.35   10.82
   4  -6  -3  409.27   11.00
  -4  -6   3  391.07   11.31
  -4  -6   3  375.32   12.72
  -4  -6   2  463.01   12.03
  -4  -6   2  428.51   12.23
   4  -6  -2  460.47   11.42
  -4  -6   2  417.27   13.62
  -4  -6   1  140.23    6.18
  -4  -6   1  113.23    6.93
  -4  -6   1  128.95    5.41
  -4  -6   1  136.53    6.25
  -4  -6   1  133.71    7.35
  -4  -6   0  920.51   23.70
  -4  -6   0 1009.61   21.78
  -4  -6   0  899.11   23.45
  -4  -6   0 1018.20   21.96
  -4  -6   0  962.44   23.76
  -4  -6  -1  143.36    7.91
  -4  -6  -1  142.49    8.04
  -4  -6  -1  160.73    7.29
  -4  -6  -1  155.40    7.07
  -4  -6  -1  151.19    8.12
  -4  -6  -2 1115.15   27.19
  -4  -6  -2 1189.95   26.44
  -4  -6  -2 1123.68   27.52
  -4  -6  -2 1219.53   26.09
  -4  -6  -2 1173.32   27.97
  -4  -6  -3  802.85   21.25
  -4  -6  -3  832.30   20.15
  -4  -6  -4 1442.26   32.20
  -4  -6  -4 1376.73   32.08
  -4  -6  -4 1433.34   30.84
  -4  -6  -5  893.46   23.25
  -4  -6  -5  886.53   24.21
  -4  -6  -5  890.19   23.87
  -4  -6  -5  862.59   22.02
  -4  -6  -6  762.26   21.22
  -4  -6  -6  788.78   22.39
  -4  -6  -6  783.91   22.89
  -4  -6  -6  733.51   19.94
  -4  -6  -7  650.10   19.04
  -4  -6  -7  666.22   19.91
  -4  -6  -7  621.39   20.27
  -4  -6  -8   59.86    5.71
  -4  -6  -8   49.69    5.81
  -4  -6  -8   51.44    6.08
  -4  -6  -9  616.14   18.35
  -4  -6  -9  603.95   19.90
  -4  -6  -9  623.51   19.41
  -4  -6 -10  191.22    9.26
  -4  -6 -10  196.81   10.02
  -4  -6 -10  175.55    9.60
  -4  -6 -10  173.62   10.06
  -4  -6 -11  202.36    9.01
  -4  -6 -11  190.18    9.22
  -4  -6 -11  192.44    9.41
  -4  -6 -11  182.64    9.90
  -4  -6 -12   52.04    4.31
  -4  -6 -12   46.05    4.53
  -4  -6 -12   45.60    4.15
  -4  -6 -12   45.31    5.12
  -4  -6 -13  262.64    8.34
  -4  -6 -13  271.40    8.97
  -4  -6 -13  256.26   10.19
   4  -6  14  298.76   11.18
  -4  -6 -14  299.61    9.96
   4  -6  15  160.59    6.31
  -4  -6 -15  163.77    5.96
  -4  -5  18   38.42    3.15
   4  -5 -17    3.53    1.27
  -4  -5  17    2.07    2.21
   4  -5 -16  943.68   20.29
  -4  -5  16 1047.72   25.88
   4  -5 -15    8.74    2.33
  -4  -5  15    9.05    3.72
   4  -5 -14  143.34    6.82
  -4  -5  14  154.10   10.09
   4  -5 -14  128.43    6.61
   4  -5 -13   35.84    3.80
  -4  -5  13   37.33    3.26
  -4  -5  13   42.70    6.03
   4  -5 -12  405.25   12.62
  -4  -5  12  415.15   17.25
  -4  -5  12  414.53   11.95
   4  -5 -11  267.38    9.74
  -4  -5  11  268.28   13.34
  -4  -5  11  257.67    9.25
   4  -5 -10  804.36   19.15
  -4  -5  10  789.07   18.81
  -4  -5   9  164.89    7.17
  -4  -5   8  739.89   15.85
  -4  -5   8  797.57   18.37
  -4  -5   7 1735.87   31.35
  -4  -5   7 1777.86   33.86
  -4  -5   6  769.13   16.81
  -4  -5   6  786.17   17.48
  -4  -5   5  293.28    9.40
  -4  -5   5  275.41    8.55
  -4  -5   5  270.53    9.71
  -4  -5   4 2430.57   40.72
  -4  -5   4 2392.45   44.14
  -4  -5   4 2434.45   40.94
  -4  -5   4 2476.63   41.76
  -4  -5   4 2311.96   43.55
  -4  -5   3  141.94    4.68
  -4  -5   3  144.88    6.59
  -4  -5   3  157.13    5.78
  -4  -5   3  154.78    6.99
  -4  -5   2 2784.09   39.35
  -4  -5   2 2481.26   42.06
  -4  -5   2 2695.75   34.97
  -4  -5   2 2554.29   39.91
   4  -5  -2 2941.77   39.71
   4  -5  -2 2259.11   33.04
   4  -5  -2 2405.27   33.09
  -4  -5   2 2820.78   39.79
  -4  -5   2 2683.51   42.01
  -4  -5   1  813.72   17.56
  -4  -5   1  763.34   16.70
  -4  -5   1  809.26   17.57
  -4  -5   1  795.98   19.36
  -4  -5   0  453.68   12.18
  -4  -5   0  446.99   11.97
  -4  -5   0  439.27   13.39
  -4  -5  -1 4574.83   84.74
  -4  -5  -1 5163.15   83.75
  -4  -5  -1 4719.23   85.40
  -4  -5  -1 5264.95   83.31
  -4  -5  -1 5006.29   85.44
  -4  -5  -2   21.09    3.19
  -4  -5  -2   23.44    2.75
  -4  -5  -2   21.39    3.15
  -4  -5  -3  580.68   16.85
  -4  -5  -3  619.79   17.18
  -4  -5  -3  613.12   15.92
  -4  -5  -3  602.55   17.37
  -4  -5  -4  610.52   17.71
  -4  -5  -4  607.11   16.14
  -4  -5  -4  602.58   17.83
  -4  -5  -4  573.94   12.81
  -4  -5  -5 1306.19   24.76
  -4  -5  -5 1323.24   30.94
  -4  -5  -5 1328.51   28.37
  -4  -5  -5 1297.63   24.74
  -4  -5  -5 1362.31   30.88
  -4  -5  -6  100.29    4.70
  -4  -5  -6  105.31    7.45
  -4  -5  -6  102.16    5.91
  -4  -5  -6  101.11    4.76
  -4  -5  -6  103.21    7.27
  -4  -5  -7  285.53    8.78
  -4  -5  -7  296.23   12.97
  -4  -5  -7  283.13    8.81
  -4  -5  -8  156.00    6.43
  -4  -5  -8  162.69    9.71
  -4  -5  -8  163.55    6.55
  -4  -5  -9  336.13   10.15
  -4  -5  -9  348.09   14.23
  -4  -5  -9  337.47   10.06
  -4  -5 -10  131.85    6.02
  -4  -5 -10  127.73    8.18
  -4  -5 -10  122.16    5.77
  -4  -5 -11   39.42    3.46
  -4  -5 -11   37.44    4.43
  -4  -5 -11   42.77    5.22
  -4  -5 -12  154.66    6.14
  -4  -5 -12  164.50    7.90
  -4  -5 -12  152.82    7.36
  -4  -5 -12  167.60    8.44
  -4  -5 -13 1150.68   23.28
  -4  -5 -13 1124.47   23.64
  -4  -5 -14  202.40    7.03
  -4  -5 -14  217.19    7.39
   4  -5  14  222.33   10.08
  -4  -5 -14  218.04    8.90
   4  -5  15  123.12    6.14
  -4  -5 -15  118.41    5.63
  -4  -5 -16  250.51    6.99
  -4  -4  19  114.09    4.61
  -4  -4  18   27.43    3.35
   4  -4 -17  776.93   16.66
  -4  -4  17  955.57   23.05
   4  -4 -16  112.71    5.42
  -4  -4  16  132.89    8.72
   4  -4 -15  679.59   16.82
  -4  -4  15  724.11   23.03
   4  -4 -14  220.00    8.55
  -4  -4  14  213.56   12.42
  -4  -4  13  370.98   16.63
   4  -4 -13  373.50   11.74
   4  -4 -12  142.84    6.85
  -4  -4  12  143.54   10.19
  -4  -4  12  146.13    6.46
  -4  -4  11  555.79   19.98
  -4  -4  11  528.15   14.01
  -4  -4  10  419.25   16.58
  -4  -4  10  394.34   11.56
  -4  -4   9   88.62    4.08
  -4  -4   9   95.42    5.11
  -4  -4   8 1438.26   26.94
  -4  -4   8 1524.91   29.12
  -4  -4   7  323.50    8.66
  -4  -4   7  346.27   10.16
   4  -4  -6 1931.60   34.16
  -4  -4   6 1825.55   34.62
  -4  -4   6 1793.51   36.02
  -4  -4   6 1875.32   35.31
  -4  -4   5 1169.88   25.53
   4  -4  -5 1235.83   23.83
  -4  -4   5 1137.37   25.85
  -4  -4   5 1231.41   24.11
  -4  -4   4  589.93   14.04
  -4  -4   4  561.35   15.25
  -4  -4   3 3599.21   60.94
  -4  -4   3 3576.73   63.72
  -4  -4   2  694.00   15.96
  -4  -4   2  739.90   13.65
   4  -4  -2  805.96   16.02
   4  -4  -2  795.19   12.90
  -4  -4   2  888.55   18.92
  -4  -4   1 1151.18   23.52
   4  -4  -1 1122.06   21.08
   4  -4   0 2402.36   39.98
   4  -4   0 2474.80   40.54
   4  -4   1  854.25   17.28
   4  -4   1  888.34   18.31
   4  -4   1  887.29   18.66
   4  -4   2 1967.60   34.58
  -4  -4  -2 1989.08   37.05
  -4  -4  -3  670.99   17.10
  -4  -4  -3  611.38   17.02
  -4  -4  -4  107.45    6.39
  -4  -4  -4  100.33    5.14
  -4  -4  -4  101.08    6.35
  -4  -4  -4   94.24    4.00
  -4  -4  -5  288.67    8.17
  -4  -4  -5  301.94   11.68
  -4  -4  -5  308.42   11.79
  -4  -4  -5  296.59    8.21
  -4  -4  -6  678.90   15.08
  -4  -4  -6  662.88   19.72
  -4  -4  -6  708.57   20.03
  -4  -4  -6  679.58   15.05
  -4  -4  -7  235.91    7.75
  -4  -4  -7  228.29   10.95
  -4  -4  -7  243.85   11.27
  -4  -4  -7  232.83    7.71
  -4  -4  -8  503.88   12.98
  -4  -4  -8  507.01   17.36
  -4  -4  -8  542.52   17.86
  -4  -4  -8  503.27   12.90
  -4  -4  -9  592.57   14.61
  -4  -4  -9  572.97   18.63
  -4  -4  -9  578.75   14.48
  -4  -4 -10  301.35    9.64
  -4  -4 -10  317.41   12.73
  -4  -4 -10  322.72   13.75
  -4  -4 -10  306.20    9.76
  -4  -4 -11   25.71    3.12
  -4  -4 -11   33.14    4.01
  -4  -4 -11   26.54    3.29
  -4  -4 -12  577.04   13.96
  -4  -4 -12  565.44   13.69
  -4  -4 -13  105.88    5.11
  -4  -4 -13  113.38    6.61
   4  -4  13  118.76    8.53
  -4  -4 -14  486.02   12.87
  -4  -4 -14  481.60   12.88
  -4  -4 -14  455.46   11.11
   4  -4  14  487.18   16.03
  -4  -4 -15   43.67    2.87
  -4  -4 -15   39.06    2.57
  -4  -3  19   51.08    3.74
  -4  -3  18   46.75    4.66
  -4  -3  17  219.69   10.61
   4  -3 -17  179.18    6.19
  -4  -3  16  114.67    8.64
   4  -3 -16  110.51    5.39
  -4  -3  15  505.95   19.16
   4  -3 -15  453.78   12.89
  -4  -3  14  177.18   11.52
   4  -3 -14  168.09    7.39
  -4  -3  13  538.89   20.71
  -4  -3  12 1694.68   41.85
  -4  -3  11  103.94    5.27
  -4  -3  11  105.46    8.64
  -4  -3  10  104.36    5.19
  -4  -3  10   99.10    8.01
  -4  -3  10   92.30    4.38
  -4  -3   9 1496.73   28.04
  -4  -3   9 1602.34   29.85
  -4  -3   8 1084.40   21.96
  -4  -3   8 1134.47   23.44
   4  -3  -7 2028.16   36.49
  -4  -3   7 1956.15   37.43
  -4  -3   6 1746.78   36.53
   4  -3  -6 1949.60   34.57
  -4  -3   5 1063.08   23.64
  -4  -3   5 1037.51   23.45
  -4  -3   4 3417.87   61.43
  -4  -3   4 3398.97   62.49
  -4  -3   3 1399.60   26.56
   4  -3  -3 1566.33   27.61
  -4  -3   3 1367.34   27.99
  -4  -3   3 1689.16   30.36
  -4  -3   2  247.48    7.92
   4  -3  -2  272.95    7.20
  -4  -3   2  258.11    6.61
  -4  -3   2  288.14    9.23
   4  -3  -2  261.23    5.57
   4  -3  -2  292.02    7.99
   4  -3  -1   52.43    2.48
  -4  -3   1   47.83    3.69
   4  -3  -1   45.42    1.93
   4  -3  -1   46.51    2.22
   4  -3  -1   49.07    2.77
   4  -3   0  521.83   10.94
   4  -3   0  522.75   11.77
   4  -3   0  528.74    9.76
   4  -3   1 1110.08   21.43
   4  -3   1 1086.73   20.56
   4  -3   1 1122.88   18.88
   4  -3   2 4140.05   68.01
   4  -3   2 4037.27   67.22
   4  -3   2 4070.31   64.73
   4  -3   3   14.64    1.95
   4  -3   3   11.65    1.64
  -4  -3  -3    8.81    1.89
  -4  -3  -3    9.24    2.05
  -4  -3  -4  979.16   22.07
  -4  -3  -4  903.35   22.08
  -4  -3  -5 1657.25   29.88
  -4  -3  -5 1641.45   29.80
  -4  -3  -5 1664.61   34.84
  -4  -3  -6 1077.64   21.24
  -4  -3  -6 1123.47   25.86
  -4  -3  -6 1072.43   25.94
  -4  -3  -6 1050.16   21.07
  -4  -3  -7  189.73    9.22
  -4  -3  -7  176.56    6.58
  -4  -3  -7  190.56    9.49
  -4  -3  -7  180.06    6.58
  -4  -3  -8  656.37   19.00
  -4  -3  -8  635.93   15.11
  -4  -3  -8  652.03   19.81
  -4  -3  -8  625.50   14.86
  -4  -3  -9 1124.67   27.24
  -4  -3  -9 1112.47   23.15
  -4  -3  -9 1169.09   29.18
  -4  -3  -9 1092.54   22.89
  -4  -3 -10  459.05   14.96
  -4  -3 -10  455.11   12.53
  -4  -3 -10  495.02   17.24
  -4  -3 -10  441.78   12.25
  -4  -3 -11  580.52   14.78
  -4  -3 -11  601.90   14.82
  -4  -3 -12   68.19    4.56
  -4  -3 -12   80.70    7.11
  -4  -3 -12   68.09    4.60
  -4  -3 -13   63.50    4.28
   4  -3  13   69.59    6.80
  -4  -3 -13   72.10    6.50
  -4  -3 -13   64.76    4.25
  -4  -3 -14   42.23    3.34
  -4  -3 -14   42.91    4.03
   4  -3  14   43.99    5.11
  -4  -3 -14   42.98    4.79
  -4  -3 -15    7.87    1.98
  -4  -3 -15    8.84    1.83
   4  -3  15    8.27    2.65
  -4  -3 -15   10.39    1.85
  -4  -2  19  106.76    5.78
  -4  -2  18  376.85   13.30
  -4  -2  17   37.07    3.30
  -4  -2  17   43.88    5.62
   4  -2 -17   29.56    2.50
  -4  -2  16  170.75    7.61
  -4  -2  16  174.34   10.76
   4  -2 -16  154.64    6.44
  -4  -2  15  270.09   13.89
   4  -2 -15  232.82    8.53
  -4  -2  14 1471.61   38.12
  -4  -2  14 1439.45   28.66
  -4  -2  13  322.63   15.67
  -4  -2  12  856.07   26.90
  -4  -2  11  441.29   17.87
  -4  -2  11  441.10   11.98
  -4  -2  10  159.22    6.35
  -4  -2  10  152.11    9.86
  -4  -2  10  152.91    5.87
  -4  -2   9  119.04    5.36
  -4  -2   9  120.21    4.93
   4  -2  -8 2503.95   42.88
  -4  -2   8 2456.93   43.85
   4  -2  -7    2.12    1.13
  -4  -2   7    6.64    1.63
  -4  -2   6 3625.66   68.94
   4  -2  -6 3995.77   65.64
  -4  -2   5  411.85   12.07
  -4  -2   5  406.65   11.51
   4  -2  -5  495.77   10.98
  -4  -2   5  504.72   12.69
  -4  -2   4 2160.86   40.27
   4  -2  -4 2462.53   39.36
  -4  -2   4 2037.85   39.64
  -4  -2   4 2461.27   41.36
  -4  -2   3  275.62    7.79
   4  -2  -3  295.38    5.57
   4  -2  -2  208.15    4.82
   4  -2  -2  215.15    5.76
  -4  -2   2  201.48    5.77
   4  -2  -2  217.45    5.04
   4  -2  -1 1547.35   26.54
   4  -2  -1 1602.96   27.56
   4  -2  -1 1569.87   27.29
   4  -2  -1 1621.12   26.71
   4  -2  -1 1649.80   28.74
   4  -2   0  925.28   17.74
   4  -2   0  876.84   16.14
   4  -2   0  901.64   16.89
   4  -2   0  846.57   15.42
   4  -2   0  873.17   17.21
   4  -2   1 3339.80   53.83
   4  -2   1 3445.39   55.69
   4  -2   1 3307.77   54.98
   4  -2   2  298.49    8.11
   4  -2   2  297.19    7.80
   4  -2   2  304.19    8.54
   4  -2   2  296.79    6.73
   4  -2   3 3480.82   56.71
   4  -2   3 3314.26   54.17
   4  -2   3 3382.71   56.25
   4  -2   4  526.18   12.47
  -4  -2  -4  483.98   12.44
   4  -2   4  521.12   10.70
  -4  -2  -4  471.91   13.80
  -4  -2  -5 2073.44   36.37
  -4  -2  -5 2040.80   36.33
  -4  -2  -5 2087.33   40.96
  -4  -2  -6  438.24   10.93
  -4  -2  -6  460.70   11.10
  -4  -2  -6  426.38   14.15
  -4  -2  -7  409.15   10.69
  -4  -2  -7  424.28   13.20
  -4  -2  -7  384.28   10.38
  -4  -2  -7  393.87   13.94
  -4  -2  -8  147.64    6.21
  -4  -2  -8  167.03    7.93
  -4  -2  -8  164.53    9.02
  -4  -2  -8  167.18    6.43
  -4  -2  -9  713.57   16.84
  -4  -2  -9  763.69   19.21
  -4  -2  -9  746.31   21.79
  -4  -2  -9  710.21   16.62
  -4  -2 -10  640.09   15.83
  -4  -2 -10  639.02   15.62
  -4  -2 -11  459.19   12.85
  -4  -2 -11  453.96   12.59
  -4  -2 -12  130.04    6.28
   4  -2  12  136.73    9.36
  -4  -2 -12  129.85    6.23
  -4  -2 -12  144.12    9.15
  -4  -2 -13   97.44    5.29
   4  -2  13  105.65    7.96
  -4  -2 -13  105.56    7.79
   4  -2  14  320.88   12.62
  -4  -2 -14  330.18   12.65
  -4  -2 -15  484.44   11.55
  -4  -2 -15  468.14   12.37
   4  -2  15  522.27   14.43
  -4  -2 -15  535.18   15.21
  -4  -2 -16   28.59    2.13
  -4  -2 -16   22.53    2.16
  -4  -2 -16   31.17    3.11
  -4  -2 -17  147.27    4.98
  -4  -1  20    3.60    1.52
  -4  -1  19  257.03    9.62
  -4  -1  18    5.58    1.66
  -4  -1  18    5.40    3.27
  -4  -1  17  252.08    8.92
  -4  -1  17  277.13   12.64
  -4  -1  16  721.13   18.13
  -4  -1  16  778.72   23.71
  -4  -1  15  579.56   16.74
  -4  -1  15  598.92   21.57
  -4  -1  14   85.25    8.40
  -4  -1  14   87.81    5.09
  -4  -1  13 1420.95   37.68
  -4  -1  13 1445.25   28.94
  -4  -1  12   15.59    4.54
  -4  -1  11  117.12    8.95
  -4  -1  10  567.01   13.35
  -4  -1  10  540.43   19.28
  -4  -1   9  303.42    8.74
  -4  -1   9  312.00    9.26
  -4  -1   8  151.85    6.37
   4  -1  -8  174.12    5.90
  -4  -1   8  184.66    6.92
  -4  -1   8  151.53    5.85
  -4  -1   7 1405.07   30.89
  -4  -1   7 1370.86   28.53
   4  -1  -7 1564.73   27.54
  -4  -1   7 1681.59   29.36
  -4  -1   6 2246.52   43.67
  -4  -1   6 2107.33   41.77
   4  -1  -6 2545.98   40.99
  -4  -1   6 2613.63   42.40
  -4  -1   5 4449.44   71.39
   4  -1  -5 4526.09   70.47
  -4  -1   4 1540.86   30.52
  -4  -1   4 1829.02   31.00
  -4  -1   3  977.68   19.17
   4  -1  -3  917.16   15.20
   4  -1  -3  963.16   16.49
   4  -1  -3  942.61   16.06
   4  -1  -2 2107.63   33.22
   4  -1  -2 2139.18   34.07
   4  -1  -2 2203.42   35.79
   4  -1  -1  196.62    4.84
   4  -1  -1  198.10    5.25
   4  -1  -1  193.82    6.02
   4  -1  -1  202.91    6.10
   4  -1  -1  216.11    5.33
   4  -1  -1  192.10    5.47
   4  -1   0  237.73    6.16
   4  -1   0  229.05    5.79
   4  -1   0  246.31    6.88
   4  -1   0  240.84    6.80
   4  -1   0  231.26    5.66
   4  -1   1 3181.53   55.25
   4  -1   1 3231.73   52.85
   4  -1   1 3427.33   54.69
   4  -1   1 3282.26   53.48
   4  -1   1 3376.36   53.97
   4  -1   2 3240.16   58.56
   4  -1   2 3414.83   56.67
   4  -1   2 3433.02   55.63
   4  -1   2 3646.00   57.70
   4  -1   2 3578.24   57.01
   4  -1   3  209.38    6.61
   4  -1   3  213.15    6.57
   4  -1   3  215.79    5.81
   4  -1   4 8303.75  127.36
   4  -1   4 8219.00  127.14
   4  -1   4 8154.50  125.27
  -4  -1  -5  209.58    7.37
  -4  -1  -5  220.88    6.55
  -4  -1  -5  212.96    6.44
  -4  -1  -5  228.28    8.90
  -4  -1  -6  662.50   14.48
  -4  -1  -6  675.86   18.26
  -4  -1  -6  661.63   14.35
  -4  -1  -7  181.69    6.47
  -4  -1  -7  173.69    6.30
  -4  -1  -7  188.14    9.02
  -4  -1  -8  207.34    7.27
  -4  -1  -8  218.04   10.24
  -4  -1  -8  186.53    6.90
  -4  -1  -9   60.06    4.16
  -4  -1  -9   51.44    3.93
  -4  -1  -9   55.83    5.62
  -4  -1 -10 1008.55   21.70
  -4  -1 -10  968.92   21.18
  -4  -1 -11  183.30    7.68
   4  -1  11  198.55   10.99
  -4  -1 -11  205.20   10.92
  -4  -1 -12  294.49    9.88
   4  -1  12  297.77   13.46
  -4  -1 -12  313.96   13.59
  -4  -1 -13  716.76   17.21
   4  -1  13  771.97   22.40
  -4  -1 -13  794.72   22.54
  -4  -1 -14   18.27    2.88
  -4  -1 -14   18.42    4.04
   4  -1  14   18.71    3.54
  -4  -1 -14   13.48    2.68
  -4  -1 -15  236.58    7.47
   4  -1  15  260.84    9.21
  -4  -1 -15  268.87   10.41
  -4  -1 -16  516.76   11.51
  -4  -1 -16  545.87   14.19
  -4  -1 -17   60.74    3.20
  -4   0  20    5.99    1.83
  -4   0  19   22.66    3.38
  -4   0  18  449.65   11.64
  -4   0  18  499.61   16.00
  -4   0  17  342.07   10.88
  -4   0  17  373.11   14.92
  -4   0  16   48.22    4.42
  -4   0  16   51.20    6.62
   4   0 -16   48.25    3.33
  -4   0  15  471.69   14.87
  -4   0  15  501.48   19.31
  -4   0  14  241.03   10.23
  -4   0  14  222.61   12.95
  -4   0  14  236.14    8.61
  -4   0  13    4.93    4.01
  -4   0  13    9.74    2.39
  -4   0  12  326.72   15.34
  -4   0  12  336.77   10.56
  -4   0  11  262.15   13.26
  -4   0  11  279.59    9.28
  -4   0  10  403.16   15.98
  -4   0   9   87.47    7.00
  -4   0   9   85.30    4.22
   4   0  -8  172.39    5.94
  -4   0   8  172.67    5.56
   4   0  -7 3450.86   55.02
  -4   0   7 3162.65   53.87
   4   0  -6 6132.47   93.29
  -4   0   6 5859.61   92.43
  -4   0   5 3458.60   60.96
  -4   0   5 3669.92   58.32
  -4   0   4 1635.70   30.19
   4   0  -3 3454.07   54.30
   4   0  -3 3605.33   55.75
   4   0  -2  653.77   11.83
   4   0  -2  677.76   12.17
   4   0  -2  658.40   13.48
   4   0  -2  691.72   13.11
   4   0  -2  647.72   12.95
   4   0  -1  547.11   10.56
   4   0  -1  580.30   12.12
   4   0  -1  539.66   11.59
   4   0  -1  576.35   11.24
   4   0  -1  520.05   11.47
   4   0  -1  552.72   10.69
   4   0   0 1114.13   19.63
   4   0   0 1166.70   20.77
   4   0   0 1041.81   20.71
   4   0   0 1093.74   19.58
   4   0   0 1108.35   20.32
   4   0   0 1111.47   19.72
   4   0   1 1135.11   20.04
   4   0   1 1150.55   20.98
   4   0   1 1111.08   20.32
   4   0   1 1087.93   20.46
   4   0   1 1163.08   20.53
   4   0   1 1082.61   21.86
   4   0   2  691.80   14.16
   4   0   2  701.75   13.59
   4   0   2  677.63   13.86
   4   0   2  731.53   14.52
   4   0   2  717.33   14.31
   4   0   3 5490.05   86.19
   4   0   3 5411.01   86.25
   4   0   3 5282.09   85.04
   4   0   3 5636.85   86.24
   4   0   3 5375.67   84.96
   4   0   4  157.41    5.89
   4   0   4  167.32    5.85
   4   0   4  159.83    5.23
   4   0   4  154.39    5.80
  -4   0  -5  257.38    7.37
  -4   0  -5  262.09    8.05
  -4   0  -5  248.42    7.27
  -4   0  -5  253.74    9.44
  -4   0  -6  669.72   14.58
  -4   0  -6  659.33   14.71
  -4   0  -6  657.86   14.39
  -4   0  -6  699.68   18.34
  -4   0  -7  543.36   13.04
  -4   0  -7  534.90   12.77
  -4   0  -7  573.53   16.96
  -4   0  -8 1008.32   20.92
  -4   0  -8  961.93   20.47
  -4   0  -9  438.14   12.13
   4   0   9  454.04   15.87
  -4   0  -9  469.73   16.53
  -4   0 -10 1003.71   22.11
   4   0  10 1060.61   27.60
  -4   0 -10 1097.75   28.35
  -4   0 -11  355.08   11.15
   4   0  11  368.16   14.79
  -4   0 -11  383.12   15.26
  -4   0 -12  967.99   21.47
   4   0  12 1009.60   26.58
  -4   0 -12 1045.90   27.38
  -4   0 -12  924.52   20.94
  -4   0 -13  148.82    6.82
   4   0  13  168.24    9.10
  -4   0 -13  162.68    9.46
  -4   0 -13  153.40    6.70
  -4   0 -14   94.77    5.15
   4   0  14   93.93    6.18
  -4   0 -14   96.67    6.95
  -4   0 -14   87.79    4.84
   4   0  15  163.55    7.10
  -4   0 -15  152.36    5.93
  -4   0 -15  173.70    8.32
  -4   0 -15  157.12    5.73
  -4   0 -16   42.80    2.77
   4   0  16   46.29    3.11
  -4   0 -16   44.91    3.81
  -4   0 -17    4.28    0.94
  -4   0 -17    3.92    1.14
  -4   1  20    8.63    1.88
  -4   1  19  309.04   10.75
  -4   1  18   19.90    2.51
  -4   1  18   23.74    4.28
  -4   1  17  300.94   10.22
  -4   1  17  325.86   13.83
  -4   1  16  679.48   18.04
  -4   1  16  713.65   22.70
  -4   1  15  624.18   17.57
  -4   1  15  640.04   22.06
  -4   1  14   56.74    5.11
  -4   1  14   56.79    6.95
  -4   1  14   59.44    4.38
  -4   1  13 1172.24   27.68
  -4   1  13 1155.29   32.56
  -4   1  12   25.48    3.60
  -4   1  12   27.60    5.09
  -4   1  12   31.99    3.40
  -4   1  11   80.16    5.51
  -4   1  11   73.89    7.04
  -4   1  11   78.86    4.84
  -4   1  10  606.50   16.54
  -4   1  10  605.68   20.16
  -4   1  10  663.61   15.77
  -4   1   9  236.13   11.37
  -4   1   9  255.62    8.45
  -4   1   8   85.26    2.16
  -4   1   8  200.07    6.05
   4   1  -7 1465.15   25.97
  -4   1   7 1276.90   27.67
  -4   1   6 2195.62   34.88
  -4   1   6 2335.40   40.84
   4   1  -4 1503.84   26.55
   4   1  -3 1111.39   18.12
   4   1  -3 1077.73   20.12
   4   1  -2 2535.45   39.09
   4   1  -2 2343.23   40.33
   4   1  -2 2497.58   40.48
   4   1  -2 2316.15   40.52
   4   1  -1  195.00    5.59
   4   1  -1  236.32    5.96
   4   1  -1  202.49    6.22
   4   1  -1  225.27    5.29
   4   1   0  296.22    7.11
   4   1   0  308.50    7.28
   4   1   0  313.03    7.12
   4   1   0  295.56    8.19
   4   1   1 3573.58   57.43
   4   1   1 3487.59   56.88
   4   1   1 3660.97   57.75
   4   1   1 3645.98   57.54
   4   1   2 3177.90   50.88
   4   1   2 3262.66   51.22
   4   1   2 3233.00   51.43
   4   1   3  226.66    7.05
   4   1   3  223.47    6.33
   4   1   3  205.12    5.28
   4   1   3  226.92    6.81
   4   1   3  224.38    6.34
   4   1   4 8548.70  122.38
   4   1   4 7331.87  117.89
   4   1   4 8195.57  120.50
   4   1   4 7867.74  120.49
   4   1   4 8227.29  121.85
   4   1   4 7049.39  123.47
  -4   1  -4 6738.35  119.48
  -4   1  -5  266.95    7.76
  -4   1  -5  269.49    8.21
  -4   1  -5  258.60    7.62
  -4   1  -6  503.68   12.56
  -4   1  -6  520.72   12.37
  -4   1  -6  508.50   12.69
  -4   1  -6  507.19   12.08
  -4   1  -7  189.00    6.80
  -4   1  -8  183.42    7.04
  -4   1  -9   55.73    4.14
  -4   1 -10  945.89   21.11
   4   1  10  995.23   25.55
  -4   1 -10  929.63   20.61
  -4   1 -11  205.90    8.17
   4   1  11  199.03   10.21
  -4   1 -11  204.52    7.91
  -4   1 -11  218.91   11.56
  -4   1 -12  267.19    9.58
   4   1  12  287.23   11.91
  -4   1 -12  286.68   13.10
  -4   1 -12  265.23    9.21
  -4   1 -13  656.37   16.36
  -4   1 -13  704.40   21.11
  -4   1 -13  670.67   15.99
  -4   1 -14    8.15    2.71
  -4   1 -14   11.69    3.34
   4   1  14   11.80    3.04
  -4   1 -14    8.33    2.44
   4   1  15  247.26    8.43
  -4   1 -15  223.56    7.45
  -4   1 -15  242.89    7.26
  -4   1 -15  242.85    9.83
  -4   1 -16  605.25   13.06
  -4   1 -16  626.11   15.57
  -4   2  20  146.07    5.60
  -4   2  19  114.51    4.08
   4   2 -19   81.73    3.68
  -4   2  18  420.63   11.25
  -4   2  18  452.61   14.84
  -4   2  17   16.35    2.83
  -4   2  17   19.02    4.63
  -4   2  16  233.42    9.41
  -4   2  16  228.03   12.22
  -4   2  15  212.42    9.34
  -4   2  15  194.18   11.72
  -4   2  14 1264.26   28.90
  -4   2  14 1273.01   34.00
  -4   2  14 1313.59   27.07
  -4   2  13  290.89   11.33
  -4   2  13  285.17   14.26
  -4   2  13  318.06   10.58
  -4   2  12  744.86   19.95
  -4   2  12  735.66   23.80
  -4   2  11  503.54   15.18
  -4   2  11  512.70   18.58
  -4   2  11  556.41   14.66
  -4   2  10  136.17    6.96
  -4   2  10  137.22    8.88
  -4   2  10  158.56    6.87
  -4   2   9  140.08    6.67
  -4   2   9  142.67    8.66
  -4   2   9  158.00    6.66
  -4   2   8 2150.22   45.52
  -4   2   8 2313.29   40.97
   4   2  -7    3.61    0.49
  -4   2   7    2.56    1.37
  -4   2   7    4.96    1.55
  -4   2   6 3515.44   56.85
  -4   2   6 3666.46   61.00
   4   2  -5  395.17    7.60
  -4   2   5  356.33   10.47
   4   2  -5  415.27    9.50
  -4   2   5  364.51    8.18
   4   2  -4 2045.83   33.08
  -4   2   4 1830.57   31.90
   4   2  -3  446.69    7.78
   4   2  -3  440.03    9.63
   4   2  -2  215.74    5.79
   4   2  -2  217.29    6.47
  -4   2   2  208.17    5.65
   4   2  -1 1919.37   29.94
   4   2  -1 1824.79   32.29
   4   2  -1 1712.06   30.07
   4   2  -1 1886.25   30.95
  -4   2   1 1659.94   30.29
   4   2   0 1047.60   20.76
   4   2   0 1094.92   19.29
   4   2   1 3101.12   50.24
   4   2   1 2939.03   53.43
   4   2   2  277.59    7.29
   4   2   2  291.01    6.87
   4   2   3 3413.63   51.37
   4   2   3 3321.20   52.42
   4   2   3 3005.13   49.31
   4   2   3 2913.21   54.51
   4   2   4  418.79    7.88
  -4   2  -4  459.28   10.91
  -4   2  -4  451.90   11.56
  -4   2  -4  440.20   10.66
  -4   2  -5 2029.79   35.39
  -4   2  -5 1911.96   35.94
  -4   2  -6  479.88   11.94
  -4   2  -6  457.35   12.35
  -4   2  -7  362.17   10.35
  -4   2  -7  358.80   10.84
  -4   2  -7  343.26    9.79
  -4   2  -8  114.61    5.65
  -4   2  -8  108.48    5.26
  -4   2  -9  766.43   18.03
  -4   2  -9  765.78   17.47
  -4   2 -10  700.22   17.35
  -4   2 -10  723.07   16.99
  -4   2 -11  391.24   11.89
  -4   2 -11  381.96   11.39
  -4   2 -12  147.13    7.10
  -4   2 -12  155.96    6.93
  -4   2 -12  161.05    9.85
  -4   2 -13   51.24    4.51
   4   2  13   61.36    5.07
  -4   2 -13   58.74    5.86
  -4   2 -13   54.31    4.25
   4   2  14  286.89    9.83
  -4   2 -14  273.98   11.52
  -4   2 -14  270.82    8.40
   4   2  15  622.60   14.46
  -4   2 -15  610.23   13.22
  -4   2 -15  592.08   16.50
   4   2  16   24.12    1.96
  -4   2 -16   20.79    2.57
  -4   3  20  556.67   12.35
  -4   3  19   57.98    2.80
  -4   3  19   77.53    4.87
  -4   3  18   76.36    4.21
  -4   3  18   85.17    6.21
  -4   3  17  279.24    9.50
  -4   3  17  288.52   12.46
  -4   3  16  155.59    7.56
  -4   3  16  170.81   10.30
  -4   3  15  417.33   13.65
  -4   3  15  422.00   17.08
  -4   3  15  416.01   11.82
  -4   3  14  260.49   10.66
  -4   3  14  250.96   13.25
  -4   3  14  269.68    9.57
  -4   3  13  500.20   15.73
  -4   3  13  522.15   19.44
  -4   3  13  548.96   15.01
  -4   3  12 1649.14   35.43
  -4   3  12 1652.19   40.31
  -4   3  11  125.57    7.03
  -4   3  11  132.73    9.12
  -4   3  11  150.52    7.14
  -4   3  10  152.19    7.53
  -4   3  10  156.11    9.54
  -4   3   9 1317.19   29.10
  -4   3   9 1512.54   29.34
  -4   3   9 1334.98   33.07
  -4   3   9 1487.12   29.24
  -4   3   8 1126.74   23.95
  -4   3   8 1124.93   23.63
  -4   3   7 1833.48   33.76
  -4   3   7 1839.77   35.98
  -4   3   7 1880.72   40.03
  -4   3   7 1951.26   36.34
  -4   3   6 1489.61   28.26
  -4   3   6 1520.69   30.20
  -4   3   5 1057.48   20.09
  -4   3   4 2914.20   48.65
   4   3  -3 1357.18   24.19
   4   3  -3 1408.12   24.89
   4   3  -3 1422.69   22.41
  -4   3   2  277.99    7.57
   4   3  -2  294.53    7.07
   4   3  -2  297.06    8.35
   4   3  -1   20.07    1.52
   4   3  -1   19.77    2.12
   4   3   0  434.23    8.70
   4   3   0  441.58   11.59
  -4   3   0  413.40   10.01
   4   3   1  995.37   16.96
   4   3   1  944.20   20.62
   4   3   2 3616.55   56.63
   4   3   2 3109.69   58.37
   4   3   3    5.34    1.27
  -4   3  -3    4.87    1.59
  -4   3  -4  876.91   18.19
  -4   3  -4  845.91   18.81
  -4   3  -5 1678.14   30.91
  -4   3  -5 1643.99   31.74
  -4   3  -5 1636.94   30.33
  -4   3  -6 1169.40   23.46
  -4   3  -6 1120.97   24.00
  -4   3  -6 1133.63   22.71
  -4   3  -7  202.05    7.57
  -4   3  -7  194.54    8.00
  -4   3  -7  198.01    7.16
  -4   3  -8  712.13   17.03
  -4   3  -8  674.82   16.01
  -4   3  -9 1247.89   26.16
  -4   3  -9 1243.93   25.27
  -4   3 -10  454.52   13.18
   4   3  10  469.19   14.64
  -4   3 -10  459.77   12.70
  -4   3 -11  635.43   16.55
   4   3  11  689.55   18.31
  -4   3 -11  666.74   16.19
   4   3  12   35.43    4.09
  -4   3 -12   46.00    5.55
  -4   3 -12   33.71    3.64
   4   3  13   96.64    5.76
  -4   3 -13   95.35    7.18
  -4   3 -13   97.28    5.11
   4   3  14   64.89    4.30
  -4   3 -14   57.42    5.21
  -4   3 -14   59.27    3.75
  -4   3 -15   14.81    2.69
   4   3  15   16.78    2.09
  -4   3 -15   13.51    1.90
  -4   3 -16  193.70    6.65
  -4   4  19   91.05    3.29
  -4   4  19  120.29    5.50
  -4   4  18   49.02    3.23
  -4   4  18   54.24    4.81
  -4   4  17 1070.41   22.91
  -4   4  17 1142.72   27.17
  -4   4  16  177.27    7.90
  -4   4  16  176.44   10.20
  -4   4  15  823.99   21.02
  -4   4  15  867.70   25.23
  -4   4  15  857.66   19.12
  -4   4  14  257.84   10.63
  -4   4  14  271.93   13.46
  -4   4  14  269.76    9.66
  -4   4  13  433.67   14.52
  -4   4  13  445.77   17.82
  -4   4  13  484.05   13.96
  -4   4  12  143.33    7.79
  -4   4  12  137.25    9.61
  -4   4  12  157.75    7.59
  -4   4  11  523.95   15.85
  -4   4  11  527.36   19.00
  -4   4  11  556.44   15.51
  -4   4  10  419.29   13.65
  -4   4  10  431.18   16.46
  -4   4  10  459.02   13.52
  -4   4   9  145.09    7.26
  -4   4   9  157.60    7.47
  -4   4   9  153.30    9.21
  -4   4   9  150.87    7.18
  -4   4   8 1281.60   28.31
  -4   4   8 1337.97   32.06
  -4   4   8 1372.91   28.35
  -4   4   7  271.52    9.44
  -4   4   7  253.47    8.40
   4   4  -7  281.52    6.92
  -4   4   7  293.06   10.38
  -4   4   7  275.75   11.64
  -4   4   7  288.81    9.72
   4   4  -6 1641.71   26.86
  -4   4   6 1596.32   31.79
   4   4  -5 1148.22   20.96
  -4   4   5 1053.40   22.44
   4   4  -4  528.64    8.97
   4   4  -4  526.31   11.79
  -4   4   3 3092.63   56.81
   4   4  -3 3675.34   56.43
  -4   4   2  603.08   12.58
  -4   4   2  602.93   13.98
  -4   4   1  665.98   14.09
   4   4  -1  668.07   15.72
  -4   4   1  651.95   14.77
  -4   4   0 1934.39   36.74
   4   4   0 2000.54   38.09
   4   4   1  915.28   17.45
  -4   4  -1  794.20   17.58
  -4   4  -2 1727.59   31.91
  -4   4  -3  495.80   12.41
  -4   4  -3  481.36   11.45
  -4   4  -4  109.05    4.78
  -4   4  -4  110.17    6.68
  -4   4  -4  110.71    5.25
  -4   4  -4  104.82    5.52
  -4   4  -4  103.21    4.83
  -4   4  -5  303.92    9.47
  -4   4  -5  284.45    9.76
  -4   4  -5  292.95    8.84
  -4   4  -6  713.92   16.77
  -4   4  -6  668.70   17.27
  -4   4  -6  702.42   15.99
   4   4   7  251.79    9.04
  -4   4  -7  244.23    8.83
  -4   4  -7  231.98    9.27
  -4   4  -7  235.45    8.11
  -4   4  -8  554.64   14.82
   4   4   8  565.46   15.36
  -4   4  -8  545.25   13.96
  -4   4  -9  719.46   17.96
   4   4   9  737.47   18.74
  -4   4  -9  723.19   17.10
   4   4  10  365.91   12.14
  -4   4 -10  361.55   10.90
   4   4  11   32.70    3.80
  -4   4 -11   35.71    3.68
   4   4  12  712.11   17.75
  -4   4 -12  701.94   16.31
   4   4  13  156.09    6.79
  -4   4 -13  140.89    8.34
  -4   4 -13  158.18    6.13
  -4   4 -14  492.95   15.23
  -4   4 -14  529.63   12.11
  -4   4 -15   72.72    3.75
   4   4  15   68.98    3.21
  -4   4 -15   61.52    4.18
  -4   4 -15   70.85    3.09
  -4   4 -16   38.30    2.24
  -4   5  19  240.92    7.37
  -4   5  18   47.10    2.90
  -4   5  18   58.63    4.46
  -4   5  17   10.35    2.27
  -4   5  17    9.65    3.36
  -4   5  16 1163.84   25.16
  -4   5  16 1221.29   29.10
  -4   5  15   15.53    3.24
  -4   5  15   12.96    4.41
  -4   5  15   12.08    2.37
  -4   5  14  213.95    9.46
  -4   5  14  222.32   11.83
  -4   5  14  211.33    8.47
  -4   5  13   27.16    4.02
  -4   5  13   27.58    5.41
  -4   5  13   26.13    3.57
  -4   5  12  341.63   12.63
  -4   5  12  359.16   15.53
  -4   5  12  373.07   12.40
  -4   5  11  216.97    9.70
  -4   5  11  219.75   11.82
  -4   5  11  242.90    9.70
  -4   5  10  703.02   19.14
  -4   5  10  721.88   22.38
  -4   5  10  736.67   18.99
  -4   5   9  140.73    7.33
  -4   5   9  127.58    7.12
  -4   5   9  113.74    8.19
  -4   5   9  125.49    6.88
  -4   5   8  872.48   21.59
  -4   5   8  946.09   22.86
  -4   5   8  921.56   24.95
  -4   5   8  916.26   21.68
  -4   5   7 1601.75   32.18
  -4   5   7 1588.57   32.73
  -4   5   7 1678.90   34.69
  -4   5   7 1608.28   36.12
  -4   5   7 1659.30   33.02
  -4   5   6  650.09   16.15
  -4   5   6  589.31   15.76
  -4   5   6  558.52   15.51
  -4   5   6  675.49   18.25
   4   5  -6  664.00   13.68
  -4   5   6  641.38   18.59
  -4   5   5  196.93    7.59
  -4   5   5  207.18    8.04
  -4   5   5  196.39    7.78
  -4   5   5  216.99    9.54
   4   5  -5  205.95    6.47
  -4   5   5  202.76    9.13
  -4   5   5  228.21    8.54
  -4   5   4 2116.19   38.28
  -4   5   4 1950.69   33.67
  -4   5   4 2176.07   41.55
  -4   5   4 1901.94   37.48
  -4   5   4 2047.67   39.47
  -4   5   4 2124.09   38.55
  -4   5   3  148.28    6.58
  -4   5   3  139.53    6.17
  -4   5   3  142.56    4.89
  -4   5   3  155.95    8.16
   4   5  -3  171.54    4.73
   4   5  -3  160.41    5.47
  -4   5   3  155.84    7.01
  -4   5   3  157.80    6.81
  -4   5   2 2328.74   41.98
  -4   5   2 2333.59   41.65
  -4   5   2 2143.75   40.87
  -4   5   2 2148.48   39.04
   4   5  -2 2441.86   39.34
  -4   5   1  617.88   15.35
  -4   5   1  612.67   14.70
   4   5  -1  668.49   13.65
  -4   5   1  567.78   13.56
  -4   5   1  610.36   17.96
  -4   5   1  558.59   14.41
  -4   5   0  339.28   10.51
  -4   5   0  328.54    9.53
  -4   5   0  307.78    9.27
  -4   5   0  313.02   12.32
  -4   5  -1 4705.46   77.01
  -4   5  -1 4902.46   77.92
  -4   5  -1 4683.54   84.03
  -4   5  -1 4873.89   78.72
  -4   5  -2   37.51    2.83
  -4   5  -2   38.32    3.45
  -4   5  -2   39.25    4.64
  -4   5  -2   43.99    3.51
  -4   5  -3  590.36   13.96
  -4   5  -3  606.78   15.55
  -4   5  -3  606.42   18.58
  -4   5  -3  619.61   15.04
  -4   5  -4  479.23   16.14
  -4   5  -4  488.73   13.00
  -4   5  -4  474.01   12.23
  -4   5  -5 1501.57   33.29
  -4   5  -5 1486.06   29.58
  -4   5  -5 1467.64   28.56
  -4   5  -6   88.85    5.34
  -4   5  -6   91.58    4.94
  -4   5  -7  336.27   11.10
   4   5   7  363.13   11.05
  -4   5  -7  335.31   10.27
   4   5   8   97.12    5.63
  -4   5  -8   96.75    5.28
   4   5   9  357.89   11.60
  -4   5  -9  350.15   10.62
   4   5  10   87.00    5.49
  -4   5 -10   87.45    5.12
   4   5  11   55.56    4.42
  -4   5 -11   47.91    3.86
   4   5  12  277.31    9.28
  -4   5 -12  264.36    8.41
   4   5  13 1283.25   24.22
  -4   5 -13 1159.47   24.04
  -4   5 -13 1095.99   27.13
  -4   5 -13 1227.96   23.05
  -4   5 -14  310.83    8.78
   4   5  14  317.57    8.22
  -4   5 -14  321.49    7.88
  -4   5 -15  137.05    4.64
  -4   5 -15  107.99    3.20
  -4   5 -16  229.87    5.45
  -4   6  18   32.78    2.16
  -4   6  17  190.03    6.54
  -4   6  16   52.60    4.08
  -4   6  16   48.89    5.28
  -4   6  15  330.74   11.10
  -4   6  15  332.76   13.40
  -4   6  14  111.34    6.67
  -4   6  14  110.71    8.24
  -4   6  14  116.68    6.10
  -4   6  13  102.75    6.63
  -4   6  13  103.32    8.31
  -4   6  13  108.53    6.31
  -4   6  12   16.80    3.52
  -4   6  12   16.78    4.59
  -4   6  12   17.63    3.47
  -4   6  11  395.46   13.61
  -4   6  11  391.40   11.85
  -4   6  11  399.92   16.18
  -4   6  11  424.29   13.59
  -4   6  10 1226.90   28.13
  -4   6  10 1216.88   26.03
  -4   6  10 1218.00   31.33
  -4   6  10 1270.14   28.12
  -4   6   9  282.09   11.03
  -4   6   9  280.35    9.82
  -4   6   9  300.31   11.72
  -4   6   9  291.34   13.07
  -4   6   9  290.87   11.04
  -4   6   8 1105.74   25.79
  -4   6   8 1092.69   24.29
  -4   6   8 1163.69   27.44
  -4   6   8 1126.62   28.85
  -4   6   8 1166.97   26.19
  -4   6   7 1355.19   29.70
  -4   6   7 1384.83   28.62
  -4   6   7 1435.92   32.15
  -4   6   7 1420.70   32.92
  -4   6   7 1411.00   30.17
  -4   6   6 1090.85   24.72
  -4   6   6 1086.90   23.83
  -4   6   6 1120.32   27.39
  -4   6   6 1131.05   27.44
  -4   6   5 1554.22   32.20
  -4   6   5 1611.38   32.00
  -4   6   5 1685.12   36.18
  -4   6   5 1603.46   34.79
  -4   6   5 1653.71   33.15
  -4   6   4  154.27    6.86
  -4   6   4  163.09    7.06
  -4   6   4  157.90    8.91
  -4   6   4  151.48    7.79
  -4   6   4  165.36    7.57
  -4   6   3  342.27   10.51
  -4   6   3  345.08   10.94
  -4   6   3  342.26   13.55
  -4   6   3  341.32   11.58
  -4   6   3  348.28   11.28
  -4   6   2  470.27   12.47
  -4   6   2  477.29   13.29
  -4   6   2  426.77   11.56
  -4   6   2  473.27   13.45
  -4   6   2  476.71   13.44
  -4   6   1   81.53    4.49
  -4   6   1   62.59    3.94
  -4   6   1   72.88    6.47
  -4   6   1   68.94    4.55
  -4   6   1   72.24    4.68
  -4   6   0  773.84   17.40
  -4   6   0  789.44   22.92
  -4   6   0  808.34   18.38
  -4   6   0  783.91   18.27
  -4   6  -1   85.61    4.59
  -4   6  -1   87.70    7.24
  -4   6  -1   87.44    5.27
  -4   6  -1   87.35    5.28
  -4   6  -1   91.67    5.00
  -4   6  -1   92.05    4.83
  -4   6  -2 1131.98   23.38
  -4   6  -2 1165.91   25.17
  -4   6  -2 1162.45   29.94
  -4   6  -2 1189.21   25.02
  -4   6  -3  679.34   16.06
  -4   6  -3  691.39   17.69
  -4   6  -3  716.37   21.87
  -4   6  -3  692.11   17.08
  -4   6  -4 1490.80   29.57
  -4   6  -4 1544.83   36.15
  -4   6  -4 1514.06   30.62
  -4   6  -4 1552.38   31.68
  -4   6  -5  665.14   16.17
  -4   6  -5  692.56   20.42
  -4   6  -5  634.75   16.55
  -4   6  -5  645.76   17.57
  -4   6  -5  640.49   15.72
  -4   6  -6  829.55   22.28
  -4   6  -6  847.17   19.00
   4   6   7  551.08   14.20
  -4   6  -7  500.25   13.47
   4   6   8   46.59    3.93
  -4   6  -8   48.33    3.93
   4   6   9  496.30   13.65
  -4   6  -9  470.57   12.74
   4   6  10  176.10    7.39
  -4   6 -10  161.79    6.69
  -4   6 -11  179.03    7.73
   4   6  11  190.01    7.36
  -4   6 -11  179.77    6.77
   4   6  12   49.40    3.52
  -4   6 -12   45.41    4.04
  -4   6 -12   50.10    3.45
  -4   6 -12   47.21    4.62
   4   6  13  386.22    9.47
  -4   6 -13  382.34   10.37
  -4   6 -13  406.16    9.34
  -4   6 -14  330.29    8.38
  -4   6 -14  283.25    6.66
  -4   6 -15  192.86    5.36
  -4   7  17   10.79    1.68
  -4   7  16  351.07    9.93
  -4   7  15  195.53    7.78
  -4   7  14  685.28   17.60
  -4   7  13  792.92   20.24
  -4   7  13  819.14   19.78
  -4   7  12  941.58   23.35
  -4   7  12  994.35   23.18
  -4   7  11   35.50    4.34
  -4   7  11   34.67    5.65
  -4   7  11   37.87    4.39
  -4   7  10  186.78    9.00
  -4   7  10  179.12   10.34
  -4   7  10  190.31    9.07
  -4   7   9 1123.38   26.54
  -4   7   9 1157.90   28.03
  -4   7   9 1128.52   29.34
  -4   7   9 1155.40   26.80
  -4   7   8  514.41   13.97
  -4   7   8  540.92   16.14
  -4   7   8  546.61   17.68
  -4   7   8  543.21   18.21
  -4   7   8  538.23   16.29
  -4   7   7 1053.32   24.94
  -4   7   7 1015.00   22.66
  -4   7   7 1057.29   27.19
  -4   7   7 1087.19   27.53
  -4   7   6  894.69   22.14
  -4   7   6  891.03   20.56
  -4   7   6  913.66   24.92
  -4   7   6  905.03   24.14
  -4   7   5  601.42   16.76
  -4   7   5  606.22   15.76
  -4   7   5  622.32   19.87
  -4   7   5  618.79   18.48
  -4   7   5  598.38   17.10
  -4   7   4  139.40    7.06
  -4   7   4  141.89    6.73
  -4   7   4  148.04    9.36
  -4   7   4  146.24    8.01
  -4   7   4  143.84    7.49
  -4   7   3  543.96   15.08
  -4   7   3  543.07   14.88
  -4   7   3  539.83   18.79
  -4   7   3  542.86   16.05
  -4   7   3  536.83   15.58
  -4   7   2  438.50   12.92
  -4   7   2  460.16   13.99
  -4   7   2  444.20   13.69
  -4   7   1  120.76    6.54
  -4   7   1  110.63    6.22
  -4   7   0  172.44    7.21
  -4   7   0  184.10   10.97
  -4   7   0  179.94    7.82
  -4   7   0  178.61    7.80
  -4   7   0  178.80    7.71
  -4   7  -1  171.19    7.21
  -4   7  -1  174.25    7.93
  -4   7  -1  197.88    7.98
  -4   7  -1  185.90   11.15
  -4   7  -1  174.42    8.01
  -4   7  -2  485.00   13.34
  -4   7  -2  510.31   14.85
  -4   7  -2  520.27   19.26
  -4   7  -2  504.20   14.73
  -4   7  -3  340.12   10.64
  -4   7  -3  361.62   12.12
  -4   7  -3  358.97   15.65
  -4   7  -3  317.52   11.19
  -4   7  -4 1288.78   26.87
  -4   7  -4 1352.29   34.15
  -4   7  -4 1289.09   28.78
  -4   7  -5 1399.45   28.86
  -4   7  -5 1461.16   34.50
  -4   7  -5 1450.02   31.17
  -4   7  -5 1350.90   28.01
  -4   7  -6  278.49    9.34
  -4   7  -7  596.61   14.93
  -4   7  -8  161.30    6.76
  -4   7  -9  157.14    7.79
   4   7   9  171.99    6.94
  -4   7  -9  171.63    6.77
   4   7  10  590.88   14.12
  -4   7 -10  565.79   13.57
  -4   7 -11  170.95    7.29
  -4   7 -11  181.65    6.34
  -4   7 -12  714.99   16.47
  -4   7 -12  756.65   15.07
  -4   7 -13   88.81    4.25
  -4   7 -13   78.58    3.00
  -4   7 -14  177.52    5.40
  -4   8  17  538.00   11.15
  -4   8  17  624.02   12.95
  -4   8  16   15.94    2.07
  -4   8  15  646.49   15.20
  -4   8  14  504.50   13.72
  -4   8  13  762.94   18.95
  -4   8  12  543.24   15.77
  -4   8  12  549.90   15.57
  -4   8  11   74.84    5.78
  -4   8  11   77.46    5.91
  -4   8  10  134.82    7.66
  -4   8  10  138.56    7.78
  -4   8   9  102.79    7.18
  -4   8   9  103.73    6.85
  -4   8   9  107.58    7.03
  -4   8   8  209.74   10.71
  -4   8   8  203.82    9.51
  -4   8   8  202.20    9.61
  -4   8   7   91.50    6.39
  -4   8   7   83.77    7.05
  -4   8   7   89.99    7.51
  -4   8   6  417.76   13.98
  -4   8   6  419.38   16.38
  -4   8   6  395.74   15.00
  -4   8   5  241.76   10.25
  -4   8   5  248.91   12.67
  -4   8   5  242.26   11.20
  -4   8   5  238.74   10.39
  -4   8   4   46.44    4.60
  -4   8   4   57.07    6.69
  -4   8   4   50.31    5.14
  -4   8   4   46.82    4.74
  -4   8   3  484.70   14.73
  -4   8   3  486.90   18.69
  -4   8   3  478.91   15.55
  -4   8   3  466.06   14.98
  -4   8   2  531.05   15.24
  -4   8   2  517.89   19.75
  -4   8   2  504.89   14.24
  -4   8   2  520.53   15.89
  -4   8   2  506.12   15.54
  -4   8   1 1742.11   34.70
  -4   8   1 1651.51   34.13
  -4   8   1 1757.29   35.75
  -4   8   0  109.99    6.22
  -4   8   0  119.19    6.64
  -4   8   0  121.25    6.84
  -4   8   0  119.68    7.28
  -4   8   0  119.95    9.63
  -4   8  -1  123.18    6.52
  -4   8  -1  136.09    7.17
  -4   8  -1  130.30    6.99
  -4   8  -1  126.57   10.09
  -4   8  -2  728.55   18.38
  -4   8  -2  774.39   19.81
  -4   8  -2  787.16   25.73
  -4   8  -3  674.95   17.59
  -4   8  -3  738.34   24.47
  -4   8  -3  743.72   19.47
  -4   8  -4   72.04    5.10
  -4   8  -4   74.72    7.50
  -4   8  -4   70.99    4.77
  -4   8  -5  443.69   13.41
  -4   8  -5  445.65   12.57
  -4   8  -6  952.31   22.84
  -4   8  -6  982.45   21.24
  -4   8  -7  123.88    7.09
  -4   8  -7  127.14    5.93
  -4   8  -8  194.50    8.57
  -4   8  -8  198.69    7.28
  -4   8  -9  275.29    9.93
  -4   8  -9  274.85    8.43
  -4   8 -10  101.58    5.73
  -4   8 -10  106.86    4.69
  -4   8 -11  457.71   12.17
  -4   8 -11  484.31   10.69
  -4   8 -12  573.73   13.15
  -4   8 -13  150.90    5.04
  -4   9  16  276.01    6.94
  -4   9  16  313.72    8.17
  -4   9  15   93.15    4.26
  -4   9  15   94.81    5.04
  -4   9  14  263.63    8.50
  -4   9  14  272.50    9.69
  -4   9  13  385.04   11.50
  -4   9  13  382.48   12.80
  -4   9  12  512.00   14.45
  -4   9  11  523.23   15.19
  -4   9  10   85.18    6.17
  -4   9   9  737.28   20.25
  -4   9   9  734.51   19.75
  -4   9   9  728.18   20.01
  -4   9   8  210.05   10.51
  -4   9   8  198.72    9.48
  -4   9   8  202.26    9.75
  -4   9   7  362.27   14.85
  -4   9   7  347.50   12.94
  -4   9   6 1195.44   31.70
  -4   9   6 1214.67   28.45
  -4   9   5  249.48   13.17
  -4   9   5  266.70   11.19
  -4   9   5  246.09   10.99
  -4   9   4 1235.00   33.33
  -4   9   4 1203.63   28.20
  -4   9   4 1184.02   28.40
  -4   9   3  249.31   10.61
  -4   9   3  245.61    8.93
  -4   9   3  260.84   14.00
  -4   9   2  379.45   13.21
  -4   9   2  390.88   11.99
  -4   9   2  355.96   13.40
  -4   9   2  401.46   17.68
  -4   9   1   99.83    6.48
  -4   9   1  104.76    6.08
  -4   9   1  101.67    6.96
  -4   9   0  129.06    7.23
  -4   9   0  135.70    7.68
  -4   9   0  123.11    6.77
  -4   9   0  142.27   10.98
  -4   9  -1  535.80   15.70
  -4   9  -1  574.39   16.13
  -4   9  -1  558.80   21.74
  -4   9  -2  422.56   13.51
  -4   9  -2  477.79   14.62
  -4   9  -2  461.78   19.64
  -4   9  -3  263.37   10.24
  -4   9  -3  296.64   15.12
  -4   9  -3  303.19   11.52
  -4   9  -4  249.22   10.32
  -4   9  -4  243.98    9.74
  -4   9  -4  244.44    8.95
  -4   9  -5  142.38    7.84
  -4   9  -5  143.62    7.47
  -4   9  -5  141.36    6.48
  -4   9  -6  336.71   11.80
  -4   9  -6  326.82   10.01
  -4   9  -7  313.47   11.20
  -4   9  -7  320.22    9.48
  -4   9  -8  995.84   22.68
  -4   9  -8 1042.66   20.65
  -4   9  -9  335.03   10.61
  -4   9  -9  342.43    8.89
  -4   9 -10  445.46   11.89
  -4   9 -10  451.80    9.93
  -4   9 -11  653.68   14.50
  -4   9 -12  244.15    6.81
  -4   9 -13  390.55    8.19
  -4  10  15   35.04    2.11
  -4  10  15   35.21    2.46
  -4  10  14  295.84    8.13
  -4  10  14  289.90    8.77
  -4  10  13   92.99    4.77
  -4  10  13   89.03    5.23
  -4  10  12   73.28    4.77
  -4  10  12   72.04    5.26
  -4  10  11  348.72   11.27
  -4  10  11  350.36   12.21
  -4  10  10  574.80   15.93
  -4  10  10  578.96   17.00
  -4  10   9  132.19    7.32
  -4  10   9  130.30    8.01
  -4  10   8  314.76   11.82
  -4  10   7  316.23   12.13
  -4  10   6  367.15   13.28
  -4  10   6  348.03   14.88
  -4  10   5 1304.61   29.85
  -4  10   5 1273.54   33.59
  -4  10   4  181.16    9.24
  -4  10   4  164.49   11.09
  -4  10   3  388.87   13.86
  -4  10   3  375.08   16.90
  -4  10   2  124.89    7.59
  -4  10   2  128.68   10.43
  -4  10   1  443.54   14.62
  -4  10   1  475.37   13.25
  -4  10   0  584.14   17.24
  -4  10   0  625.77   16.28
  -4  10   0  613.57   22.87
  -4  10  -1    7.52    3.13
  -4  10  -1   12.72    3.00
  -4  10  -1    9.31    5.11
  -4  10  -2 1393.46   31.47
  -4  10  -2 1418.95   30.49
  -4  10  -3  880.45   22.31
  -4  10  -3  877.35   21.46
  -4  10  -3  846.49   19.82
  -4  10  -4  248.69   10.47
  -4  10  -4  256.64   10.10
  -4  10  -4  239.30    8.59
  -4  10  -5  366.05   12.56
  -4  10  -5  358.95   10.41
  -4  10  -6   79.96    5.80
  -4  10  -6   86.79    4.53
  -4  10  -7  392.68   12.10
  -4  10  -7  376.77    9.73
  -4  10  -8  419.45   11.92
  -4  10  -8  409.17    9.63
  -4  10  -9  195.51    7.24
  -4  10 -10  110.74    4.84
  -4  10 -11  155.33    5.13
  -4  11  14  139.61    4.19
  -4  11  14  156.18    4.71
  -4  11  13  226.76    6.64
  -4  11  13  243.81    7.28
  -4  11  12  220.82    7.19
  -4  11  12  221.98    7.68
  -4  11  11  106.04    5.35
  -4  11  11  109.45    5.78
  -4  11  10  934.00   20.78
  -4  11  10  933.23   21.59
  -4  11   9  183.35    7.98
  -4  11   9  185.42    8.49
  -4  11   8  203.39    8.76
  -4  11   8  201.26    9.15
  -4  11   7  178.82    8.48
  -4  11   7  174.65    8.83
  -4  11   6   64.35    5.60
  -4  11   6   63.18    5.84
  -4  11   5  868.70   22.04
  -4  11   5  844.84   22.31
  -4  11   4  190.72    9.28
  -4  11   4  183.21    9.39
  -4  11   3  120.06    7.48
  -4  11   2  771.58   20.49
  -4  11   1  510.86   15.79
  -4  11   0  514.53   17.02
  -4  11   0  518.91   15.73
  -4  11  -1  480.31   15.75
  -4  11  -1  476.01   14.82
  -4  11  -2  287.92   11.63
  -4  11  -2  284.07   10.91
  -4  11  -2  282.53    9.49
  -4  11  -3  134.46    7.67
  -4  11  -3  127.71    7.22
  -4  11  -3  131.59    6.01
  -4  11  -4  906.74   21.87
  -4  11  -4  911.40   21.64
  -4  11  -4  898.40   18.98
  -4  11  -5   88.73    5.97
  -4  11  -5   84.19    4.13
  -4  11  -6   86.35    5.46
  -4  11  -7  175.47    7.12
  -4  11  -8   77.33    4.41
  -4  11  -9  202.74    6.48
  -4  11 -10   96.32    3.65
  -4  12  12   35.25    2.20
  -4  12  12   39.36    2.44
  -4  12  11  425.65   10.16
  -4  12  11  430.55   10.55
  -4  12  10   40.44    3.21
  -4  12  10   42.31    3.38
  -4  12   9  181.46    6.95
  -4  12   9  186.74    7.27
  -4  12   8  149.55    6.66
  -4  12   8  149.21    6.84
  -4  12   7  238.73    8.86
  -4  12   7  240.50    9.17
  -4  12   6   92.43    5.77
  -4  12   6   91.01    5.90
  -4  12   5   49.45    4.60
  -4  12   5   46.67    4.74
  -4  12   4  737.95   18.75
  -4  12   4  744.03   19.22
  -4  12   3   44.05    4.76
  -4  12   2  904.04   23.22
  -4  12   2  916.87   21.97
  -4  12   1  314.80   12.15
  -4  12   1  307.24   11.18
  -4  12   0   14.29    4.08
  -4  12   0   14.21    3.51
  -4  12  -1  147.60    7.93
  -4  12  -1  153.04    7.61
  -4  12  -1  139.66    5.93
  -4  12  -2  215.21    9.14
  -4  12  -2  212.93    8.78
  -4  12  -2  198.97    6.78
  -4  12  -3  140.52    7.14
  -4  12  -3  146.92    7.18
  -4  12  -3  133.42    5.01
  -4  12  -4  352.20   11.12
  -4  12  -5   51.86    4.14
  -4  12  -6    9.24    2.34
  -4  12  -7  511.70   12.05
  -4  12  -8  329.41    8.07
  -4  13  10  207.10    5.57
  -4  13  10  217.21    6.19
  -4  13   9  260.21    7.10
  -4  13   9  278.85    7.40
  -4  13   8   18.92    2.21
  -4  13   8   18.38    2.28
  -4  13   7   35.53    3.00
  -4  13   7   34.73    3.07
  -4  13   6  200.10    7.16
  -4  13   5   21.25    3.35
  -4  13   5   23.20    2.95
  -4  13   4   28.76    3.73
  -4  13   4   25.91    3.21
  -4  13   3  918.63   21.02
  -4  13   3  875.87   19.76
  -4  13   2   12.47    3.25
  -4  13   2    9.45    2.72
  -4  13   1   96.51    5.76
  -4  13   1   95.79    5.46
  -4  13   1   85.91    3.96
  -4  13   0   76.96    5.12
  -4  13   0   77.06    4.92
  -4  13   0   61.94    3.14
  -4  13  -1  211.25    8.08
  -4  13  -1  216.89    8.07
  -4  13  -2  138.72    6.31
  -4  13  -2  147.46    6.43
  -4  13  -3   18.78    2.72
  -4  13  -4   26.05    2.76
  -4  13  -5    9.18    1.80
  -4  13  -6  210.26    5.90
  -4  14   7   77.36    3.29
  -4  14   7   75.95    2.98
  -4  14   6   13.19    1.80
  -4  14   6   12.59    1.52
  -4  14   5   80.33    3.81
  -4  14   5   79.70    3.55
  -4  14   4  403.95   10.09
  -4  14   4  404.86    9.73
  -4  14   3  268.03    7.81
  -4  14   3  260.48    7.47
  -4  14   2  175.12    6.10
  -4  14   2  170.14    5.89
  -4  14   1   21.77    2.40
  -4  14   1   24.50    2.46
  -4  14   0  456.34   10.94
  -4  14   0  469.87   11.10
  -4  14  -1  161.68    5.47
  -4  14  -2  305.29    7.75
  -4  14  -3  253.00    6.38
  -5 -14   5   96.50    3.64
  -5 -14   3  298.97    7.71
  -5 -14   2  117.11    4.31
  -5 -14   1    1.21    0.84
   5 -13  -9  113.20    4.25
  -5 -13   8  561.63   12.13
   5 -13  -8  554.86   12.64
  -5 -13   7  103.39    4.57
   5 -13  -7  100.88    4.66
   5 -13  -6  125.24    5.38
  -5 -13   6  131.85    5.59
   5 -13  -5    4.70    1.65
  -5 -13   5    6.99    2.00
   5 -13  -4  130.65    5.41
  -5 -13   3   61.44    4.25
   5 -13  -3   57.55    3.34
  -5 -13   2   87.97    4.80
  -5 -13   2   96.04    5.16
  -5 -13   1  190.80    7.23
  -5 -13   1  201.23    7.48
  -5 -13   0  149.41    6.11
  -5 -13  -1  479.11   12.36
  -5 -13  -1  510.47   12.08
  -5 -13  -2   31.78    2.74
  -5 -13  -2   30.36    2.22
  -5 -13  -3   57.29    3.28
  -5 -13  -3   65.37    3.85
  -5 -13  -4  152.85    5.10
  -5 -13  -4  195.54    6.09
   5 -12 -11  174.08    5.19
   5 -12 -11  186.34    5.90
   5 -12 -10  205.24    6.13
  -5 -12  10  199.54    6.05
   5 -12 -10  217.84    7.28
   5 -12  -9  162.72    5.62
  -5 -12   9  166.50    6.10
   5 -12  -8   39.94    2.86
   5 -12  -8   42.65    3.87
  -5 -12   8   40.37    3.41
   5 -12  -7  600.77   13.55
   5 -12  -7  600.80   16.07
  -5 -12   7  603.92   15.40
   5 -12  -6  206.69    6.71
   5 -12  -6  212.81    8.86
  -5 -12   6  211.67    8.49
   5 -12  -5   33.06    2.53
   5 -12  -5   38.66    4.10
  -5 -12   4   11.81    2.54
   5 -12  -4   14.37    2.92
  -5 -12   3   88.79    5.54
  -5 -12   3   91.62    6.09
   5 -12  -3   97.37    5.73
  -5 -12   2   67.40    4.98
   5 -12  -2   68.97    4.59
  -5 -12   2   72.55    6.09
  -5 -12   2   63.85    5.22
   5 -12  -1  295.12    9.22
  -5 -12   1  328.84   12.47
  -5 -12   1  301.21   11.00
  -5 -12   0  646.21   18.22
  -5 -12   0  568.74   16.12
  -5 -12  -1   28.61    3.53
  -5 -12  -1   27.46    3.33
  -5 -12  -1   30.98    4.27
  -5 -12  -2  155.24    6.30
  -5 -12  -2  163.58    7.30
  -5 -12  -2  166.75    6.92
  -5 -12  -3  298.91    9.21
  -5 -12  -3  328.44   10.24
  -5 -12  -3  304.31    8.96
  -5 -12  -4  148.27    5.97
  -5 -12  -4  154.73    6.33
  -5 -12  -5  555.70   13.25
  -5 -12  -5  570.56   13.28
  -5 -12  -6   66.02    3.39
  -5 -12  -6   76.23    4.14
  -5 -12  -7  429.00    9.82
  -5 -12  -7  476.11   10.64
   5 -11 -13  278.40    6.92
   5 -11 -13  248.18    6.64
   5 -11 -12  177.38    5.87
   5 -11 -12  186.15    6.45
   5 -11 -11   72.55    3.93
  -5 -11  11   64.76    3.52
   5 -11 -11   71.81    4.53
   5 -11 -10   78.24    4.31
  -5 -11  10   82.93    4.54
   5 -11 -10   82.58    5.33
   5 -11  -9  127.40    5.76
  -5 -11   9  136.52    6.37
   5 -11  -8  171.86    6.84
   5 -11  -8  173.10    8.56
  -5 -11   8  170.49    7.68
   5 -11  -7  234.88    8.23
  -5 -11   7  236.23    9.50
   5 -11  -7  227.29   10.27
   5 -11  -6    2.75    1.78
   5 -11  -6    1.95    2.97
  -5 -11   6    2.41    2.59
   5 -11  -5  463.01   12.29
  -5 -11   5  452.93   13.75
   5 -11  -5  454.61   15.22
   5 -11  -4  189.31    6.96
  -5 -11   4  169.75    8.20
   5 -11  -4  176.96    9.06
  -5 -11   3  281.76   10.82
  -5 -11   3  288.59   12.81
   5 -11  -3  286.27   11.47
  -5 -11   3  278.02   11.54
  -5 -11   2  509.56   15.57
   5 -11  -2  538.62   15.96
  -5 -11   2  514.36   17.82
   5 -11  -1 1237.42   27.24
  -5 -11   1 1210.38   30.64
  -5 -11   0  148.67    6.99
  -5 -11   0  151.28    7.99
   5 -11   0  149.51    6.86
  -5 -11   0  159.00    9.49
  -5 -11  -1  595.18   16.12
  -5 -11  -1  643.12   17.73
  -5 -11  -1  652.74   19.96
  -5 -11  -2  113.26    6.35
  -5 -11  -2  116.08    6.82
  -5 -11  -2  123.78    8.16
  -5 -11  -2  114.91    6.67
  -5 -11  -3  108.27    6.25
  -5 -11  -3  115.29    6.58
  -5 -11  -3  126.32    8.02
  -5 -11  -3  107.90    6.02
  -5 -11  -4  282.24   10.12
  -5 -11  -4  289.91   10.19
  -5 -11  -4  265.00    8.62
  -5 -11  -5    8.27    2.50
  -5 -11  -5    6.93    2.08
  -5 -11  -5    9.40    3.02
  -5 -11  -6  106.87    5.68
  -5 -11  -6  103.29    4.99
  -5 -11  -6  118.32    6.57
  -5 -11  -7  180.84    6.76
  -5 -11  -7  195.82    7.60
  -5 -11  -8  253.20    8.14
  -5 -11  -9   17.20    1.66
  -5 -11  -9   15.85    1.77
   5 -10 -15  278.84    6.50
   5 -10 -14  418.93    9.32
   5 -10 -14  347.51    8.46
   5 -10 -13   75.93    4.18
   5 -10 -12  122.35    5.49
  -5 -10  12  124.30    4.98
   5 -10 -12  129.44    6.21
   5 -10 -11    4.55    2.14
   5 -10 -11    2.75    2.35
  -5 -10  11    3.73    1.83
   5 -10 -10  577.28   14.99
  -5 -10  10  603.89   15.42
   5 -10 -10  603.48   17.14
   5 -10  -9   60.09    4.54
  -5 -10   9   54.75    4.65
   5 -10  -8  170.05    7.42
  -5 -10   8  167.70    8.16
   5 -10  -7  330.80   10.75
   5 -10  -7  306.14   12.97
  -5 -10   7  327.09   12.04
   5 -10  -6  598.58   15.50
  -5 -10   6  576.58   16.32
  -5 -10   6  577.07   17.27
   5 -10  -5  179.83    7.52
  -5 -10   5  175.26    8.51
   5 -10  -4  121.75    5.92
  -5 -10   4  121.27    7.23
  -5 -10   4  101.77    7.38
   5 -10  -3   92.24    4.93
  -5 -10   3   85.76    6.32
   5 -10  -3   89.72    6.99
  -5 -10   2  793.48   19.23
   5 -10  -2  816.67   22.22
  -5 -10   1   90.35    5.77
   5 -10  -1   94.05    6.50
  -5 -10   0  651.41   17.67
  -5 -10   0  675.36   19.10
   5 -10   0  645.78   17.91
  -5 -10  -1   15.70    3.28
  -5 -10  -1   16.58    3.69
  -5 -10  -1   16.68    4.51
  -5 -10  -2  905.80   22.83
  -5 -10  -2  969.61   23.99
  -5 -10  -2  886.99   25.66
  -5 -10  -3  826.39   21.87
  -5 -10  -3  889.61   22.53
  -5 -10  -3  875.88   24.79
  -5 -10  -4  362.45   12.91
  -5 -10  -4  373.70   12.81
  -5 -10  -4  374.23   14.60
  -5 -10  -4  326.36   11.14
  -5 -10  -5  171.28    8.58
  -5 -10  -5  167.11    7.98
  -5 -10  -5  177.76    9.70
  -5 -10  -6  145.44    7.70
  -5 -10  -6  149.11    6.86
  -5 -10  -7  766.40   17.64
  -5 -10  -7  935.59   22.05
  -5 -10  -8   12.72    2.62
  -5 -10  -8    8.35    2.61
  -5 -10  -9  279.52    8.64
  -5 -10  -9  268.70    9.19
  -5 -10 -10  145.04    5.04
  -5 -10 -10  139.00    5.49
   5  -9 -16  147.95    4.23
   5  -9 -15   42.77    2.65
   5  -9 -14   36.86    2.98
   5  -9 -14   33.61    2.79
  -5  -9  13   50.61    3.10
   5  -9 -13   53.09    4.13
  -5  -9  12  108.25    5.28
   5  -9 -12  104.18    6.26
   5  -9 -11  388.37   11.95
   5  -9 -11  400.83   13.67
  -5  -9  11  418.04   12.19
   5  -9 -10    7.09    2.71
  -5  -9  10    7.06    2.63
   5  -9  -9  786.50   19.56
  -5  -9   9  838.30   20.65
   5  -9  -8  278.49   10.17
  -5  -9   8  287.99   11.09
   5  -9  -7  321.37   10.94
  -5  -9   7  314.03   12.06
   5  -9  -6  476.22   13.70
  -5  -9   6  483.11   14.66
  -5  -9   6  448.43   15.17
   5  -9  -5  544.54   14.68
  -5  -9   5  522.83   15.81
  -5  -9   5  522.09   18.04
   5  -9  -4  582.87   14.98
  -5  -9   4  532.79   16.28
  -5  -9   4  553.03   18.79
   5  -9  -3  434.98   12.11
  -5  -9   3  409.01   13.92
  -5  -9   3  389.68   15.64
  -5  -9   2   15.61    2.73
  -5  -9   1   95.45    6.08
  -5  -9   1   90.75    6.44
  -5  -9   0    8.75    2.82
  -5  -9   0    5.76    2.89
  -5  -9  -1  334.61   12.47
  -5  -9  -1  347.86   13.08
  -5  -9  -2  886.55   23.42
  -5  -9  -2  939.03   24.11
  -5  -9  -3  549.91   17.45
  -5  -9  -3  559.51   17.35
  -5  -9  -4  384.54   14.28
  -5  -9  -4  381.72   13.73
  -5  -9  -5  279.33   11.12
  -5  -9  -6  993.43   23.75
  -5  -9  -6 1071.17   27.53
  -5  -9  -7   52.20    5.35
  -5  -9  -7   46.00    3.84
  -5  -9  -7   57.61    5.85
  -5  -9  -8  620.68   17.33
  -5  -9  -8  604.73   18.06
  -5  -9  -9   76.69    5.14
  -5  -9  -9   75.41    5.62
  -5  -9 -10  347.08   10.15
  -5  -9 -10  346.60   11.07
  -5  -9 -11   32.64    2.37
  -5  -9 -11   41.30    3.17
   5  -8 -16   77.16    3.44
   5  -8 -15  351.68    9.12
   5  -8 -15  285.70    8.01
   5  -8 -14  322.02    9.56
   5  -8 -14  302.14    9.71
   5  -8 -13   99.39    5.65
  -5  -8  13  106.74    5.07
   5  -8 -13   99.83    6.00
  -5  -8  12  109.64    5.70
   5  -8 -11  211.88    8.87
  -5  -8  11  224.83    8.87
   5  -8 -10  248.17    9.78
  -5  -8  10  262.70   10.07
   5  -8  -9   43.79    4.45
  -5  -8   9   38.51    4.29
   5  -8  -8  236.46    9.47
  -5  -8   8  244.95   10.14
   5  -8  -7   83.54    5.56
  -5  -8   7   81.11    4.30
  -5  -8   7   74.57    5.90
   5  -8  -6  691.85   17.52
  -5  -8   6  670.01   18.15
  -5  -8   6  686.75   20.69
  -5  -8   6  670.21   19.10
   5  -8  -5  656.63   16.66
  -5  -8   5  648.10   17.60
  -5  -8   5  616.25   19.56
   5  -8  -4  539.95   14.25
  -5  -8   4  493.94   15.14
  -5  -8   4  500.47   17.24
  -5  -8   3 1021.74   23.10
   5  -8  -3 1100.72   22.80
  -5  -8   3 1020.71   27.25
  -5  -8   2  495.99   14.31
  -5  -8   2  484.01   17.19
  -5  -8   1  272.71   10.41
  -5  -8   1  279.53   11.07
  -5  -8   1  264.04   12.42
  -5  -8   0  440.85   14.11
  -5  -8   0  438.51   14.58
  -5  -8   0  425.76   16.25
  -5  -8  -1 1023.96   25.17
  -5  -8  -1  998.40   27.72
  -5  -8  -1 1067.37   25.74
  -5  -8  -1  999.70   27.63
  -5  -8  -2  587.70   17.98
  -5  -8  -2  553.70   19.29
  -5  -8  -2  577.76   17.64
  -5  -8  -3 1034.89   26.45
  -5  -8  -3  994.03   27.81
  -5  -8  -3 1043.01   27.82
  -5  -8  -3 1038.76   25.91
  -5  -8  -4  167.58    9.93
  -5  -8  -4  163.64    8.80
  -5  -8  -5  515.32   17.55
  -5  -8  -5  466.39   15.53
  -5  -8  -6   48.26    5.67
  -5  -8  -6   51.93    5.85
  -5  -8  -6   48.23    6.31
  -5  -8  -6   41.38    4.23
  -5  -8  -7  729.45   20.08
  -5  -8  -7  727.20   20.82
  -5  -8  -7  709.10   20.81
  -5  -8  -8   34.32    4.44
  -5  -8  -8   32.65    4.54
  -5  -8  -8   33.56    5.03
  -5  -8  -9  515.98   15.61
  -5  -8  -9  485.46   15.44
  -5  -8  -9  507.85   14.69
  -5  -8 -10   87.24    5.39
  -5  -8 -10   83.02    5.64
  -5  -8 -10   84.78    6.04
  -5  -8 -11 1109.56   22.61
  -5  -8 -11 1165.11   24.88
   5  -8  12   44.27    3.88
  -5  -8 -12   49.77    3.51
   5  -7 -17  119.07    4.04
   5  -7 -16  288.93    8.08
   5  -7 -15  216.84    7.45
   5  -7 -15  197.82    6.95
   5  -7 -14  249.93    8.66
   5  -7 -14  207.24    8.43
  -5  -7  13  426.19   11.90
   5  -7 -13  434.49   12.83
  -5  -7  12  706.64   17.51
  -5  -7  11  644.28   17.02
   5  -7 -10  522.86   15.30
  -5  -7  10  544.26   15.48
   5  -7  -9  104.08    6.25
  -5  -7   9  105.01    6.44
   5  -7  -8  571.46   15.82
  -5  -7   8  555.38   13.42
  -5  -7   8  569.62   16.41
  -5  -7   7 1061.63   21.90
   5  -7  -7 1082.02   24.18
  -5  -7   7 1063.94   25.17
   5  -7  -6   52.22    4.28
  -5  -7   6   46.61    4.32
  -5  -7   6   45.49    4.57
  -5  -7   5  784.15   19.94
  -5  -7   5  812.17   22.35
   5  -7  -4  311.76   10.10
  -5  -7   4  287.58   10.57
  -5  -7   4  290.27   12.03
  -5  -7   3  642.54   16.53
  -5  -7   3  655.36   19.67
  -5  -7   2  580.99   15.61
   5  -7  -2  604.91   14.33
  -5  -7   2  574.63   16.19
  -5  -7   2  556.49   17.90
  -5  -7   1 1283.17   27.38
  -5  -7   1 1337.33   28.38
  -5  -7   1 1251.53   30.26
  -5  -7   0  237.64    9.76
  -5  -7   0  216.13   10.84
  -5  -7   0  212.25   10.94
  -5  -7   0  235.75    9.86
  -5  -7   0  232.56   11.18
  -5  -7  -1   82.14    7.07
  -5  -7  -1   87.78    6.16
  -5  -7  -1   81.77    6.93
  -5  -7  -1   91.40    7.20
  -5  -7  -2 1500.75   35.50
  -5  -7  -2 1510.90   33.43
  -5  -7  -2 1465.72   35.14
  -5  -7  -2 1509.96   33.13
  -5  -7  -2 1546.38   36.07
  -5  -7  -3 1314.76   32.25
  -5  -7  -3 1340.11   32.37
  -5  -7  -3 1279.05   30.04
  -5  -7  -3 1327.67   32.87
  -5  -7  -4  787.44   22.61
  -5  -7  -4  750.59   20.63
  -5  -7  -4  766.12   23.17
  -5  -7  -5  648.55   20.14
  -5  -7  -5  681.77   20.70
  -5  -7  -5  588.40   17.86
  -5  -7  -5  612.16   20.59
  -5  -7  -6  145.37    9.07
  -5  -7  -6  157.84    9.50
  -5  -7  -6  132.64    9.18
  -5  -7  -6  124.21    7.17
  -5  -7  -7   54.13    5.88
  -5  -7  -7   50.87    5.85
  -5  -7  -7   48.56    6.16
  -5  -7  -7   36.63    3.69
  -5  -7  -8  188.85    9.66
  -5  -7  -8  177.79    9.80
  -5  -7  -8  172.59    9.85
  -5  -7  -9  633.53   18.03
  -5  -7  -9  619.75   18.60
  -5  -7  -9  618.39   18.63
  -5  -7 -10  755.97   18.96
  -5  -7 -10  717.27   19.11
  -5  -7 -10  726.31   19.51
  -5  -7 -11  206.84    7.84
  -5  -7 -11  185.94    7.50
  -5  -7 -11  195.39    8.30
  -5  -7 -12  628.57   14.24
  -5  -7 -12  580.49   12.89
  -5  -7 -13   75.73    4.28
   5  -6 -17   50.79    2.90
   5  -6 -16   72.68    4.05
   5  -6 -15  152.42    6.47
   5  -6 -15  129.51    5.79
   5  -6 -14  536.50   14.51
   5  -6 -13  761.77   18.88
  -5  -6  13  724.12   17.58
   5  -6 -12  445.63   13.58
  -5  -6  12  423.91   12.78
  -5  -6  11 1298.10   27.84
   5  -6 -10  158.51    7.77
  -5  -6  10  162.50    7.75
  -5  -6   9   66.02    3.82
   5  -6  -9   63.83    4.86
  -5  -6   9   72.13    5.35
   5  -6  -8 1366.61   28.79
  -5  -6   8 1356.48   26.49
  -5  -6   8 1395.53   29.65
   5  -6  -7  109.38    5.92
  -5  -6   7  116.81    6.64
   5  -6  -6  219.44    8.37
  -5  -6   6  215.08    8.59
  -5  -6   6  210.84    9.59
   5  -6  -5  786.44   18.41
  -5  -6   5  797.00   19.09
  -5  -6   5  770.81   20.67
   5  -6  -4  829.57   18.83
  -5  -6   4  815.28   21.41
  -5  -6   3 1191.47   24.95
   5  -6  -3 1262.16   24.75
  -5  -6   3 1185.68   25.74
  -5  -6   3 1167.15   27.70
  -5  -6   2  254.09    9.06
   5  -6  -2  268.68    8.32
  -5  -6   2  262.60    9.54
  -5  -6   2  240.90   10.46
  -5  -6   1  349.57   11.13
  -5  -6   1  307.82   12.22
  -5  -6   1  292.86   12.34
  -5  -6   1  355.56   11.49
  -5  -6   1  325.05   12.51
  -5  -6   0  473.17   14.02
  -5  -6   0  474.84   14.10
  -5  -6   0  470.08   15.60
  -5  -6  -1  251.09   10.08
  -5  -6  -1  237.84   10.98
  -5  -6  -1  256.84    9.98
  -5  -6  -1  228.39   10.80
  -5  -6  -2  582.33   18.54
  -5  -6  -2  598.34   18.86
  -5  -6  -2  601.90   17.05
  -5  -6  -2  617.39   19.08
  -5  -6  -3  463.93   16.28
  -5  -6  -3  479.80   15.87
  -5  -6  -3  473.57   16.56
  -5  -6  -3  461.53   14.72
  -5  -6  -3  476.04   16.76
  -5  -6  -4 1863.29   39.90
  -5  -6  -4 1775.24   39.26
  -5  -6  -4 1855.31   40.15
  -5  -6  -4 1723.15   36.90
  -5  -6  -4 1774.73   40.13
  -5  -6  -5  304.42   13.03
  -5  -6  -5  292.65   12.83
  -5  -6  -5  270.43   10.84
  -5  -6  -5  305.94   13.48
  -5  -6  -6  730.62   21.11
  -5  -6  -6  693.67   21.37
  -5  -6  -6  711.40   21.72
  -5  -6  -7  244.87   11.59
  -5  -6  -7  229.49   11.69
  -5  -6  -7  248.48   12.14
  -5  -6  -7  240.68   12.21
  -5  -6  -8  615.72   18.82
  -5  -6  -8  574.61   19.09
  -5  -6  -8  599.13   19.34
  -5  -6  -8  608.39   20.05
  -5  -6  -9  105.00    7.31
  -5  -6  -9  100.05    7.23
  -5  -6  -9  109.20    7.91
  -5  -6  -9  108.94    8.19
  -5  -6 -10  622.46   17.66
  -5  -6 -10  584.68   17.35
  -5  -6 -10  597.40   17.95
  -5  -6 -11  147.67    7.29
  -5  -6 -11  136.91    6.62
  -5  -6 -11  137.87    7.52
  -5  -6 -12   55.32    4.08
  -5  -6 -12   51.92    4.26
  -5  -6 -13  233.89    7.33
   5  -6  13  229.65    8.78
   5  -5 -18   41.10    2.10
   5  -5 -17   75.99    3.76
   5  -5 -16  352.00   10.05
   5  -5 -15  111.21    5.81
   5  -5 -14   41.71    4.09
  -5  -5  13  129.57    6.07
   5  -5 -13  130.32    6.85
  -5  -5  13  124.42    6.23
   5  -5 -12 1339.28   28.46
  -5  -5  12 1292.54   27.49
  -5  -5  11   21.62    3.14
   5  -5 -11   16.56    3.09
  -5  -5  10  618.36   14.39
  -5  -5  10  633.52   16.67
  -5  -5   9  456.62   11.71
  -5  -5   9  457.45   13.63
  -5  -5   8   57.22    3.64
  -5  -5   8   58.22    4.59
  -5  -5   7  239.18    7.89
  -5  -5   7  250.37    9.41
  -5  -5   6   54.20    4.05
  -5  -5   6   55.09    4.56
  -5  -5   5  257.69    9.90
  -5  -5   5  243.13    9.37
  -5  -5   4 5205.62   90.70
  -5  -5   4 5468.33   90.50
  -5  -5   3  584.19   14.20
  -5  -5   3  604.09   15.00
  -5  -5   3  564.69   15.94
  -5  -5   3  594.68   15.91
  -5  -5   2 1364.68   31.21
  -5  -5   2 1587.19   30.16
  -5  -5   2 1423.53   32.42
   5  -5  -2 1642.30   28.89
  -5  -5   2 1571.13   30.57
  -5  -5   2 1514.15   32.08
  -5  -5   1 1205.07   24.70
  -5  -5   1 1114.76   26.86
  -5  -5   1 1198.38   24.89
  -5  -5   1 1196.99   26.70
  -5  -5   0  151.20    8.10
  -5  -5   0  161.51    7.22
  -5  -5   0  137.35    7.69
  -5  -5   0  170.03    7.35
  -5  -5   0  158.48    8.07
  -5  -5  -1  668.22   19.29
  -5  -5  -1  715.63   17.87
  -5  -5  -1  692.41   19.34
  -5  -5  -2  276.00   10.58
  -5  -5  -2  257.61    9.74
  -5  -5  -2  260.29   11.03
  -5  -5  -3  364.97   12.92
  -5  -5  -3  338.88   11.57
  -5  -5  -3  332.62   13.13
  -5  -5  -4  289.31   12.03
  -5  -5  -4  297.60   12.01
  -5  -5  -4  263.07   10.12
  -5  -5  -4  283.99   12.17
  -5  -5  -4  273.65    7.83
  -5  -5  -5 1329.76   31.12
  -5  -5  -5 1315.45   31.41
  -5  -5  -5 1230.73   27.70
  -5  -5  -5 1304.11   31.76
  -5  -5  -5 1314.69   24.85
  -5  -5  -6   19.05    2.20
  -5  -5  -6   26.03    4.23
  -5  -5  -6   17.98    3.81
  -5  -5  -6   15.10    2.26
  -5  -5  -7   17.20    3.91
  -5  -5  -7   16.14    2.23
  -5  -5  -7   22.80    2.70
  -5  -5  -7   13.59    3.95
  -5  -5  -8  293.86    8.89
  -5  -5  -8  292.37   12.83
  -5  -5  -8  320.04   13.83
  -5  -5  -8  299.87    9.15
  -5  -5  -9  575.27   13.77
  -5  -5  -9  632.76   18.75
  -5  -5  -9  585.68   18.50
  -5  -5  -9  630.18   20.25
  -5  -5  -9  566.80   13.86
  -5  -5 -10  315.87    9.22
  -5  -5 -10  358.50   13.20
  -5  -5 -10  327.91   12.29
  -5  -5 -10  370.08   13.82
  -5  -5 -10  357.14   14.47
  -5  -5 -11   25.60    3.90
  -5  -5 -11   22.05    2.94
  -5  -5 -11   25.97    4.22
  -5  -5 -11   29.56    4.74
  -5  -5 -12   41.03    4.14
  -5  -5 -12   41.67    4.32
   5  -5  12   41.36    5.00
  -5  -5 -12   45.67    4.94
  -5  -5 -13  668.59   16.10
  -5  -5 -13  684.82   15.93
   5  -5  13  697.85   18.24
  -5  -5 -13  713.25   18.15
  -5  -5 -14   31.20    2.20
  -5  -5 -14   33.21    2.35
  -5  -5 -14   38.33    3.35
   5  -4 -18   60.78    2.76
   5  -4 -17  189.37    6.41
  -5  -4  16  132.28    7.39
   5  -4 -16  117.28    5.65
  -5  -4  15  327.39   13.17
   5  -4 -15  298.44   10.08
  -5  -4  15  317.78    9.66
  -5  -4  14  339.26   14.29
   5  -4 -14  319.74   10.81
   5  -4 -13 1239.87   26.61
  -5  -4  12   44.62    4.03
  -5  -4  11 1010.87   22.54
  -5  -4  11  976.58   20.59
  -5  -4  10  144.04    5.84
  -5  -4  10  139.11    6.83
  -5  -4   9  547.04   13.40
  -5  -4   9  556.78   14.97
  -5  -4   8  566.36   13.73
  -5  -4   8  588.10   15.40
  -5  -4   7  231.13    7.57
  -5  -4   7  240.52    8.86
  -5  -4   6   12.41    2.33
  -5  -4   5 2921.50   52.98
  -5  -4   5 2959.19   53.97
  -5  -4   4  207.21    6.92
  -5  -4   4  196.51    7.41
  -5  -4   4  211.84    8.09
  -5  -4   4  194.65    7.92
  -5  -4   3 3563.04   62.61
  -5  -4   3 3666.89   63.39
  -5  -4   3 3511.61   64.39
  -5  -4   3 3620.09   64.35
  -5  -4   2  648.10   17.66
  -5  -4   2  719.34   16.13
  -5  -4   2  706.15   16.39
  -5  -4   2  680.58   16.91
  -5  -4   2  688.52   17.32
  -5  -4   1  132.08    6.94
  -5  -4   1  127.84    6.70
  -5  -4   1  150.43    6.31
  -5  -4   1  132.81    6.67
  -5  -4   1  137.99    6.44
  -5  -4   0 1329.93   26.44
  -5  -4   0 1291.38   27.87
  -5  -4   0 1299.15   26.80
  -5  -4  -1  315.72   11.56
  -5  -4  -1  336.93   10.86
  -5  -4  -1  326.75   10.29
  -5  -4  -1  307.53   11.14
  -5  -4  -1  318.56   10.26
  -5  -4  -2  648.94   18.48
  -5  -4  -2  726.58   18.21
  -5  -4  -2  701.03   16.97
  -5  -4  -2  676.87   18.63
  -5  -4  -3   61.53    4.91
  -5  -4  -3   59.67    4.17
  -5  -4  -3   59.56    5.16
  -5  -4  -3   61.45    3.14
  -5  -4  -4 1202.97   27.41
  -5  -4  -4 1114.08   24.25
  -5  -4  -4 1122.95   27.54
  -5  -4  -4 1130.61   21.77
  -5  -4  -5  749.45   20.70
  -5  -4  -5  708.94   20.63
  -5  -4  -5  698.13   15.48
  -5  -4  -6  313.00    9.09
  -5  -4  -6  329.88   13.17
  -5  -4  -6  323.36    9.32
  -5  -4  -6  328.32   13.45
  -5  -4  -7 1297.94   25.93
  -5  -4  -7 1370.29   32.20
  -5  -4  -7 1353.10   26.24
  -5  -4  -7 1396.67   33.20
  -5  -4  -8  212.41    7.51
  -5  -4  -8  239.21   11.05
  -5  -4  -8  220.08    7.78
  -5  -4  -8  222.80   11.46
  -5  -4  -9  478.25   12.35
  -5  -4  -9  482.98   16.07
  -5  -4  -9  479.94   12.65
  -5  -4  -9  500.90   17.74
  -5  -4 -10  570.23   13.83
  -5  -4 -10  549.22   16.37
  -5  -4 -10  551.63   13.93
  -5  -4 -11  119.08    5.27
  -5  -4 -11  115.64    5.38
  -5  -4 -11  132.15    8.59
  -5  -4 -12   96.01    4.51
  -5  -4 -12  102.55    6.40
  -5  -4 -12   99.44    6.55
   5  -4  12   98.23    7.29
  -5  -4 -12  107.63    7.33
  -5  -4 -13   37.51    3.72
  -5  -4 -13   38.78    3.89
   5  -4  13   36.89    4.24
  -5  -4 -13   43.82    4.59
  -5  -4 -14  199.24    6.84
  -5  -4 -14  196.87    6.74
  -5  -4 -14  211.81    8.24
  -5  -4 -15  182.24    6.36
   5  -3 -18  125.06    4.30
  -5  -3  18  173.05    6.73
  -5  -3  17  101.23    6.27
   5  -3 -17   83.71    4.26
   5  -3 -16    9.75    2.23
  -5  -3  16   10.94    3.30
  -5  -3  15  207.52   11.11
   5  -3 -15  196.22    7.91
  -5  -3  15  208.57    7.81
  -5  -3  14  230.11   12.18
  -5  -3  14  214.19    8.46
  -5  -3  13  662.30   22.47
  -5  -3  12 2431.39   45.06
  -5  -3  12 2633.56   54.82
  -5  -3  11  974.15   21.83
  -5  -3  11  962.00   20.45
  -5  -3  10  656.46   16.50
  -5  -3  10  654.89   15.21
  -5  -3   9  601.65   14.30
  -5  -3   9  605.72   15.59
  -5  -3   8 2284.07   40.73
  -5  -3   8 2322.16   42.31
  -5  -3   7 1871.55   34.05
  -5  -3   7 1904.03   35.71
  -5  -3   6 1560.41   30.70
  -5  -3   6 1174.55   25.86
  -5  -3   5  275.28    9.52
  -5  -3   5  302.71    9.62
  -5  -3   4  926.28   20.30
  -5  -3   4  959.89   20.57
  -5  -3   3 1616.39   31.62
  -5  -3   3 1298.41   26.07
   5  -3  -3 1572.38   25.85
  -5  -3   3 1378.55   27.44
  -5  -3   3 1406.75   28.08
  -5  -3   2  894.93   19.17
   5  -3  -2  984.11   17.08
   5  -3  -2  937.88   18.44
   5  -3  -2  856.59   16.04
   5  -3  -1 1115.00   20.13
   5  -3  -1 1148.95   21.74
   5  -3  -1 1142.14   19.58
   5  -3  -1 1078.91   20.24
  -5  -3   1 1022.14   23.62
  -5  -3   1 1063.66   22.26
   5  -3   0  527.13   10.36
   5  -3   0  511.71   11.45
   5  -3   0  529.36   12.59
   5  -3   0  528.56   12.25
  -5  -3   0  522.36   13.28
   5  -3   1  171.05    6.82
   5  -3   1  179.59    5.94
   5  -3   1  182.46    4.82
  -5  -3  -1  176.86    7.12
  -5  -3  -1  173.71    7.51
   5  -3   2  126.75    6.32
  -5  -3  -2  116.22    6.41
  -5  -3  -3 1303.07   24.19
  -5  -3  -3 1283.74   28.82
  -5  -3  -4  829.79   21.75
  -5  -3  -4  820.06   17.02
  -5  -3  -5  842.81   21.22
  -5  -3  -5  782.35   16.58
  -5  -3  -5  791.41   16.87
  -5  -3  -5  795.46   21.78
  -5  -3  -6 1529.15   32.81
  -5  -3  -6 1422.98   27.44
  -5  -3  -6 1425.69   33.68
  -5  -3  -6 1467.95   27.60
  -5  -3  -7  125.07    7.48
  -5  -3  -7  118.73    5.43
  -5  -3  -7  127.31    8.34
  -5  -3  -7  123.84    5.53
  -5  -3  -8  991.31   24.42
  -5  -3  -8  939.82   20.21
  -5  -3  -8  979.96   26.64
  -5  -3  -8  935.16   20.18
  -5  -3  -9 1381.47   30.50
  -5  -3  -9 1338.62   26.89
  -5  -3  -9 1350.28   26.92
  -5  -3 -10  118.07    6.39
  -5  -3 -10  117.81    5.71
  -5  -3 -10  125.16    5.94
  -5  -3 -11  439.99   11.68
  -5  -3 -11  421.27   11.67
  -5  -3 -12   15.34    2.45
   5  -3  12   19.82    4.00
  -5  -3 -12   18.06    4.01
  -5  -3 -12   18.56    2.72
  -5  -3 -13   30.44    2.71
   5  -3  13   32.53    4.06
  -5  -3 -13   36.63    4.49
  -5  -3 -14   49.82    2.78
  -5  -3 -14   53.09    3.88
  -5  -3 -14   49.07    3.69
  -5  -3 -14   56.74    4.56
  -5  -3 -15  231.24    6.74
  -5  -3 -15  268.33    8.32
  -5  -2  19  497.75   11.80
  -5  -2  18   77.43    5.16
  -5  -2  17   94.37    6.62
   5  -2 -17   70.08    3.98
  -5  -2  16  497.22   16.84
   5  -2 -16  427.29   12.09
  -5  -2  15  320.42   14.24
  -5  -2  15  309.25   10.10
  -5  -2  14 1049.54   29.53
  -5  -2  14 1010.30   22.79
  -5  -2  13  576.04   20.96
  -5  -2  12 1412.28   28.51
  -5  -2  12 1510.93   37.60
  -5  -2  11 1823.27   35.01
  -5  -2  11 1871.46   43.29
  -5  -2  10  264.29    9.09
  -5  -2  10  267.27    9.15
  -5  -2  10  262.09    8.49
  -5  -2   9  183.31    6.78
  -5  -2   9  197.59    7.56
  -5  -2   8  110.08    4.98
  -5  -2   8  114.31    5.54
  -5  -2   7  830.72   17.93
  -5  -2   7  837.03   19.04
  -5  -2   6  365.17   12.23
  -5  -2   6  387.85   10.12
  -5  -2   5 1058.80   24.55
   5  -2  -5 1290.17   23.95
  -5  -2   5 1367.50   26.80
  -5  -2   5 1159.01   24.00
  -5  -2   4  556.27   14.48
  -5  -2   4  445.82   12.12
   5  -2  -3 1201.44   23.16
   5  -2  -3 1237.29   21.67
   5  -2  -2 1349.87   23.60
   5  -2  -2 1380.90   25.09
   5  -2  -2 1358.85   24.09
   5  -2  -1  289.45    7.05
   5  -2  -1  293.87    7.97
   5  -2  -1  341.28    9.39
   5  -2  -1  290.05    7.09
   5  -2  -1  277.11    7.53
   5  -2  -1  328.85    9.25
   5  -2   0 3053.64   48.66
   5  -2   0 3172.26   51.87
   5  -2   0 2917.81   49.08
   5  -2   0 3029.07   50.28
   5  -2   0 2906.49   50.47
  -5  -2   0 2836.27   50.82
   5  -2   1   27.59    2.40
   5  -2   1   19.38    1.87
   5  -2   1   19.38    1.59
   5  -2   1   28.73    2.71
   5  -2   1   21.08    2.33
  -5  -2  -1   21.38    2.35
   5  -2   2  343.78   11.00
   5  -2   2  371.59    9.60
   5  -2   2  366.17    8.38
  -5  -2  -2  372.91   10.65
  -5  -2  -3 1167.07   26.16
  -5  -2  -3 1158.69   22.02
  -5  -2  -4 1040.75   20.12
  -5  -2  -4 1014.89   20.31
  -5  -2  -5  337.02    9.08
  -5  -2  -5  329.61    9.14
  -5  -2  -5  355.35   12.88
  -5  -2  -6   89.62    4.49
  -5  -2  -6  104.99    6.04
  -5  -2  -6   93.30    4.62
  -5  -2  -6   99.68    6.92
  -5  -2  -7  271.94    8.68
  -5  -2  -7  279.21    8.76
  -5  -2  -7  298.36   12.78
  -5  -2  -8  255.74    8.59
  -5  -2  -8  272.64   10.12
  -5  -2  -8  264.03    8.69
  -5  -2  -8  262.42   12.24
  -5  -2  -9  143.91    6.35
  -5  -2  -9  142.37    9.34
  -5  -2  -9  133.38    6.14
  -5  -2 -10  419.20   11.78
  -5  -2 -10  437.55   16.61
  -5  -2 -10  402.57   11.62
  -5  -2 -11  553.20   14.08
   5  -2  11  615.24   19.27
  -5  -2 -11  610.22   19.78
  -5  -2 -11  540.21   13.94
  -5  -2 -12  398.38   11.09
   5  -2  12  449.27   15.23
  -5  -2 -12  461.40   16.13
  -5  -2 -12  401.74   11.22
  -5  -2 -13   38.70    3.17
  -5  -2 -13   38.53    3.34
  -5  -2 -14  523.51   11.87
  -5  -2 -14  570.80   15.72
  -5  -2 -15   65.42    2.82
  -5  -2 -15   66.40    3.67
  -5  -2 -15   56.17    3.13
  -5  -2 -15   68.30    4.28
  -5  -1  19  287.00    8.95
  -5  -1  18  313.96   11.15
  -5  -1  17   31.98    4.51
   5  -1 -17   24.43    2.43
  -5  -1  16  234.08   11.62
   5  -1 -16  202.20    7.62
  -5  -1  15  982.42   27.93
  -5  -1  15  977.57   21.73
  -5  -1  14   65.38    7.12
  -5  -1  14   62.87    4.81
  -5  -1  13  962.11   28.47
  -5  -1  13  942.94   21.92
  -5  -1  12  850.08   26.36
  -5  -1  11  425.91   12.02
  -5  -1  11  389.66   16.60
  -5  -1  10  734.17   17.25
  -5  -1  10  731.07   16.67
  -5  -1   9  254.78    8.76
  -5  -1   9  255.48    8.64
  -5  -1   9  251.52    8.12
  -5  -1   8  320.15    9.84
  -5  -1   8  312.20    9.57
  -5  -1   8  297.32    8.82
  -5  -1   7  634.35   15.24
  -5  -1   7  640.82   14.52
  -5  -1   6 1382.60   30.66
  -5  -1   6 1494.63   27.90
  -5  -1   5 1384.42   29.25
  -5  -1   5 1471.90   27.17
  -5  -1   5 1453.72   28.06
  -5  -1   4 3648.58   66.72
   5  -1  -4 4331.14   66.58
   5  -1  -3 1734.53   29.42
   5  -1  -3 1799.78   31.74
   5  -1  -3 1738.78   29.10
   5  -1  -2  138.29    3.84
   5  -1  -2  121.36    4.19
   5  -1  -2  128.36    5.22
   5  -1  -2  126.56    4.52
   5  -1  -2  120.10    4.27
   5  -1  -1 3564.60   57.06
   5  -1  -1 3537.69   57.79
   5  -1  -1 3567.95   59.43
   5  -1  -1 3515.08   57.50
   5  -1  -1 3403.07   58.12
   5  -1   0   23.33    2.01
   5  -1   0   22.51    1.80
   5  -1   0   29.67    2.56
   5  -1   0   27.70    2.43
   5  -1   0   23.34    2.20
   5  -1   0   22.14    1.77
   5  -1   1  235.15    7.05
   5  -1   1  226.38    6.61
   5  -1   1  223.78    6.19
   5  -1   1  221.10    7.30
   5  -1   1  238.49    7.70
   5  -1   1  217.53    7.71
   5  -1   2 1082.04   21.21
   5  -1   2 1109.22   22.02
   5  -1   2 1046.70   20.64
   5  -1   2 1052.77   21.24
   5  -1   2 1058.95   19.65
   5  -1   3  932.10   18.53
   5  -1   3  889.35   16.99
  -5  -1  -3  897.61   18.58
  -5  -1  -3  760.71   16.35
  -5  -1  -3  770.73   19.34
   5  -1   4  324.42    9.03
   5  -1   4  312.65    8.11
  -5  -1  -4  305.96    9.33
  -5  -1  -4  266.09    7.64
  -5  -1  -4  267.93    7.81
  -5  -1  -4  276.10   10.34
  -5  -1  -5  344.13    9.21
  -5  -1  -5  339.80    9.28
  -5  -1  -5  340.42   12.30
  -5  -1  -6  552.42   13.09
  -5  -1  -6  534.76   13.06
  -5  -1  -6  551.88   17.13
  -5  -1  -7  457.34   11.92
  -5  -1  -7  459.77   11.93
  -5  -1  -7  452.08   15.93
  -5  -1  -8 1076.58   22.58
  -5  -1  -8 1087.34   22.52
  -5  -1  -8 1109.65   28.62
  -5  -1  -9   73.28    4.65
  -5  -1  -9   69.41    4.62
  -5  -1  -9   81.92    7.14
  -5  -1 -10  220.05    8.21
  -5  -1 -10  230.62   11.86
  -5  -1 -10  222.62    8.12
  -5  -1 -11  160.17    6.93
  -5  -1 -11  174.97   10.27
  -5  -1 -11  161.10    6.93
  -5  -1 -12  313.73    9.77
  -5  -1 -12  314.81    9.68
  -5  -1 -13  232.12    7.76
  -5  -1 -13  262.31   11.32
  -5  -1 -14   61.86    3.52
  -5  -1 -14   59.41    4.93
  -5  -1 -15  278.59    7.00
  -5  -1 -15  267.56    7.79
  -5  -1 -15  273.13    9.06
  -5   0  19    2.19    1.90
  -5   0  18    5.33    2.73
  -5   0  17   30.06    4.60
   5   0 -17   24.36    2.31
  -5   0  16    9.74    3.97
  -5   0  15   38.92    5.85
  -5   0  15   41.78    3.81
  -5   0  14 3743.03   74.53
  -5   0  14 3776.89   66.02
  -5   0  13   26.22    5.10
  -5   0  13   25.74    3.50
  -5   0  12  205.14   11.93
  -5   0  12  216.93    8.74
  -5   0  11  423.56   12.06
  -5   0  11  390.28   16.41
  -5   0  10  955.64   20.43
  -5   0  10  790.51   24.73
  -5   0   9 1126.75   24.17
  -5   0   9 1109.25   29.01
  -5   0   8   83.81    4.73
  -5   0   8   82.02    4.24
  -5   0   7 2196.06   39.96
  -5   0   7 2174.38   38.37
  -5   0   6  187.40    7.06
  -5   0   6  180.54    7.69
  -5   0   6  177.25    6.05
  -5   0   6  166.19    6.34
   5   0  -5 5753.41   85.96
  -5   0   5 4685.45   87.09
  -5   0   4    7.56    1.60
   5   0  -4    6.63    1.49
   5   0  -3 1151.54   19.82
   5   0  -3 1224.43   20.56
   5   0  -3 1146.63   22.55
   5   0  -3 1260.68   22.42
   5   0  -3 1144.77   21.26
   5   0  -2 1059.06   18.75
   5   0  -2 1058.32   19.10
   5   0  -2 1064.24   20.74
   5   0  -2 1040.24   20.16
   5   0  -1    9.10    1.22
   5   0  -1   11.99    1.33
   5   0  -1    7.65    1.48
   5   0  -1    9.16    1.32
   5   0  -1   13.36    1.69
   5   0   0  608.49   12.72
   5   0   0  605.33   12.55
   5   0   0  596.66   13.21
   5   0   0  572.23   12.45
   5   0   1 1546.93   27.37
   5   0   1 1524.03   27.12
   5   0   1 1469.21   26.57
   5   0   1 1583.35   28.26
   5   0   1 1457.25   27.06
   5   0   2  656.28   14.37
   5   0   2  622.82   13.41
   5   0   2  622.89   13.68
   5   0   2  675.32   14.87
   5   0   2  669.05   14.64
   5   0   2  588.17   15.65
   5   0   3  179.90    6.53
   5   0   3  166.06    5.51
   5   0   3  163.36    5.54
  -5   0  -4   49.94    2.99
  -5   0  -4   50.39    3.29
  -5   0  -4   46.15    3.02
  -5   0  -4   50.15    4.08
  -5   0  -5  434.21   10.64
  -5   0  -5  423.66   10.97
  -5   0  -5  387.61   13.11
  -5   0  -5  403.83   10.51
  -5   0  -6  553.00   13.22
  -5   0  -6  552.32   13.41
  -5   0  -6  534.42   13.02
  -5   0  -6  553.28   16.98
  -5   0  -7 1500.98   28.75
  -5   0  -7 1504.45   28.64
  -5   0  -7 1457.34   34.03
  -5   0  -8   38.87    3.49
  -5   0  -8   39.34    3.59
  -5   0  -8   38.43    4.94
  -5   0  -9  113.23    5.74
  -5   0  -9  112.86    5.72
  -5   0  -9  112.32    8.24
  -5   0 -10  156.69    6.97
  -5   0 -10  155.71    6.91
  -5   0 -10  168.89   10.11
  -5   0 -11   10.99    2.90
  -5   0 -11    6.74    3.54
  -5   0 -12   62.98    4.53
  -5   0 -12   70.25    6.48
  -5   0 -13   74.25    4.48
  -5   0 -13   86.11    6.59
  -5   0 -14   28.89    2.74
   5   0  14   31.68    2.99
  -5   0 -14   29.52    3.77
  -5   0 -14   24.94    2.64
  -5   0 -15  118.97    4.29
  -5   0 -15  114.47    5.62
  -5   1  19  334.32   10.24
  -5   1  18  211.46    9.33
  -5   1  17   27.47    4.57
  -5   1  16  181.89   10.50
  -5   1  16  171.40    6.79
  -5   1  15  930.64   27.01
  -5   1  15  904.53   20.85
  -5   1  14   28.14    5.38
  -5   1  14   31.00    3.71
  -5   1  13  850.01   26.59
  -5   1  13  900.25   21.37
  -5   1  12  726.26   24.16
  -5   1  12  805.94   19.57
  -5   1  11  407.31   12.00
  -5   1  11  388.73   12.25
  -5   1  10  794.69   18.47
  -5   1  10  776.70   18.69
  -5   1   9  263.35    9.11
  -5   1   9  242.97   11.68
  -5   1   8  314.35    9.97
  -5   1   8  291.19    8.80
  -5   1   8  290.06   12.00
  -5   1   7  580.00   14.74
  -5   1   6 1373.59   27.39
   5   1  -5 1602.55   24.58
   5   1  -5 1673.49   29.05
   5   1  -4 4459.04   69.00
   5   1  -4 4314.60   71.96
   5   1  -3 1864.09   30.20
   5   1  -3 1813.72   29.78
   5   1  -3 1786.59   32.05
   5   1  -3 1869.64   32.35
   5   1  -3 1753.82   31.70
   5   1  -2  112.33    3.80
   5   1  -2  118.91    3.70
   5   1  -2  104.27    4.43
   5   1  -2  103.55    4.29
   5   1  -2  124.17    4.64
   5   1  -1 3620.68   57.51
   5   1  -1 3651.24   57.89
   5   1  -1 3446.69   58.22
   5   1  -1 3553.62   58.25
   5   1  -1 3451.20   59.43
   5   1   0   85.22    3.72
   5   1   0   84.99    3.62
   5   1   0   74.42    4.13
   5   1   0   87.67    3.68
   5   1   0   78.50    3.59
   5   1   1  243.35    7.25
   5   1   1  249.08    7.04
   5   1   1  216.29    6.30
   5   1   1  241.16    7.31
   5   1   1  210.58    7.84
   5   1   1  250.18    7.20
   5   1   2 1102.99   20.79
   5   1   2  988.59   19.41
   5   1   2  962.80   18.42
   5   1   2  885.60   21.37
   5   1   2 1072.00   20.49
   5   1   2 1067.36   20.18
  -5   1  -2  913.83   19.03
  -5   1  -3  821.69   17.13
   5   1   3  860.65   16.07
  -5   1  -3  800.37   17.95
  -5   1  -3  814.37   17.25
  -5   1  -4  185.03    6.19
  -5   1  -4  177.35    6.70
  -5   1  -4  170.62    6.11
  -5   1  -4  167.50    7.27
  -5   1  -5  359.30    9.77
  -5   1  -5  355.50   10.34
  -5   1  -5  345.31    9.63
  -5   1  -5  336.90   11.77
  -5   1  -6  560.39   13.58
  -5   1  -6  557.06   14.17
  -5   1  -6  565.94   13.61
  -5   1  -6  535.02   16.68
  -5   1  -7  467.73   12.33
  -5   1  -7  444.42   11.96
  -5   1  -7  445.36   15.70
  -5   1  -8 1097.10   22.80
  -5   1  -8 1056.86   22.37
  -5   1  -8 1038.91   27.81
  -5   1  -9   57.15    4.36
  -5   1  -9   54.53    5.95
  -5   1 -10  158.29    7.11
  -5   1 -10  164.61   10.00
  -5   1 -11  149.52    6.86
  -5   1 -11  149.38    9.47
  -5   1 -12  231.73    8.41
  -5   1 -12  223.67   11.22
  -5   1 -12  224.15    8.09
  -5   1 -13  204.56    7.50
   5   1  13  227.59    8.28
  -5   1 -13  204.44   10.05
  -5   1 -13  210.21    7.33
  -5   1 -14   99.53    4.65
   5   1  14  111.84    4.78
  -5   1 -14   94.09    6.02
  -5   1 -14  100.52    4.55
  -5   1 -15  285.75    7.30
  -5   1 -15  294.12    7.16
  -5   2  19  368.22    8.93
  -5   2  19  503.45   12.28
  -5   2  18   78.84    5.72
  -5   2  17   45.67    5.36
  -5   2  16  419.96   12.09
  -5   2  16  447.48   16.53
  -5   2  16  429.12   11.67
  -5   2  15  249.58    9.50
  -5   2  15  247.42   12.74
  -5   2  15  254.09    9.27
  -5   2  14  978.08   23.25
  -5   2  14  980.16   28.58
  -5   2  14 1023.85   23.20
  -5   2  13  532.48   15.62
  -5   2  13  524.23   19.80
  -5   2  13  564.22   15.74
  -5   2  12 1217.88   27.88
  -5   2  12 1222.68   33.34
  -5   2  11 1988.88   37.69
  -5   2  11 1952.87   38.13
  -5   2  10  303.55   10.44
  -5   2  10  306.05   10.59
  -5   2   9  103.26    5.85
  -5   2   9  100.72    7.51
  -5   2   9  107.10    5.93
  -5   2   8  109.36    5.94
  -5   2   8   97.45    7.00
  -5   2   8  110.59    5.83
  -5   2   7  699.94   17.00
  -5   2   7  641.66   14.87
  -5   2   6  331.84   10.57
  -5   2   6  323.77    8.94
  -5   2   6  325.98   10.06
  -5   2   5 1242.89   26.31
  -5   2   5 1220.26   23.85
  -5   2   5 1254.46   25.48
  -5   2   4  438.20   12.21
   5   2  -4  520.49   11.20
   5   2  -4  476.86   10.53
   5   2  -3 1357.13   22.35
   5   2  -3 1414.82   25.48
   5   2  -2 1373.21   25.75
   5   2  -2 1489.37   26.63
   5   2  -2 1344.20   26.88
   5   2  -2 1536.15   24.77
   5   2  -1  381.43   10.69
   5   2  -1  383.78    9.16
   5   2  -1  406.50    9.85
   5   2   0 3095.08   49.98
   5   2   0 2833.85   48.34
   5   2   0 2852.24   51.58
   5   2   0 3255.49   49.54
  -5   2   0 2730.92   51.22
   5   2   1    6.73    1.67
   5   2   1    8.56    1.15
   5   2   2  381.41    8.28
  -5   2  -2  370.12    9.83
  -5   2  -3 1041.86   20.37
  -5   2  -3  985.30   21.17
  -5   2  -3 1009.64   20.35
  -5   2  -4 1088.24   21.53
  -5   2  -4 1059.64   22.46
  -5   2  -4 1046.34   21.31
  -5   2  -5  392.92   10.63
  -5   2  -5  388.06   11.37
  -5   2  -5  379.04   10.41
  -5   2  -6  109.68    5.38
  -5   2  -6  105.06    5.62
  -5   2  -6  101.27    5.10
  -5   2  -6  102.23    6.59
  -5   2  -7  405.21   11.57
  -5   2  -7  412.19   12.33
  -5   2  -7  386.05   14.48
  -5   2  -8  325.36   10.32
  -5   2  -8  304.28   13.22
  -5   2  -9   74.95    5.07
  -5   2  -9   63.54    6.25
  -5   2 -10  410.40   12.16
  -5   2 -10  409.17   11.88
  -5   2 -10  379.21   15.50
  -5   2 -11  469.50   13.25
  -5   2 -11  487.44   13.07
  -5   2 -12  418.02   11.94
   5   2  12  456.26   12.81
  -5   2 -12  433.19   11.79
  -5   2 -13   74.36    4.59
   5   2  13   85.74    4.61
  -5   2 -13   75.25    5.98
  -5   2 -13   84.05    4.55
  -5   2 -14  485.96   11.64
  -5   2 -14  496.35   11.28
  -5   2 -15  115.08    4.14
  -5   2 -15  115.18    3.89
  -5   3  19   33.02    3.01
  -5   3  18  134.39    5.03
  -5   3  18  162.48    7.62
  -5   3  17   69.50    3.90
  -5   3  17   76.99    6.20
  -5   3  16   27.44    3.04
  -5   3  16   29.17    4.93
  -5   3  16   29.18    2.95
  -5   3  15  162.40    7.49
  -5   3  15  162.74   10.18
  -5   3  15  164.72    7.32
  -5   3  14  211.46    9.05
  -5   3  14  208.21   11.87
  -5   3  14  223.22    9.10
  -5   3  13  558.88   16.28
  -5   3  13  545.57   20.18
  -5   3  13  590.64   16.36
  -5   3  12 2205.39   44.20
  -5   3  12 2214.85   50.11
  -5   3  11  845.81   21.82
  -5   3  11  895.06   26.43
  -5   3  10  659.46   17.34
  -5   3  10  600.83   20.27
  -5   3  10  642.73   17.07
  -5   3   9  737.61   18.88
  -5   3   9  713.81   18.26
  -5   3   8 2014.00   39.10
  -5   3   8 1987.88   38.10
  -5   3   7 1746.72   34.65
  -5   3   7 1625.32   36.18
  -5   3   6  984.27   22.28
  -5   3   6  894.25   17.68
  -5   3   6  890.18   22.41
  -5   3   6  955.08   21.04
  -5   3   5  266.30    9.79
  -5   3   5  242.45    6.92
  -5   3   5  245.75    7.57
  -5   3   5  251.28    8.78
  -5   3   4  774.54   19.06
  -5   3   4  761.36   19.23
   5   3  -4  810.93   16.12
  -5   3   4  742.23   15.70
  -5   3   4  772.32   16.13
  -5   3   4  799.15   17.99
  -5   3   3 1263.17   25.43
  -5   3   3 1242.99   28.17
  -5   3   2  874.57   21.84
   5   3  -2  938.46   17.89
   5   3  -2  936.15   19.91
  -5   3   2  842.36   18.35
   5   3  -1 1146.03   21.32
   5   3  -1 1153.94   24.08
   5   3   0  443.51    9.76
  -5   3   0  443.18   14.21
  -5   3   0  458.87   12.82
   5   3   1  205.49    5.28
  -5   3  -1  197.83    9.12
  -5   3  -1  215.27    7.07
  -5   3  -1  208.28    8.01
  -5   3  -2   81.49    5.87
  -5   3  -2   73.74    4.03
  -5   3  -3 1282.83   29.01
  -5   3  -3 1301.07   25.08
  -5   3  -3 1240.05   25.89
  -5   3  -3 1256.26   24.81
  -5   3  -4  819.08   20.76
  -5   3  -4  842.28   18.07
  -5   3  -4  807.07   18.84
  -5   3  -5  831.09   18.52
  -5   3  -5  804.00   19.19
  -5   3  -6 1788.32   33.71
  -5   3  -6 1710.80   34.42
  -5   3  -7  148.36    6.82
  -5   3  -7  139.52    7.09
  -5   3  -7  138.37    8.21
  -5   3  -8 1108.73   23.57
  -5   3  -8 1077.61   22.78
  -5   3  -9 1368.66   27.78
  -5   3  -9 1369.62   27.13
  -5   3 -10  183.71    7.94
   5   3  10  207.74    8.23
  -5   3 -10  191.11    7.72
  -5   3 -11  420.66   12.58
   5   3  11  492.29   13.15
  -5   3 -11  458.98   12.47
  -5   3 -11  391.12   15.50
  -5   3 -12    4.73    2.51
  -5   3 -12    2.90    2.55
   5   3  12    6.39    1.93
  -5   3 -12    4.29    2.42
  -5   3 -13   22.60    2.95
  -5   3 -13   20.92    3.35
  -5   3 -13   27.20    2.86
  -5   3 -14   90.34    4.29
  -5   3 -14   77.67    4.76
  -5   3 -14   90.76    3.95
  -5   3 -15  247.81    6.50
  -5   3 -15  250.12    6.01
  -5   4  19  246.65    7.50
  -5   4  18   57.26    4.45
  -5   4  17  259.07    7.66
  -5   4  17  271.09    7.94
  -5   4  16  104.10    5.42
  -5   4  16  109.00    5.50
  -5   4  16  114.79    7.84
  -5   4  16  106.98    5.08
  -5   4  15  384.95   12.16
  -5   4  15  418.92   16.04
  -5   4  15  411.54   12.09
  -5   4  14  313.25   11.16
  -5   4  14  319.44   14.42
  -5   4  14  314.57   11.02
  -5   4  13 1197.46   27.48
  -5   4  13 1212.70   32.34
  -5   4  13 1289.58   27.80
  -5   4  12   69.04    5.35
  -5   4  12   72.40    7.31
  -5   4  12   80.65    5.79
  -5   4  11 1009.72   24.57
  -5   4  11 1043.15   29.14
  -5   4  10  133.46    7.20
  -5   4  10  140.92    9.38
  -5   4  10  144.94    7.62
  -5   4   9  380.88   12.57
  -5   4   9  399.05   15.76
  -5   4   9  417.51   13.37
  -5   4   8  520.68   14.99
  -5   4   8  611.25   17.43
  -5   4   8  557.16   18.48
  -5   4   8  616.97   16.47
  -5   4   7  177.98    7.35
  -5   4   7  187.35    9.60
  -5   4   6   26.22    3.35
  -5   4   6   24.08    3.68
  -5   4   6   21.15    3.02
  -5   4   5 2463.28   45.60
  -5   4   5 2535.69   47.16
  -5   4   5 2470.03   44.51
  -5   4   4  218.99    8.88
  -5   4   4  214.75    9.64
  -5   4   4  206.21    7.13
  -5   4   4  215.51    8.42
  -5   4   4  216.50    8.25
  -5   4   3 3142.23   56.55
  -5   4   3 3227.32   55.10
  -5   4   3 3231.30   55.53
  -5   4   2  693.07   17.86
  -5   4   2  679.57   19.50
  -5   4   2  661.10   15.97
  -5   4   2  703.86   16.42
  -5   4   2  704.77   17.13
  -5   4   1  156.59    7.11
  -5   4   1  142.26    5.75
  -5   4   1  145.03    8.07
  -5   4   1  147.00    6.18
  -5   4   0 1260.66   24.43
  -5   4   0 1223.30   29.31
  -5   4   0 1284.06   25.40
  -5   4  -1  321.09    8.68
  -5   4  -1  320.63   12.65
  -5   4  -1  333.83    9.84
  -5   4  -2  656.00   14.53
  -5   4  -2  667.25   19.63
  -5   4  -2  700.32   15.98
  -5   4  -3  107.06    7.28
  -5   4  -3  113.27    5.55
  -5   4  -3  102.18    5.79
  -5   4  -4 1197.39   28.09
  -5   4  -4 1174.99   24.28
  -5   4  -4 1109.13   24.95
  -5   4  -5  877.62   19.70
  -5   4  -5  825.25   20.23
  -5   4  -5  839.45   18.89
  -5   4  -6  350.23   11.09
  -5   4  -6  336.19   11.58
  -5   4  -6  341.70   10.47
  -5   4  -7 1637.32   32.14
  -5   4  -7 1562.23   33.04
  -5   4  -7 1591.84   31.14
  -5   4  -8  212.68    8.64
  -5   4  -8  215.92    8.17
  -5   4  -9  612.50   15.76
  -5   4  -9  604.69   15.08
  -5   4 -10  613.27   15.71
  -5   4 -10  613.65   15.07
  -5   4 -11  202.91    8.13
  -5   4 -11  210.81    7.70
  -5   4 -11  189.36    9.75
  -5   4 -12  105.42    5.56
  -5   4 -12   94.11    6.42
  -5   4 -12  113.53    5.25
  -5   4 -13   36.30    3.27
  -5   4 -13   41.68    3.07
  -5   4 -14  203.94    6.43
  -5   4 -14  211.94    5.90
  -5   4 -15  193.93    5.25
  -5   5  19  270.47    7.17
  -5   5  18   84.33    4.75
  -5   5  17   73.52    3.64
  -5   5  17   89.90    5.83
  -5   5  16  432.02   11.65
  -5   5  16  450.24   14.79
  -5   5  16  426.43   10.98
  -5   5  15   90.46    4.93
  -5   5  15   91.92    5.43
  -5   5  15   93.17    7.38
  -5   5  15   94.00    5.31
  -5   5  14   27.35    3.29
  -5   5  14   29.51    3.69
  -5   5  14   22.43    4.83
  -5   5  14   31.05    3.84
  -5   5  13  102.17    6.04
  -5   5  13   85.34    5.89
  -5   5  13   96.15    8.08
  -5   5  13  100.43    6.33
  -5   5  12 1097.58   25.15
  -5   5  12 1052.57   25.26
  -5   5  12 1080.32   29.63
  -5   5  12 1130.25   25.77
  -5   5  11   20.92    3.41
  -5   5  11   23.25    4.66
  -5   5  11   17.02    3.57
  -5   5  10  463.14   14.36
  -5   5  10  420.80   13.96
  -5   5  10  464.98   15.18
  -5   5  10  447.23   17.23
  -5   5  10  471.17   14.77
  -5   5   9  402.11   13.25
  -5   5   9  379.93   12.90
  -5   5   9  442.92   14.85
  -5   5   9  398.45   15.84
  -5   5   9  420.93   13.81
  -5   5   8   25.33    3.48
  -5   5   8   29.40    3.44
  -5   5   8   21.34    4.22
  -5   5   8   21.32    3.95
  -5   5   7  247.98    9.94
  -5   5   7  231.87    9.14
  -5   5   7  242.12   11.31
  -5   5   6   73.19    4.81
  -5   5   6   91.00    5.81
  -5   5   6   80.04    6.37
  -5   5   6   75.81    6.00
  -5   5   6   81.26    5.55
  -5   5   5  265.48    9.16
  -5   5   5  285.25   10.55
  -5   5   5  297.79   12.27
  -5   5   5  271.39   10.87
  -5   5   5  292.66   10.44
  -5   5   4 4832.45   81.95
  -5   5   4 5014.36   84.75
  -5   5   4 5093.57   88.40
  -5   5   4 4916.07   84.68
  -5   5   4 4928.70   84.01
  -5   5   3  615.73   14.71
  -5   5   3  609.08   16.69
  -5   5   3  616.73   16.15
  -5   5   3  629.99   16.28
  -5   5   2 1306.54   25.60
  -5   5   2 1304.31   28.23
  -5   5   2 1286.32   31.24
  -5   5   2 1330.10   27.04
  -5   5   2 1325.14   27.50
  -5   5   1 1168.24   23.45
  -5   5   1 1206.12   26.51
  -5   5   1 1227.45   25.48
  -5   5   1 1190.90   29.72
  -5   5   1 1210.00   24.76
  -5   5   1 1196.02   25.24
  -5   5   0  191.26    6.75
  -5   5   0  191.35   10.26
  -5   5   0  192.20    7.76
  -5   5   0  192.19    7.23
  -5   5   0  189.27    7.33
  -5   5  -1  759.26   22.52
  -5   5  -1  777.68   18.28
  -5   5  -1  756.09   16.71
  -5   5  -2  356.85   14.54
  -5   5  -2  368.76   11.22
  -5   5  -2  361.32   10.17
  -5   5  -3  303.94   13.23
  -5   5  -3  305.86   10.19
  -5   5  -3  306.56    9.39
  -5   5  -4  381.03   14.62
  -5   5  -4  369.81   11.55
  -5   5  -4  355.16   10.81
  -5   5  -5 1358.31   31.89
  -5   5  -5 1403.62   28.66
  -5   5  -5 1328.25   29.37
  -5   5  -5 1375.81   27.63
  -5   5  -6   48.55    4.40
  -5   5  -6   44.92    4.68
  -5   5  -6   44.84    4.09
  -5   5  -7   21.82    3.58
  -5   5  -7   14.26    2.91
  -5   5  -8  403.47   12.63
  -5   5  -8  396.29   11.64
  -5   5  -9  547.71   15.14
  -5   5  -9  545.83   14.17
  -5   5 -10  433.56   12.88
  -5   5 -10  448.17   12.18
  -5   5 -11   18.30    3.28
  -5   5 -11   26.64    3.09
  -5   5 -12   73.41    4.57
  -5   5 -12   83.34    4.29
  -5   5 -13  681.14   14.01
  -5   5 -14   35.61    2.01
  -5   6  18   17.42    2.14
  -5   6  17   73.50    3.29
  -5   6  17   93.45    5.29
  -5   6  16   73.69    4.10
  -5   6  16   76.72    5.73
  -5   6  15  135.21    6.20
  -5   6  15  133.03    8.06
  -5   6  15  131.56    6.02
  -5   6  14  455.74   13.48
  -5   6  14  497.30   16.80
  -5   6  14  486.51   13.79
  -5   6  13  579.48   16.23
  -5   6  13  580.91   15.03
  -5   6  13  582.90   19.27
  -5   6  13  614.75   16.67
  -5   6  12  355.57   12.43
  -5   6  12  365.19   11.68
  -5   6  12  371.18   15.21
  -5   6  12  372.06   12.83
  -5   6  11  993.56   24.43
  -5   6  11 1042.11   23.74
  -5   6  11 1026.29   28.15
  -5   6  11 1081.38   25.29
  -5   6  10  124.17    7.17
  -5   6  10  117.10    6.59
  -5   6  10  120.18    7.61
  -5   6  10  126.08    8.85
  -5   6  10  123.16    7.42
  -5   6   9   89.14    6.07
  -5   6   9   90.86    5.83
  -5   6   9   89.85    6.94
  -5   6   9   81.30    7.26
  -5   6   9   86.95    6.34
  -5   6   8 1233.42   28.32
  -5   6   8 1294.03   28.16
  -5   6   8 1287.44   31.93
  -5   6   8 1307.35   31.28
  -5   6   7  170.09    8.12
  -5   6   7  183.06    8.32
  -5   6   7  190.49   10.20
  -5   6   7  178.43    9.93
  -5   6   6  222.74    9.20
  -5   6   6  241.25    9.64
  -5   6   6  257.35   12.02
  -5   6   6  234.16   10.96
  -5   6   6  250.47   10.19
  -5   6   5  675.75   17.79
  -5   6   5  712.21   18.76
  -5   6   5  737.52   22.01
  -5   6   5  700.20   20.01
  -5   6   4  815.16   19.46
  -5   6   4  824.41   20.70
  -5   6   4  853.41   24.15
  -5   6   4  813.61   21.25
  -5   6   4  825.17   20.58
  -5   6   3  994.88   22.04
  -5   6   3 1000.68   23.71
  -5   6   3 1010.52   23.68
  -5   6   3 1020.18   23.62
  -5   6   2  235.85    8.41
  -5   6   2  232.11    9.63
  -5   6   2  236.34    9.24
  -5   6   2  236.33    9.30
  -5   6   1  441.50   12.16
  -5   6   1  454.71   13.77
  -5   6   1  449.31   17.14
  -5   6   1  461.25   13.22
  -5   6   1  439.67   13.18
  -5   6   0  467.06   12.54
  -5   6   0  454.63   17.49
  -5   6   0  478.30   14.08
  -5   6   0  486.02   13.38
  -5   6   0  451.75   13.03
  -5   6  -1  329.93   10.11
  -5   6  -1  330.73   11.62
  -5   6  -1  365.10   15.38
  -5   6  -1  347.61   11.53
  -5   6  -2  612.07   15.17
  -5   6  -2  614.03   17.08
  -5   6  -2  609.86   20.96
  -5   6  -2  621.87   16.51
  -5   6  -3  538.08   14.05
  -5   6  -3  546.95   19.57
  -5   6  -3  539.80   15.16
  -5   6  -3  537.53   15.92
  -5   6  -4 1879.43   42.34
  -5   6  -4 1848.19   36.46
  -5   6  -4 1825.99   35.36
  -5   6  -5  241.47   11.52
  -5   6  -5  231.87    9.42
  -5   6  -5  227.37    8.58
  -5   6  -6  714.11   18.19
  -5   6  -6  675.83   16.93
  -5   6  -7  169.29    7.99
  -5   6  -7  156.18    6.95
  -5   6  -8  521.09   14.83
  -5   6  -8  502.59   13.59
  -5   6  -9  175.24    7.89
  -5   6  -9  169.81    6.99
  -5   6 -10  486.82   13.74
  -5   6 -10  557.73   13.31
  -5   6 -11  199.77    6.81
  -5   6 -12   51.21    3.14
  -5   6 -13  293.47    7.01
  -5   7  18  131.23    4.33
  -5   7  17  165.77    6.25
  -5   7  16  327.07    8.63
  -5   7  16  352.95   10.99
  -5   7  15  211.42    7.43
  -5   7  15  210.90    9.19
  -5   7  14  183.44    7.52
  -5   7  14  188.70    9.38
  -5   7  14  188.28    7.68
  -5   7  13  400.68   12.68
  -5   7  13  411.52   15.02
  -5   7  13  429.76   13.08
  -5   7  12  545.04   15.83
  -5   7  12  553.70   18.27
  -5   7  12  558.51   16.18
  -5   7  11  564.08   16.53
  -5   7  11  557.76   14.61
  -5   7  11  570.89   19.00
  -5   7  11  582.57   17.03
  -5   7  10  420.87   14.08
  -5   7  10  407.04   12.40
  -5   7  10  428.49   14.93
  -5   7  10  420.58   16.09
  -5   7  10  430.77   14.48
  -5   7   9   71.23    5.70
  -5   7   9   72.13    4.98
  -5   7   9   83.69    6.97
  -5   7   9   72.04    6.69
  -5   7   9   78.70    6.23
  -5   7   8  677.16   19.06
  -5   7   8  698.22   17.98
  -5   7   8  707.03   21.54
  -5   7   8  718.96   21.71
  -5   7   7  992.38   24.39
  -5   7   7 1012.04   23.47
  -5   7   7 1027.23   27.72
  -5   7   7 1014.56   26.87
  -5   7   6   14.60    2.83
  -5   7   6   18.48    3.34
  -5   7   6   18.04    4.47
  -5   7   5  795.06   20.44
  -5   7   5  810.23   20.27
  -5   7   5  791.40   24.25
  -5   7   5  795.46   22.23
  -5   7   5  800.87   21.09
  -5   7   4  206.16    8.87
  -5   7   4  220.28    9.29
  -5   7   4  210.60   11.76
  -5   7   4  206.95    9.84
  -5   7   4  210.18    9.48
  -5   7   3  657.21   17.46
  -5   7   3  689.90   18.50
  -5   7   3  656.93   22.20
  -5   7   3  682.78   18.97
  -5   7   3  664.81   18.38
  -5   7   2  468.47   13.80
  -5   7   2  504.90   15.19
  -5   7   2  490.60   14.90
  -5   7   1 1279.72   26.92
  -5   7   1 1274.66   29.01
  -5   7   1 1299.15   34.46
  -5   7   1 1304.29   28.19
  -5   7   1 1261.61   27.91
  -5   7   0  355.73   11.24
  -5   7   0  372.02   16.57
  -5   7   0  378.63   12.93
  -5   7   0  347.02   12.28
  -5   7   0  366.51   12.03
  -5   7   0  351.40   11.56
  -5   7  -1  101.46    5.61
  -5   7  -1  107.44    6.77
  -5   7  -1  106.44    9.28
  -5   7  -1  102.69    6.59
  -5   7  -2 1485.92   30.31
  -5   7  -2 1523.56   32.65
  -5   7  -2 1511.28   38.76
  -5   7  -2 1513.05   31.92
  -5   7  -3 1258.35   26.99
  -5   7  -3 1321.07   34.91
  -5   7  -3 1299.20   28.45
  -5   7  -3 1313.41   29.55
  -5   7  -4  697.13   17.62
  -5   7  -4  720.79   23.25
  -5   7  -4  672.01   18.28
  -5   7  -4  716.11   19.69
  -5   7  -4  706.31   17.47
  -5   7  -5  701.27   21.83
  -5   7  -5  714.28   18.60
  -5   7  -5  736.48   19.97
  -5   7  -5  672.82   17.06
  -5   7  -6  100.53    6.58
  -5   7  -6  108.73    5.90
  -5   7  -7   58.83    5.20
  -5   7  -7   55.88    4.31
  -5   7  -8  185.06    8.39
  -5   7  -8  215.35    7.80
  -5   7  -9  584.65   14.08
  -5   7 -10  815.20   17.23
  -5   7 -11  176.94    5.90
  -5   7 -12  639.51   12.68
  -5   7 -13   87.59    3.61
  -5   8  17  228.97    6.36
  -5   8  16   70.54    3.00
  -5   8  16   77.97    4.33
  -5   8  15  404.80   10.22
  -5   8  15  416.10   12.15
  -5   8  14  294.42    9.24
  -5   8  14  308.45   11.05
  -5   8  13   61.01    4.47
  -5   8  13   59.05    5.53
  -5   8  13   62.32    4.72
  -5   8  12  103.11    6.13
  -5   8  12  103.91    7.36
  -5   8  12  104.24    6.46
  -5   8  11  130.93    7.16
  -5   8  11  137.82    8.62
  -5   8  11  142.79    7.84
  -5   8  10  280.52   10.93
  -5   8  10  280.62   11.46
  -5   8  10  276.58   12.47
  -5   8  10  289.47   11.60
  -5   8   9   19.23    4.18
  -5   8   9   23.15    4.69
  -5   8   9   18.31    3.94
  -5   8   8  304.98   11.81
  -5   8   8  289.47    9.99
  -5   8   8  304.96   13.59
  -5   8   8  302.50   13.15
  -5   8   7   45.38    4.85
  -5   8   7   42.86    3.94
  -5   8   7   46.85    6.02
  -5   8   7   49.63    5.89
  -5   8   7   39.26    4.90
  -5   8   6  678.79   19.11
  -5   8   6  665.85   17.51
  -5   8   6  664.30   22.28
  -5   8   6  679.58   20.61
  -5   8   6  641.80   19.01
  -5   8   5  473.39   15.18
  -5   8   5  480.07   18.77
  -5   8   5  465.75   16.29
  -5   8   5  467.90   15.44
  -5   8   4  503.75   15.51
  -5   8   4  516.09   19.65
  -5   8   4  495.59   16.56
  -5   8   4  481.62   15.64
  -5   8   3  851.96   21.63
  -5   8   3  899.29   27.43
  -5   8   3  855.86   22.87
  -5   8   3  858.48   22.22
  -5   8   2  537.11   15.50
  -5   8   2  512.23   15.24
  -5   8   2  535.76   16.52
  -5   8   2  513.35   15.87
  -5   8   1  274.67   10.40
  -5   8   1  291.77   11.02
  -5   8   1  301.98   11.46
  -5   8   1  289.26   15.09
  -5   8   1  273.49   11.81
  -5   8   0  430.12   13.31
  -5   8   0  427.52   14.19
  -5   8   0  455.96   14.34
  -5   8   0  452.42   19.12
  -5   8   0  425.47   14.79
  -5   8  -1 1053.20   24.09
  -5   8  -1 1097.10   25.74
  -5   8  -1 1082.90   32.15
  -5   8  -1 1062.06   25.93
  -5   8  -2  503.91   14.75
  -5   8  -2  562.29   16.75
  -5   8  -2  541.98   21.29
  -5   8  -2  534.16   16.25
  -5   8  -3  874.82   21.17
  -5   8  -3  913.01   28.13
  -5   8  -3  891.29   22.49
  -5   8  -3  928.24   23.30
  -5   8  -4  182.09    8.20
  -5   8  -4  195.58   11.78
  -5   8  -4  184.75    8.94
  -5   8  -4  204.72    9.81
  -5   8  -4  180.44    7.97
  -5   8  -5  559.17   16.25
  -5   8  -5  556.54   14.81
  -5   8  -6   33.36    3.65
  -5   8  -7  794.44   17.97
  -5   8  -8   35.97    3.33
  -5   8  -9  570.83   13.24
  -5   8 -10   75.14    3.70
  -5   8 -11 1057.60   21.54
  -5   8 -11 1160.47   20.22
  -5   8 -12   65.43    3.24
  -5   9  16  210.00    6.01
  -5   9  15   34.07    2.19
  -5   9  15   36.12    3.04
  -5   9  14   72.37    3.86
  -5   9  14   69.95    4.66
  -5   9  13   41.54    3.45
  -5   9  13   42.45    4.34
  -5   9  12   75.77    4.89
  -5   9  12   76.70    5.82
  -5   9  11  463.84   13.60
  -5   9  11  450.29   14.91
  -5   9  10   28.24    3.81
  -5   9  10   23.14    3.48
  -5   9  10   25.65    4.64
  -5   9  10   28.32    4.33
  -5   9   9  932.51   22.76
  -5   9   9  892.54   23.75
  -5   9   9  893.34   24.09
  -5   9   9  928.35   23.26
  -5   9   8  239.34   10.36
  -5   9   8  241.02   11.74
  -5   9   8  246.82   11.49
  -5   9   7  339.14   12.63
  -5   9   7  335.83   14.73
  -5   9   7  324.98   13.41
  -5   9   7  331.27   12.87
  -5   9   6  331.42   12.55
  -5   9   6  335.91   15.27
  -5   9   6  302.40    9.83
  -5   9   6  334.96   13.60
  -5   9   6  327.27   12.70
  -5   9   5  514.99   16.17
  -5   9   5  512.52   19.60
  -5   9   5  475.03   13.53
  -5   9   5  526.95   17.43
  -5   9   5  499.34   16.22
  -5   9   4  463.74   15.11
  -5   9   4  477.43   19.22
  -5   9   4  444.84   13.23
  -5   9   4  464.76   16.09
  -5   9   4  447.21   15.19
  -5   9   3  423.23   14.22
  -5   9   3  419.16   12.99
  -5   9   3  440.97   15.35
  -5   9   3  429.72   18.52
  -5   9   2   16.44    3.39
  -5   9   2    9.43    2.74
  -5   9   2   13.00    3.68
  -5   9   2   16.76    4.31
  -5   9   1  103.50    6.61
  -5   9   1  106.54    6.53
  -5   9   1  108.12    7.24
  -5   9   1  105.26    9.86
  -5   9   1  101.59    7.67
  -5   9   0   12.77    3.17
  -5   9   0   13.81    3.35
  -5   9   0   11.73    3.99
  -5   9   0   10.44    5.48
  -5   9  -1  330.45   11.79
  -5   9  -1  353.15   12.57
  -5   9  -1  358.63   17.17
  -5   9  -1  344.93   13.14
  -5   9  -2  834.82   21.08
  -5   9  -2  891.02   28.18
  -5   9  -2  856.76   22.57
  -5   9  -2  924.14   22.82
  -5   9  -3  470.94   14.37
  -5   9  -3  516.74   19.91
  -5   9  -3  464.14   15.19
  -5   9  -3  508.68   15.85
  -5   9  -3  473.33   13.87
  -5   9  -4  343.40   11.03
  -5   9  -5  288.04    9.61
  -5   9  -6 1301.22   25.93
  -5   9  -7   78.60    4.48
  -5   9  -8  799.87   16.75
  -5   9  -9   69.88    4.48
  -5   9  -9   78.16    3.65
  -5   9 -10  338.85    9.02
  -5   9 -10  301.25    7.07
  -5   9 -11   48.04    2.86
  -5  10  14  397.40    8.85
  -5  10  13   51.30    3.17
  -5  10  12  144.42    5.98
  -5  10  11    5.94    2.28
  -5  10  10  673.43   17.01
  -5  10   9   68.02    5.21
  -5  10   9   66.57    5.80
  -5  10   8  208.27    9.10
  -5  10   8  199.93    9.75
  -5  10   8  202.85   10.03
  -5  10   7  242.49   10.15
  -5  10   7  232.85   10.81
  -5  10   7  228.44   11.52
  -5  10   6  577.45   17.03
  -5  10   6  549.78   17.63
  -5  10   6  566.99   19.66
  -5  10   5  146.93    8.14
  -5  10   5  143.13    8.57
  -5  10   5  143.43   10.15
  -5  10   4  116.77    7.31
  -5  10   4  116.88    7.80
  -5  10   4  122.35    9.87
  -5  10   3  109.38    7.04
  -5  10   3  113.98    7.62
  -5  10   3  114.64    5.87
  -5  10   3  104.89    8.14
  -5  10   3  117.40    9.94
  -5  10   2  890.59   22.69
  -5  10   2  930.21   23.73
  -5  10   2  910.55   20.86
  -5  10   2  872.72   24.46
  -5  10   1  122.77    7.28
  -5  10   1  133.08    6.76
  -5  10   1  126.17    8.74
  -5  10   0  557.73   16.52
  -5  10   0  607.19   16.26
  -5  10   0  600.46   22.43
  -5  10   0  579.90   18.25
  -5  10  -1   14.46    3.46
  -5  10  -1   10.22    4.32
  -5  10  -1    8.83    4.96
  -5  10  -1   14.02    3.26
  -5  10  -2  953.37   22.96
  -5  10  -2  980.62   22.13
  -5  10  -3  802.90   20.16
  -5  10  -3  805.60   18.90
  -5  10  -4  400.24   11.52
  -5  10  -5  186.84    7.06
  -5  10  -6  169.00    6.24
  -5  10  -7 1123.80   23.85
  -5  10  -7 1150.47   21.65
  -5  10  -8   15.76    2.78
  -5  10  -8   13.02    1.67
  -5  10  -9  210.12    6.81
  -5  10 -10  159.05    5.17
  -5  11  12  162.07    5.33
  -5  11  11   88.97    4.39
  -5  11  10   96.00    4.97
  -5  11   9  177.70    7.31
  -5  11   8  255.16    9.32
  -5  11   7  236.79    9.28
  -5  11   6   15.74    3.32
  -5  11   5  467.15   13.98
  -5  11   5  398.32   13.93
  -5  11   4  209.92    9.28
  -5  11   4  215.14    9.93
  -5  11   4  221.38   10.84
  -5  11   3  346.14   12.23
  -5  11   3  345.30   12.75
  -5  11   3  345.11   13.71
  -5  11   2  671.22   19.95
  -5  11   2  666.28   18.18
  -5  11   1 1121.29   27.58
  -5  11   1 1166.43   26.18
  -5  11   0  204.96    9.05
  -5  11  -1  674.44   17.86
  -5  11  -2   66.32    5.20
  -5  11  -2   63.79    4.54
  -5  11  -3   93.30    5.01
  -5  11  -4  279.66    8.35
  -5  11  -5    6.49    2.85
  -5  11  -5    5.51    1.71
  -5  11  -6   65.29    4.43
  -5  11  -6   61.92    3.03
  -5  11  -7  219.61    7.40
  -5  11  -8  349.02    8.98
  -5  11  -9   10.75    1.41
  -5  12  12   18.77    1.50
  -5  12  11  112.37    3.79
  -5  12  11  116.10    4.44
  -5  12  10  187.90    5.80
  -5  12   9  229.83    7.10
  -5  12   8   39.17    3.85
  -5  12   8   41.15    3.24
  -5  12   7  791.61   18.97
  -5  12   7  774.91   17.45
  -5  12   6  225.47    9.25
  -5  12   6  218.00    8.06
  -5  12   5   40.85    4.64
  -5  12   5   43.46    3.99
  -5  12   4   23.74    4.06
  -5  12   4   24.47    3.40
  -5  12   3  127.50    7.54
  -5  12   3  136.22    6.74
  -5  12   2  103.35    5.98
  -5  12   1  497.68   13.99
  -5  12   0  737.65   17.92
  -5  12   0  711.52   16.34
  -5  12  -1   16.33    3.10
  -5  12  -1   14.79    2.36
  -5  12  -2  162.69    5.76
  -5  12  -3  244.22    8.74
  -5  12  -3  225.82    6.52
  -5  12  -4  190.79    7.12
  -5  12  -4  139.16    4.38
  -5  12  -5  659.42   15.01
  -5  12  -6   90.19    4.22
  -5  12  -7  428.96    9.61
  -5  13   9  117.65    4.21
  -5  13   8  775.58   15.45
  -5  13   8  700.29   14.11
  -5  13   7  124.58    5.20
  -5  13   7  113.29    4.38
  -5  13   6  179.57    6.72
  -5  13   6  169.46    5.79
  -5  13   5    7.52    2.37
  -5  13   5    9.69    1.89
  -5  13   4   95.54    4.62
  -5  13   3   49.14    3.51
  -5  13   2   62.02    3.91
  -5  13   2   56.24    3.10
  -5  13   1  234.24    7.63
  -5  13   1  203.61    5.99
  -5  13   0  261.97    8.48
  -5  13   0  279.29    8.27
  -5  13  -1  530.57   13.12
  -5  13  -2   25.45    2.77
  -5  13  -3   51.98    3.34
  -5  13  -4  202.76    6.08
  -5  13  -5  136.75    4.30
  -5  14   4   41.61    2.16
  -5  14   3  249.95    6.26
  -5  14   2  150.20    4.61
  -5  14   2  155.13    4.95
  -5  14   1   12.14    1.55
  -5  14   0  626.61   12.53
  -6 -13   7   47.97    2.61
   6 -13  -6   31.13    2.05
  -6 -13   4  520.69   12.16
  -6 -13   3   23.42    2.28
  -6 -13   2  138.79    5.14
  -6 -13   1   15.84    1.72
  -6 -12  10  300.43    7.66
  -6 -12  10  283.20    6.99
  -6 -12   9   34.64    2.51
   6 -12  -9   32.36    2.74
   6 -12  -8  155.58    6.13
  -6 -12   8  153.20    5.73
   6 -12  -7   62.57    4.15
  -6 -12   7   58.23    3.86
   6 -12  -6  558.21   14.24
   6 -12  -5  165.97    6.80
  -6 -12   5  156.05    6.93
   6 -12  -4   78.36    4.57
  -6 -12   4   78.67    5.02
   6 -12  -3  631.98   14.94
  -6 -12   3  696.66   16.97
  -6 -12   2  226.94    8.56
  -6 -12   1    4.17    2.01
  -6 -12   1    6.83    2.11
  -6 -12   0   60.45    4.22
  -6 -12   0   59.20    3.94
  -6 -12  -1   93.91    5.00
  -6 -12  -1  104.15    5.98
  -6 -12  -1   91.48    4.32
  -6 -12  -2  255.56    8.34
  -6 -12  -2  301.35    9.94
  -6 -12  -3  284.44    8.33
  -6 -12  -3  356.32   10.34
  -6 -12  -4  487.05   12.33
  -6 -12  -5  711.34   14.96
   6 -11 -12   30.51    2.01
   6 -11 -12   29.21    2.28
   6 -11 -11   64.97    3.23
  -6 -11  11   64.06    3.23
   6 -11 -11   69.79    4.00
   6 -11 -10  118.48    4.71
  -6 -11  10  125.07    5.23
   6 -11  -9  140.44    5.35
  -6 -11   9  142.07    6.17
   6 -11  -8   37.69    2.87
   6 -11  -8   34.84    3.97
  -6 -11   8   37.66    3.63
   6 -11  -7  164.02    5.98
   6 -11  -7  169.64    8.12
  -6 -11   7  184.63    7.91
   6 -11  -6  359.05    9.45
   6 -11  -6  359.29   12.32
   6 -11  -5  303.39   11.22
  -6 -11   5  315.88   11.46
   6 -11  -4 1250.60   26.91
  -6 -11   4 1290.31   27.67
   6 -11  -3  179.39    8.08
  -6 -11   3  176.23    8.67
   6 -11  -2  801.16   19.05
  -6 -11   2  776.75   20.52
  -6 -11   1  846.63   21.01
  -6 -11   1  843.42   21.35
  -6 -11   0  168.94    7.99
  -6 -11   0  164.11    7.86
  -6 -11  -1   36.69    3.97
  -6 -11  -1   38.01    3.69
  -6 -11  -2  335.51   11.09
  -6 -11  -2  324.08    9.81
  -6 -11  -3   37.70    3.46
  -6 -11  -3   36.46    3.52
  -6 -11  -4  188.97    7.21
  -6 -11  -4  194.11    7.07
  -6 -11  -5  370.45   10.14
  -6 -11  -5  419.98   11.94
  -6 -11  -6  164.09    6.62
  -6 -11  -7   75.52    3.85
   6 -10 -13  265.90    7.25
   6 -10 -13  262.41    7.68
  -6 -10  12    4.56    1.59
   6 -10 -12    4.94    1.58
  -6 -10  12    6.02    1.45
   6 -10 -12    7.18    2.07
  -6 -10  11  335.01    9.66
   6 -10 -11  321.60    9.37
   6 -10 -11  345.34   10.98
   6 -10 -10  788.35   17.74
   6 -10 -10  830.52   20.39
  -6 -10  10  825.51   18.75
   6 -10  -9   68.36    4.32
  -6 -10   9   68.70    4.91
   6 -10  -8    6.43    2.08
   6 -10  -8    9.96    3.58
  -6 -10   8    7.10    2.75
   6 -10  -7  170.00    6.86
  -6 -10   7  155.71    8.06
   6 -10  -6  315.92    9.71
   6 -10  -5  809.56   17.85
  -6 -10   5  791.46   21.48
  -6 -10   4  120.36    7.21
  -6 -10   4  141.85    8.85
  -6 -10   4  140.17    8.17
   6 -10  -3 1143.22   27.75
  -6 -10   3 1240.67   30.24
  -6 -10   3 1179.64   28.66
  -6 -10   2  500.91   15.95
   6 -10  -2  535.44   16.13
  -6 -10   2  535.28   18.23
  -6 -10   2  526.80   17.12
  -6 -10   1  593.09   17.59
   6 -10  -1  625.64   16.91
  -6 -10   1  575.10   19.21
  -6 -10   1  595.37   18.44
  -6 -10   0  223.40    9.16
  -6 -10   0  239.61   10.35
  -6 -10   0  218.91   11.33
  -6 -10   0  251.48   10.85
  -6 -10  -1  608.61   16.85
  -6 -10  -1  642.69   18.18
  -6 -10  -1  625.57   17.78
  -6 -10  -2  800.95   20.34
  -6 -10  -2  852.00   21.36
  -6 -10  -2  798.09   19.98
  -6 -10  -3  173.76    8.23
  -6 -10  -3  181.34    8.34
  -6 -10  -4   35.43    3.99
  -6 -10  -4   37.17    3.70
  -6 -10  -5  177.28    6.99
  -6 -10  -6  171.70    5.72
  -6 -10  -7  125.65    5.63
  -6 -10  -8   41.66    2.90
  -6 -10  -9   41.21    2.69
   6  -9 -15  112.66    3.96
   6  -9 -14  179.92    6.04
  -6  -9  13   60.66    3.44
   6  -9 -13   64.47    3.83
   6  -9 -13   67.09    4.30
  -6  -9  12   50.70    3.59
   6  -9 -12   49.95    3.73
   6  -9 -12   48.06    4.31
   6  -9 -11  763.16   17.74
  -6  -9  11  773.95   18.15
   6  -9 -11  768.93   20.04
   6  -9 -10  416.74   12.11
  -6  -9  10  415.63   12.76
   6  -9  -9  590.87   15.30
  -6  -9   9  581.46   16.36
   6  -9  -8   77.29    4.95
  -6  -9   8   71.47    5.82
   6  -9  -7  569.47   14.88
  -6  -9   7  556.00   13.29
  -6  -9   7  524.04   16.53
  -6  -9   6  227.67    8.00
   6  -9  -6  243.94    8.76
   6  -9  -5  361.47   10.84
  -6  -9   5  333.52   12.34
  -6  -9   5  363.06   14.42
  -6  -9   5  341.83   13.40
   6  -9  -4  559.57   13.91
  -6  -9   4  527.63   18.07
  -6  -9   4  498.19   17.07
  -6  -9   3  176.47   10.17
  -6  -9   3  166.05    9.41
  -6  -9   2  291.48   11.84
  -6  -9   2  312.15   13.62
  -6  -9   2  290.30   12.72
  -6  -9   1  367.76   12.42
  -6  -9   1  379.58   13.77
  -6  -9   1  377.66   15.25
  -6  -9   1  357.53   14.31
  -6  -9   0  760.44   20.11
  -6  -9   0  813.62   21.73
   6  -9   0  807.78   20.33
[truncated: 190,325 more chars]
