# Supplementary material for: Self-recoverable elastico mechanoluminescence of a hybrid metal halide crystal
Source: Natl Sci Rev. 2024 Oct 21;12(5):nwae372. doi: 10.1093/nsr/nwae372 (PMC11970250; doi:10.1093/nsr/nwae372)
Supplement: nwae372_Supplemental_Files [file nwae372_supplemental_files.zip › R-3c.cif]

data_53mn-0130
_audit_creation_date               2022-05-04
_audit_creation_method
;
Olex2 1.3-alpha
(compiled 2020.11.12 svn.r5f609507 for OlexSys, GUI svn.r6408)
;
_shelx_SHELXL_version_number       '2014/7'
_audit_contact_author_address      ?
_audit_contact_author_email        ?
_audit_contact_author_name         ''
_audit_contact_author_phone        ?
_publ_contact_author_id_orcid      ?
_publ_section_references
;
Dolomanov, O.V., Bourhis, L.J., Gildea, R.J, Howard, J.A.K. & Puschmann, H.
 (2009), J. Appl. Cryst. 42, 339-341.

Sheldrick, G.M. (2015). Acta Cryst. C71, 3-8.
;
_chemical_name_common              ?
_chemical_name_systematic          ?
_chemical_formula_moiety           '1(Br4 Mn1), 2(C19 H18 P1)'
_chemical_formula_sum              'C38 H36 Br4 Mn P2'
_chemical_formula_weight           929.17
_chemical_melting_point            ?
loop_
  _atom_type_symbol
  _atom_type_description
  _atom_type_scat_dispersion_real
  _atom_type_scat_dispersion_imag
  _atom_type_scat_source
 'C' 'C' 0.0033 0.0016 'International Tables Vol C Tables 4.2.6.8 and 6.1.1.4'
 'H' 'H' 0.0000 0.0000 'International Tables Vol C Tables 4.2.6.8 and 6.1.1.4'
 'Br' 'Br' -0.2901 2.4595
 'International Tables Vol C Tables 4.2.6.8 and 6.1.1.4'
 'Mn' 'Mn' 0.3368 0.7283 'International Tables Vol C Tables 4.2.6.8 and 6.1.1.4'
 'P' 'P' 0.1023 0.0942 'International Tables Vol C Tables 4.2.6.8 and 6.1.1.4'

_shelx_space_group_comment
;
The symmetry employed for this shelxl refinement is uniquely defined
by the following loop, which should always be used as a source of
symmetry information in preference to the above space-group names.
They are only intended as comments.
;
_space_group_crystal_system        'trigonal'
_space_group_IT_number             167
_space_group_name_H-M_alt          'R -3 c'
_space_group_name_Hall             '-R 3 2"c'
loop_
  _space_group_symop_operation_xyz
 'x, y, z'
 '-y, x-y, z'
 '-x+y, -x, z'
 'y, x, -z+1/2'
 'x-y, -y, -z+1/2'
 '-x, -x+y, -z+1/2'
 'x+2/3, y+1/3, z+1/3'
 '-y+2/3, x-y+1/3, z+1/3'
 '-x+y+2/3, -x+1/3, z+1/3'
 'y+2/3, x+1/3, -z+5/6'
 'x-y+2/3, -y+1/3, -z+5/6'
 '-x+2/3, -x+y+1/3, -z+5/6'
 'x+1/3, y+2/3, z+2/3'
 '-y+1/3, x-y+2/3, z+2/3'
 '-x+y+1/3, -x+2/3, z+2/3'
 'y+1/3, x+2/3, -z+7/6'
 'x-y+1/3, -y+2/3, -z+7/6'
 '-x+1/3, -x+y+2/3, -z+7/6'
 '-x, -y, -z'
 'y, -x+y, -z'
 'x-y, x, -z'
 '-y, -x, z-1/2'
 '-x+y, y, z-1/2'
 'x, x-y, z-1/2'
 '-x+2/3, -y+1/3, -z+1/3'
 'y+2/3, -x+y+1/3, -z+1/3'
 'x-y+2/3, x+1/3, -z+1/3'
 '-y+2/3, -x+1/3, z-1/6'
 '-x+y+2/3, y+1/3, z-1/6'
 'x+2/3, x-y+1/3, z-1/6'
 '-x+1/3, -y+2/3, -z+2/3'
 'y+1/3, -x+y+2/3, -z+2/3'
 'x-y+1/3, x+2/3, -z+2/3'
 '-y+1/3, -x+2/3, z+1/6'
 '-x+y+1/3, y+2/3, z+1/6'
 'x+1/3, x-y+2/3, z+1/6'

_cell_length_a                     10.7586(5)
_cell_length_b                     10.7586(5)
_cell_length_c                     59.276(4)
_cell_angle_alpha                  90
_cell_angle_beta                   90
_cell_angle_gamma                  120
_cell_volume                       5941.9(7)
_cell_formula_units_Z              6
_cell_measurement_reflns_used      4640
_cell_measurement_temperature      100.00(10)
_cell_measurement_theta_max        27.9410
_cell_measurement_theta_min        3.7300
_shelx_estimated_absorpt_T_max     ?
_shelx_estimated_absorpt_T_min     ?
_exptl_absorpt_coefficient_mu      4.473
_exptl_absorpt_correction_T_max    1.00000
_exptl_absorpt_correction_T_min    0.64725
_exptl_absorpt_correction_type     multi-scan
_exptl_absorpt_process_details
;
CrysAlisPro 1.171.40.84a (Rigaku Oxford Diffraction, 2020)
Empirical absorption correction using spherical harmonics,
implemented in SCALE3 ABSPACK scaling algorithm.
;
_exptl_absorpt_special_details     ?
_exptl_crystal_colour              green
_exptl_crystal_colour_primary      green
_exptl_crystal_density_diffrn      1.558
_exptl_crystal_density_meas        ?
_exptl_crystal_density_method      ?
_exptl_crystal_description         block
_exptl_crystal_F_000               2754
_exptl_crystal_size_max            ?
_exptl_crystal_size_mid            ?
_exptl_crystal_size_min            ?
_exptl_transmission_factor_max     ?
_exptl_transmission_factor_min     ?
_diffrn_reflns_av_R_equivalents    0.0427
_diffrn_reflns_av_unetI/netI       0.0378
_diffrn_reflns_Laue_measured_fraction_full  0.997
_diffrn_reflns_Laue_measured_fraction_max  0.889
_diffrn_reflns_limit_h_max         14
_diffrn_reflns_limit_h_min         -15
_diffrn_reflns_limit_k_max         14
_diffrn_reflns_limit_k_min         -12
_diffrn_reflns_limit_l_max         73
_diffrn_reflns_limit_l_min         -80
_diffrn_reflns_number              10153
_diffrn_reflns_point_group_measured_fraction_full  0.997
_diffrn_reflns_point_group_measured_fraction_max  0.889
_diffrn_reflns_theta_full          25.242
_diffrn_reflns_theta_max           30.504
_diffrn_reflns_theta_min           3.513
_diffrn_ambient_temperature        100.00(2)
_diffrn_detector_area_resol_mean   10.0000
_diffrn_measured_fraction_theta_full  0.997
_diffrn_measured_fraction_theta_max  0.889
_diffrn_measurement_details
;
List of Runs (angles in degrees, time in seconds):

  # Type    Start    End  Width  t~exp~   \w     \q     \k     \f   Frames
--------------------------------------------------------------------------
  1  \w    -38.00   1.00   0.25    1.00    --   -1.10 -82.00 -30.00  156
  2  \w    -89.00 -13.00   0.25    1.00    --   -1.10 -38.00 150.00  304
  3  \w    -84.00 -56.00   0.25    1.00    --    1.10 -19.00   0.00  112
;
_diffrn_measurement_device         'four-circle diffractometer'
_diffrn_measurement_device_type    'XtaLAB AFC12 (RINC): Kappa single'
_diffrn_measurement_method         '\w scans'
_diffrn_radiation_type             MoK\a
_diffrn_radiation_wavelength       0.71073
_diffrn_source                     ?
_reflns_Friedel_coverage           0.000
_reflns_Friedel_fraction_full      .
_reflns_Friedel_fraction_max       .
_reflns_number_gt                  1496
_reflns_number_total               1805
_reflns_special_details
;
 Reflections were merged by SHELXL according to the crystal
 class for the calculation of statistics and refinement.
 
 _reflns_Friedel_fraction is defined as the number of unique
 Friedel pairs measured divided by the number that would be
 possible theoretically, ignoring centric projections and
 systematic absences.
;
_reflns_threshold_expression       'I > 2\s(I)'
_computing_cell_refinement         'CrysAlisPro 1.171.40.84a (Rigaku OD, 2020)'
_computing_data_collection         'CrysAlisPro 1.171.40.84a (Rigaku OD, 2020)'
_computing_data_reduction          'CrysAlisPro 1.171.40.84a (Rigaku OD, 2020)'
_computing_molecular_graphics      'Olex2 1.3-alpha (Dolomanov et al., 2009)'
_computing_publication_material    'Olex2 1.3-alpha (Dolomanov et al., 2009)'
_computing_structure_refinement    'ShelXL (Sheldrick, 2015)'
_computing_structure_solution      ?
_refine_diff_density_max           1.286
_refine_diff_density_min           -0.492
_refine_diff_density_rms           0.107
_refine_ls_extinction_coef         .
_refine_ls_extinction_method       none
_refine_ls_goodness_of_fit_ref     1.145
_refine_ls_hydrogen_treatment      constr
_refine_ls_matrix_type             full
_refine_ls_number_parameters       73
_refine_ls_number_reflns           1805
_refine_ls_number_restraints       0
_refine_ls_R_factor_all            0.0752
_refine_ls_R_factor_gt             0.0580
_refine_ls_restrained_S_all        1.145
_refine_ls_shift/su_max            0.000
_refine_ls_shift/su_mean           0.000
_refine_ls_structure_factor_coef   Fsqd
_refine_ls_weighting_details      
 'w=1/[\s^2^(Fo^2^)+(0.0630P)^2^+37.4741P] where P=(Fo^2^+2Fc^2^)/3'
_refine_ls_weighting_scheme        calc
_refine_ls_wR_factor_gt            0.1450
_refine_ls_wR_factor_ref           0.1523
_refine_special_details            ?
_olex2_refinement_description
;
1. Others
 Fixed Sof: Br2(0.166667) Mn1(0.166667) H1A(0.3333) H1B(0.3333) H1C(0.3333)
2.a Aromatic/amide H refined with riding coordinates:
 C7(H7), C3(H3), C6(H6), C5(H5), C4(H4)
2.b Idealised Me refined as rotating group:
 C1(H1A,H1B,H1C)
;
_atom_sites_solution_hydrogens     geom
_atom_sites_solution_primary       ?
_atom_sites_solution_secondary     ?
loop_
  _atom_site_label
  _atom_site_type_symbol
  _atom_site_fract_x
  _atom_site_fract_y
  _atom_site_fract_z
  _atom_site_U_iso_or_equiv
  _atom_site_adp_type
  _atom_site_occupancy
  _atom_site_site_symmetry_order
  _atom_site_calc_flag
  _atom_site_refinement_flags_posn
  _atom_site_refinement_flags_adp
  _atom_site_refinement_flags_occupancy
  _atom_site_disorder_assembly
  _atom_site_disorder_group
 Br1 Br 1.0000 0.77766(6) 0.2500 0.0473(2) Uani 1 2 d S T P . .
 Br2 Br 1.0000 1.0000 0.30556(2) 0.0491(4) Uani 0.5 3 d S T P . .
 P1 P 0.6667 0.3333 0.27898(3) 0.0358(4) Uani 1 3 d S T P . .
 Mn1 Mn 1.0000 1.0000 0.26374(4) 0.0362(5) Uani 0.5 3 d S T P . .
 C2 C 0.5937(4) 0.4392(4) 0.28953(7) 0.0335(8) Uani 1 1 d . . . . .
 C7 C 0.4907(4) 0.3865(4) 0.30628(7) 0.0368(9) Uani 1 1 d . . . . .
 H7 H 0.4512 0.2918 0.3110 0.044 Uiso 1 1 calc R . . . .
 C3 C 0.6496(5) 0.5797(5) 0.28171(9) 0.0444(10) Uani 1 1 d . . . . .
 H3 H 0.7166 0.6142 0.2701 0.053 Uiso 1 1 calc R . . . .
 C6 C 0.4459(5) 0.4751(5) 0.31610(9) 0.0454(11) Uani 1 1 d . . . . .
 H6 H 0.3778 0.4404 0.3276 0.055 Uiso 1 1 calc R . . . .
 C5 C 0.5032(4) 0.6153(5) 0.30867(10) 0.0493(12) Uani 1 1 d . . . . .
 H5 H 0.4741 0.6750 0.3153 0.059 Uiso 1 1 calc R . . . .
 C4 C 0.6039(5) 0.6672(4) 0.29144(10) 0.0495(12) Uani 1 1 d . . . . .
 H4 H 0.6410 0.7610 0.2864 0.059 Uiso 1 1 calc R . . . .
 C1 C 0.6667 0.3333 0.24911(14) 0.062(2) Uani 1 3 d S T P . .
 H1A H 0.5718 0.3042 0.2437 0.092 Uiso 0.3333 1 calc GR . . A -1
 H1B H 0.6958 0.2677 0.2437 0.092 Uiso 0.3333 1 calc GR . . A -1
 H1C H 0.7323 0.4282 0.2437 0.092 Uiso 0.3333 1 calc GR . . A -1

loop_
  _atom_site_aniso_label
  _atom_site_aniso_U_11
  _atom_site_aniso_U_22
  _atom_site_aniso_U_33
  _atom_site_aniso_U_23
  _atom_site_aniso_U_13
  _atom_site_aniso_U_12
 Br1 0.0340(3) 0.0363(3) 0.0707(5) 0.00406(14) 0.0081(3) 0.01698(17)
 Br2 0.0563(6) 0.0563(6) 0.0346(7) 0.000 0.000 0.0282(3)
 P1 0.0346(6) 0.0346(6) 0.0383(9) 0.000 0.000 0.0173(3)
 Mn1 0.0328(7) 0.0328(7) 0.0432(11) 0.000 0.000 0.0164(3)
 C2 0.0256(17) 0.0292(18) 0.046(2) 0.0040(16) -0.0051(15) 0.0141(15)
 C7 0.0327(19) 0.0245(17) 0.056(2) 0.0068(17) 0.0011(17) 0.0166(15)
 C3 0.035(2) 0.035(2) 0.060(3) 0.0132(19) 0.0011(19) 0.0155(18)
 C6 0.032(2) 0.033(2) 0.075(3) 0.005(2) 0.008(2) 0.0192(18)
 C5 0.0268(19) 0.0281(19) 0.097(4) 0.003(2) -0.002(2) 0.0169(16)
 C4 0.031(2) 0.0253(19) 0.089(4) 0.015(2) -0.004(2) 0.0118(16)
 C1 0.072(4) 0.072(4) 0.041(4) 0.000 0.000 0.0360(19)

_geom_special_details
;
 All esds (except the esd in the dihedral angle between two l.s. planes)
 are estimated using the full covariance matrix.  The cell esds are taken
 into account individually in the estimation of esds in distances, angles
 and torsion angles; correlations between esds in cell parameters are only
 used when they are defined by crystal symmetry.  An approximate (isotropic)
 treatment of cell esds is used for estimating esds involving l.s. planes.
;
loop_
  _geom_bond_atom_site_label_1
  _geom_bond_atom_site_label_2
  _geom_bond_distance
  _geom_bond_site_symmetry_2
  _geom_bond_publ_flag
 Br1 Mn1 2.5271(9) . ?
 Br1 Mn1 2.5271(9) 4 ?
 Br2 Mn1 2.479(3) . ?
 P1 C2 1.788(4) . ?
 P1 C2 1.788(4) 3_665 ?
 P1 C2 1.788(4) 2_655 ?
 P1 C1 1.771(8) . ?
 Mn1 Br1 2.5271(10) 2_765 ?
 Mn1 Br1 2.5271(9) 3_675 ?
 Mn1 Mn1 1.629(4) 4 ?
 C2 C7 1.381(6) . ?
 C2 C3 1.398(6) . ?
 C7 C6 1.393(6) . ?
 C3 C4 1.386(7) . ?
 C6 C5 1.385(6) . ?
 C5 C4 1.387(7) . ?

loop_
  _geom_angle_atom_site_label_1
  _geom_angle_atom_site_label_2
  _geom_angle_atom_site_label_3
  _geom_angle
  _geom_angle_site_symmetry_1
  _geom_angle_site_symmetry_3
  _geom_angle_publ_flag
 Mn1 Br1 Mn1 37.62(9) . 4 ?
 C2 P1 C2 108.46(14) 2_655 . ?
 C2 P1 C2 108.46(14) 3_665 2_655 ?
 C2 P1 C2 108.46(14) 3_665 . ?
 C1 P1 C2 110.46(14) . 3_665 ?
 C1 P1 C2 110.46(13) . . ?
 C1 P1 C2 110.46(14) . 2_655 ?
 Br1 Mn1 Br1 110.13(5) . 3_675 ?
 Br1 Mn1 Br1 110.13(5) 2_765 3_675 ?
 Br1 Mn1 Br1 110.13(5) . 2_765 ?
 Br2 Mn1 Br1 108.81(5) . 2_765 ?
 Br2 Mn1 Br1 108.81(5) . . ?
 Br2 Mn1 Br1 108.81(5) . 3_675 ?
 Mn1 Mn1 Br1 71.19(5) 4 3_675 ?
 Mn1 Mn1 Br1 71.19(5) 4 2_765 ?
 Mn1 Mn1 Br1 71.19(5) 4 . ?
 Mn1 Mn1 Br2 180.0 4 . ?
 C7 C2 P1 120.5(3) . . ?
 C7 C2 C3 120.3(4) . . ?
 C3 C2 P1 119.0(3) . . ?
 C2 C7 C6 120.1(4) . . ?
 C4 C3 C2 119.3(4) . . ?
 C5 C6 C7 119.6(4) . . ?
 C6 C5 C4 120.4(4) . . ?
 C3 C4 C5 120.3(4) . . ?

_shelx_res_file
;
    53mn-0130.res created by SHELXL-2014/7

TITL 53mn-0130_a.res in R-3c
REM Old TITL 53mn-0130_a.res in R-3c
REM SHELXT solution in R-3c
REM R1 0.148, Rweak 0.011, Alpha 0.019, Orientation as input
REM Formula found by SHELXT: C38 P4 Mn2 Br3
CELL 0.71073 10.7586 10.7586 59.2762 90 90 120
ZERR 6.00012 0.0005 0.0005 0.0043 0 0 0
LATT 3
SYMM -Y,+X-Y,+Z
SYMM +Y-X,-X,+Z
SYMM +Y,+X,0.5-Z
SYMM -Y+X,-Y,0.5-Z
SYMM -X,-X+Y,0.5-Z
SFAC C H Br Mn P
UNIT 228 216 24 6 12

L.S. 10 0 0
PLAN  5
list 4
fmap 2 53
acta
REM <olex2.extras>
REM <HklSrc "%.\\53mn-0130.hkl">
REM </olex2.extras>

WGHT    0.063000   37.474102
FVAR       0.12884
BR1   3    1.000000    0.777655    0.250000    10.50000    0.03395    0.03634 =
         0.07071    0.00406    0.00811    0.01698
BR2   3    1.000000    1.000000    0.305559    10.16667    0.05631    0.05631 =
         0.03456    0.00000    0.00000    0.02816
P1    5    0.666667    0.333333    0.278979    10.33333    0.03459    0.03459 =
         0.03827    0.00000    0.00000    0.01729
MN1   4    1.000000    1.000000    0.263745    10.16667    0.03276    0.03276 =
         0.04319    0.00000    0.00000    0.01638
C2    1    0.593672    0.439166    0.289526    11.00000    0.02555    0.02919 =
         0.04619    0.00395   -0.00512    0.01408
C7    1    0.490688    0.386535    0.306277    11.00000    0.03273    0.02445 =
         0.05630    0.00679    0.00105    0.01665
AFIX  43
H7    2    0.451205    0.291797    0.311006    11.00000   -1.20000
AFIX   0
C3    1    0.649551    0.579749    0.281706    11.00000    0.03502    0.03542 =
         0.06003    0.01319    0.00108    0.01547
AFIX  43
H3    2    0.716646    0.614234    0.270092    11.00000   -1.20000
AFIX   0
C6    1    0.445853    0.475137    0.316104    11.00000    0.03159    0.03348 =
         0.07506    0.00464    0.00757    0.01917
AFIX  43
H6    2    0.377817    0.440387    0.327583    11.00000   -1.20000
AFIX   0
C5    1    0.503231    0.615319    0.308673    11.00000    0.02680    0.02812 =
         0.09729    0.00320   -0.00176    0.01686
AFIX  43
H5    2    0.474083    0.674994    0.315272    11.00000   -1.20000
AFIX   0
C4    1    0.603937    0.667167    0.291439    11.00000    0.03089    0.02534 =
         0.08917    0.01456   -0.00376    0.01179
AFIX  43
H4    2    0.640993    0.760999    0.286397    11.00000   -1.20000
AFIX   0
C1    1    0.666667    0.333333    0.249106    10.33333    0.07195    0.07195 =
         0.04062    0.00000    0.00000    0.03598
PART -1
AFIX 137
H1A   2    0.571842    0.304189    0.243707    10.33333   -1.50000
H1B   2    0.695811    0.267653    0.243707    10.33333   -1.50000
H1C   2    0.732347    0.428158    0.243707    10.33333   -1.50000
AFIX   0
HKLF 4

REM  53mn-0130_a.res in R-3c
REM R1 =  0.0580 for    1496 Fo > 4sig(Fo)  and  0.0752 for all    1805 data
REM     73 parameters refined using      0 restraints

END

WGHT      0.0626     37.4694

REM Highest difference peak  1.286,  deepest hole -0.492,  1-sigma level  0.107
Q1    1   1.0611  1.0621  0.3067  11.00000  0.05    1.29
Q2    1   1.1241  1.1115  0.3061  11.00000  0.05    0.90
Q3    1   1.0000  0.8294  0.2500  10.50000  0.05    0.74
Q4    1   0.9368  0.7198  0.2467  11.00000  0.05    0.33
Q5    1   1.0000  0.5652  0.2500  10.50000  0.05    0.31
;
_shelx_res_checksum                54635
_shelx_hkl_file
;
   0   0 -12  132.16    6.27
   0   0 -15    0.12    0.73
   0   0 -18 9999.00  454.29
   0   0 -21    0.26    1.04
   0   0 -24  831.97   38.28
   0   0 -27    0.65    1.47
   0   0 -30 3160.33  144.08
   0   0 -33    2.65    1.84
   0   0 -36 2526.11  115.42
   0   0 -39    1.26    2.23
   0   0 -42   11.04    2.66
   0   0 -45   -2.35    2.62
   0   0 -48  123.68    7.19
   0   0 -51    2.20    3.29
   0   0 -54  505.06   24.19
   0   0 -57    3.90    3.69
   0   0 -60   32.60    4.40
   0   0 -63    1.13    3.91
   0   0 -66   99.83    6.94
   0   0 -69   12.76    4.39
   0   0 -72  256.02   12.80
   0   0 -72  269.92   13.68
   0   0 -75    7.15    4.38
  -1   1 -74    3.17    4.93
   0  -1 -74   17.91    5.10
  -1   1 -71    4.59    4.83
   0  -1 -71    4.77    4.57
   1   0 -71    6.08    3.38
   1   0 -68   38.52    4.01
   0  -1 -68   38.80    5.22
  -1   1 -68   36.11    5.42
   0  -1 -68   31.43    2.64
   0  -1 -65    4.29    4.30
   1   0 -65    8.94    3.36
  -1   1 -65    1.89    4.41
   0  -1 -65    5.52    2.11
  -1   1 -62    7.45    4.55
   0  -1 -62   13.58    4.25
   1   0 -62   15.39    3.23
   0  -1 -62   13.54    2.25
  -1   1 -59    5.46    4.18
   1   0 -59    4.09    2.94
   0  -1 -59    2.94    1.99
   0  -1 -59    2.97    4.05
   0  -1 -56  218.50   10.99
   0  -1 -56  235.61   12.25
  -1   1 -56  259.81   12.48
   1   0 -56  238.43   11.55
   1   0 -53    1.45    2.59
  -1   1 -53    7.04    3.94
   0  -1 -53    6.85    3.69
  -1   1 -50   88.18    6.12
   0  -1 -50   90.03    6.14
   1   0 -50   87.37    5.28
  -1   1 -47   -1.33    3.41
   1   0 -47    2.12    2.32
   0  -1 -47   -2.08    3.13
   0  -1 -44   96.27    6.11
   1   0 -44   90.88    5.43
   1   0 -41    3.00    1.93
  -1   1 -41   -1.18    2.65
   0  -1 -41    1.30    2.54
   0  -1 -38   82.53    5.20
  -1   1 -38   87.01    5.30
   1   0 -38   87.02    4.70
  -1   1 -35    2.09    2.07
   1   0 -35    2.21    1.50
   0  -1 -35    4.19    2.09
   1  -1  35    1.49    2.09
   1   0 -32   10.73    1.47
  -1   1 -32    7.63    2.07
   1  -1  32    4.22    2.10
   0  -1 -32    6.59    2.09
   1   0 -29    0.59    1.14
  -1   1 -29   -0.15    1.86
   1  -1  29    4.40    1.92
   0  -1 -29    0.14    1.80
  -1   1 -26   19.04    2.30
   1  -1  26   16.16    2.24
   0  -1 -26   29.37    2.39
   1   0 -26   28.12    1.72
  -1   1 -23   -0.64    1.52
   1   0 -23    0.57    0.81
   1  -1  23   -0.50    1.54
   1  -1  20 3962.27  178.58
   1   0 -20 3903.47  178.20
  -1   1 -20 3928.49  178.58
  -1   1 -17   -0.52    1.12
   1  -1  17    1.16    1.18
   1  -1  14 1324.42   60.38
  -1   1 -14 1314.97   60.38
  -1   1 -11    0.08    0.89
   1  -1  11    0.73    0.88
   0  -1  -8   40.74    2.21
   0   1 -10 5001.49  227.84
  -1   0 -10 5031.74  227.99
   0   1 -13    0.95    0.69
  -1   0 -13   -0.85    1.03
  -1   0 -16 1886.68   86.30
   0   1 -16 1872.41   86.09
   0  -1  16 1908.24   86.12
   0   1 -19   -0.08    0.92
   0  -1  19    0.16    1.06
  -1   0 -19    0.60    1.25
  -1   0 -22   67.37    3.87
   0  -1  22   66.89    3.61
   0   1 -22   63.26    3.57
   0   1 -25    2.27    1.33
   0  -1  25    0.69    1.32
  -1   0 -25    0.28    1.64
   1  -1 -25    1.78    1.14
  -1   0 -28  688.49   31.75
   0  -1  28  696.44   31.49
   1  -1 -28  660.32   31.38
   0   1 -28  685.18   31.49
   0   1 -31   -2.64    1.68
   0  -1  31    1.54    1.66
  -1   0 -31    0.51    2.08
   1  -1 -31   -0.20    1.42
  -1   0 -34   59.37    4.39
   0  -1  34   59.78    4.04
   0   1 -34   68.64    4.10
   0   1 -37    1.27    1.99
   0  -1  37    0.13    1.92
   1  -1 -37    2.25    1.85
  -1   0 -37    0.57    2.34
   1  -1 -40  273.46   12.73
  -1   0 -40  251.60   13.11
   0   1 -40  256.36   12.78
   0   1 -43    1.62    2.36
   1  -1 -43   -1.30    2.27
  -1   0 -43    2.38    3.00
   0   1 -46    8.92    2.76
   1  -1 -46    4.47    2.58
   0   1 -49    0.36    2.80
  -1   0 -49    5.58    3.59
   1  -1 -49    2.96    2.74
  -1   0 -52  107.90    7.34
   0   1 -52  100.96    6.68
   0   1 -55    0.19    3.28
   1  -1 -55    0.18    3.07
  -1   0 -55    4.78    4.20
  -1   0 -58   37.35    4.97
   0   1 -58   29.52    4.09
   1  -1 -58   36.06    4.00
   0   1 -61    4.24    3.49
  -1   0 -61    5.63    4.59
   1  -1 -61    0.55    3.42
   0   1 -64   22.38    4.09
   1  -1 -64   21.62    3.91
  -1   0 -64   22.75    4.93
  -1   0 -64   22.00    3.30
   0   1 -67    7.51    3.86
  -1   0 -67    4.67    4.98
   1  -1 -67    6.66    3.68
   1  -1 -67    0.40    2.26
  -1   0 -67    3.24    3.17
   0   1 -70   15.55    4.22
   1  -1 -70   21.56    3.93
  -1   0 -70   23.38    5.42
   1  -1 -70   12.82    2.15
  -1   0 -70   11.29    3.36
   0   1 -73   10.23    4.15
  -1   0 -73    6.09    5.09
   1  -1 -73    0.16    3.61
  -1   0 -73   11.06    3.33
  -1   0 -76   19.08    5.53
  -2   1   0 1579.56   55.30
   2  -1   0 1548.89   55.24
  -2   1   0 1446.65   55.23
  -2   1  -3  204.03    8.98
   2  -1  -3  183.07    8.91
   2  -1  -3  184.76    8.94
   1  -2  -6   86.73    4.49
  -1   2   6   76.13    4.45
   2  -1  -6   91.95    4.33
   2  -1  -6   92.59    4.29
  -1   2   9 1896.67   88.92
  -1   2  -9 1953.04   88.88
   1  -2   9 1941.15   88.89
   1  -2  -9 1907.07   88.88
   2  -1  -9 1970.93   88.69
   2  -1  -9 1966.10   88.59
  -1  -1 -12  166.60    7.58
   1  -2 -12  146.13    7.92
  -1   2 -12  158.32    7.88
   1   1  12  164.61    7.61
   1  -2  12  161.64    7.93
  -1   2 -15 4266.15  192.28
   1  -2 -15 4098.19  192.38
   1   1  15 4213.22  191.97
   2  -1  15 4307.66  192.38
  -2   1 -15 4190.43  192.37
   1  -2  15 4266.39  192.30
  -1   2 -18   37.25    2.62
   1  -2  18   34.28    2.63
  -1  -1 -18   40.69    2.17
   2  -1  18   40.42    2.88
  -2   1 -18   39.89    2.84
   2  -1  21  674.06   30.22
  -1  -1 -21  634.64   29.67
  -1   2 -21  643.92   30.06
   1  -2  21  664.33   30.12
  -2   1 -21  642.88   30.19
  -1  -1 -24  504.57   22.75
  -1  -1 -24  504.66   23.31
   2  -1 -24  469.80   22.60
   2  -1  24  527.69   23.39
   1  -2  24  522.31   23.25
  -2   1 -24  510.70   23.37
  -1   2 -24  522.74   23.23
  -1  -1  24  488.04   22.80
  -1  -1 -27  142.33    6.92
  -1  -1  27  141.80    7.00
   2  -1 -27  133.72    6.79
  -1  -1 -27  155.84    7.67
   2  -1  27  161.90    7.76
   1  -2  27  151.48    7.55
  -2   1 -27  155.79    7.74
  -1   2 -27  155.94    7.52
  -1  -1 -30  327.50   15.71
  -1  -1 -30  335.28   15.01
   2  -1  30  366.05   15.81
   1  -2  30  344.79   15.63
   2  -1 -30  291.02   14.89
  -1  -1  30  317.89   15.08
  -2   1 -30  338.11   15.77
  -1   2 -30  344.82   15.57
   1   1 -33  355.07   16.29
   1  -2  33  349.83   16.79
  -1  -1 -33  337.43   16.16
  -1  -1 -33  345.15   16.97
  -1  -1  33  336.01   16.28
   2  -1  33  361.08   16.97
  -2   1 -33  365.57   17.01
  -1   2 -33  363.50   16.79
   2  -1 -33  347.75   16.12
   1   1 -36  133.87    6.09
   1  -2 -36  116.37    6.46
  -1  -1  36  120.09    6.04
   1  -2  36   96.09    6.53
  -1  -1 -36  118.64    5.89
  -1  -1 -36  117.48    6.83
  -1   2 -36  113.08    6.59
   2  -1 -36  119.38    5.85
  -2   1 -36  119.67    6.94
   1   1 -39  326.01   15.46
  -1  -1 -39  319.40   15.29
  -1  -1 -39  325.78   16.21
   1  -2  39  334.74   16.02
   1  -2 -39  320.87   15.81
  -2   1 -39  337.67   16.28
  -1   2 -39  329.26   15.99
   2  -1 -39  333.42   15.31
   1   1 -42  172.06    8.48
  -1  -1 -42  175.78    9.47
   1  -2  42  158.19    9.06
   1  -2 -42  167.75    8.92
  -1  -1 -42  171.19    8.26
   2  -1 -42  166.39    8.28
  -2   1 -42  171.09    9.46
  -1   2 -42  188.30    9.20
   1   1 -45  152.47    7.63
  -1  -1 -45  143.15    7.36
  -1  -1 -45  158.50    8.69
   1  -2 -45  145.70    8.09
   1  -2  45  158.75    8.37
   2  -1 -45  135.61    7.37
  -2   1 -45  172.28    8.84
  -1   2 -45  165.90    8.35
   1   1 -48  233.71   11.40
  -1  -1 -48  231.22   11.12
   1  -2  48  235.82   12.06
  -1  -1 -48  241.08   12.43
   1  -2 -48  216.51   11.87
  -1   2 -48  255.84   12.18
   2  -1 -48  221.83   11.15
  -2   1 -48  255.50   12.54
  -2   1 -51   70.15    5.87
   1   1 -51   73.30    4.47
  -1  -1 -51   66.83    4.01
  -1  -1 -51   67.97    5.79
   1  -2 -51   66.51    5.13
   2  -1 -51   63.33    4.08
   2  -1 -54    3.88    2.20
  -2   1 -54    1.17    4.13
  -1   2 -54    2.85    3.76
  -1  -1 -54    9.11    2.11
  -1  -1 -54    7.86    4.10
   1  -2 -54    7.30    3.46
  -2   1 -57   62.03    5.64
   2  -1 -57   44.28    3.42
  -1   2 -57   45.38    4.98
  -1  -1 -57   49.50    3.40
  -1  -1 -57   51.33    5.41
   1  -2 -57   47.56    4.66
  -2   1 -60   25.00    5.36
  -1   2 -60   12.42    4.31
   2  -1 -60   18.94    2.61
  -1  -1 -60   18.56    2.45
  -1  -1 -60   13.58    4.71
   1  -2 -60   12.66    4.15
  -2   1 -63   10.97    5.20
   2  -1 -63   10.62    2.54
  -1   2 -63   10.90    4.47
  -1  -1 -63   17.87    2.47
   1  -2 -63    6.65    4.12
  -1  -1 -63   16.21    5.10
   1  -2 -66    4.85    4.06
  -1   2 -66    6.90    4.46
  -2   1 -66   -1.65    5.10
  -1  -1 -66   14.93    5.15
  -2   1 -66    7.95    3.54
  -2   1 -69   -0.33    5.51
  -1   2 -69   11.71    4.92
   1  -2 -69    6.24    4.16
  -1  -1 -69   15.35    5.54
  -2   1 -69    8.10    3.80
  -1   2 -72   71.33    6.47
  -1  -1 -72   62.19    6.77
   1  -2 -72   71.91    5.84
  -2   1 -72   60.38    6.93
  -2   1 -72   66.27    5.47
  -2   1 -75    9.26    5.76
  -1   2 -75    6.14    4.82
  -1  -1 -75    7.86    5.67
  -2   1 -75   11.25    4.19
  -2   1 -78    7.48    5.91
  -2   2 -76   18.33    6.03
   0  -2 -76   17.26    5.66
  -2   2 -73   -2.19    5.36
   0  -2 -73    4.25    5.18
  -2   2 -70   -0.63    5.33
   0  -2 -70   10.69    5.20
  -2   2 -67   -2.85    4.85
   0  -2 -67    0.57    4.77
  -2   2 -64  106.67    7.85
   0  -2 -64  103.05    7.62
  -2   2 -61   10.70    4.76
   0  -2 -61   -3.90    4.31
  -2   2 -58   11.02    4.75
   0  -2 -58    9.02    4.48
  -2   2 -55   -4.03    4.03
   0  -2 -55   -1.87    3.98
  -2   2 -52   29.16    4.68
   0  -2 -52   28.90    4.38
  -2   2 -49   -1.07    3.82
   0  -2 -49   -2.92    3.67
   2  -2  46  183.59   10.87
   0  -2 -46  211.66   10.93
  -2   2 -46  222.12   11.20
  -2   2 -43   11.63    3.52
   0  -2 -43    1.78    3.17
   2  -2  43    3.02    3.34
   0  -2 -40  324.54   16.28
   2  -2  40  331.47   16.41
  -2   2 -40  337.87   16.44
  -2   2 -37    0.22    2.73
   2  -2  37    1.28    2.85
   0  -2 -37   -1.77    2.70
  -2   2 -34   38.05    3.51
   2  -2  34   38.82    3.57
  -2   2 -31    4.92    2.36
   2  -2  31    0.78    2.35
   2  -2  28 1689.35   78.49
  -2   2 -28 1725.99   78.49
  -2   2 -25    4.71    2.11
   2  -2  25    2.65    2.13
   2  -2  22 1292.26   58.68
  -2   2 -22 1255.72   58.66
   0  -2 -19    7.74    1.61
  -2   2 -19    1.67    1.60
   2  -2  19    4.41    1.82
   0  -2 -16  404.90   18.87
  -2   2 -16  409.73   19.08
   2  -2  16  395.35   19.07
   2  -2  13    1.05    1.40
  -2   2 -13   -0.65    1.19
   0  -2 -13    1.68    1.00
   0   2  10 2762.86  125.75
   0  -2 -10 2759.75  125.71
   0   2   7   -0.07    0.83
  -2   0   4  173.15    8.21
  -2   0   1   -0.47    0.91
   2  -2  -2 1369.80   59.45
  -2   2   2 1358.38   59.45
  -2   0  -2 1178.01   59.43
   2  -2  -5    0.24    0.85
  -2   0 -11    1.18    0.90
   2   0  11    3.42    0.98
   0  -2  14    3.28    1.16
  -2   0 -14    2.49    0.99
  -2   0 -14    2.28    1.51
   0  -2  17   -0.71    1.18
  -2   0 -17   -0.71    1.08
   2  -2 -17    0.32    0.63
  -2   0 -17    0.92    1.43
  -2   0 -20  340.32   15.15
  -2   0 -20  330.06   15.60
   2  -2 -20  314.29   14.87
   0  -2  20  326.86   15.29
   0  -2  23    0.47    1.49
   2  -2 -23    0.53    0.68
  -2   0 -23    1.28    1.27
  -2   0 -23   -1.07    2.08
  -2   0 -26 1429.13   62.66
   2  -2 -26 1317.76   61.81
  -2   0 -26 1397.31   62.10
   0  -2  26 1398.67   62.29
   0   2 -29    1.24    1.65
   2  -2 -29    0.89    0.84
  -2   0 -29    0.64    1.41
   0  -2  29    2.12    1.92
  -2   0 -29    0.40    2.26
   0   2 -32  198.62    9.87
   0  -2  32  203.38    9.91
  -2   0 -32  197.65    9.64
  -2   0 -32  199.15   10.39
   0   2 -35    0.42    1.97
  -2   0 -35    1.88    1.71
  -2   0 -35    7.83    2.95
   2  -2 -35    3.66    1.70
   0  -2  35    4.26    2.11
   0   2 -38  326.62   15.31
   2  -2 -38  317.76   15.09
   0  -2  38  307.92   15.32
  -2   0 -38  334.09   15.92
  -2   0 -38  311.74   15.02
   0   2 -41    0.94    2.31
  -2   0 -41    3.00    1.86
  -2   0 -41    3.05    3.40
   0  -2  41    5.66    2.41
   2  -2 -41    2.65    2.11
   0   2 -44  763.53   34.90
   2  -2 -44  737.17   34.69
   0  -2  44  744.90   34.90
  -2   0 -44  755.31   35.48
  -2   0 -44  748.25   34.60
   0   2 -47   -1.21    2.74
  -2   0 -47    1.52    2.21
   2  -2 -47    5.18    2.54
   0  -2  47    0.17    2.79
  -2   0 -47   -1.39    3.87
   0   2 -50   17.89    3.19
  -2   0 -50   15.41    2.71
  -2   0 -50   17.43    4.45
   2  -2 -50   11.25    2.82
   0   2 -53    4.61    3.25
  -2   0 -53    1.90    2.61
  -2   0 -53   -2.13    4.21
   2  -2 -53    1.60    2.72
   0   2 -56   37.95    3.97
  -2   0 -56   24.74    3.27
  -2   0 -56   40.10    5.35
   2  -2 -56   31.62    3.51
   2  -2 -59   -2.52    2.92
  -2   0 -59   -0.67    2.85
  -2   0 -59    2.32    5.14
   2  -2 -62   10.30    3.12
  -2   0 -62   15.04    3.21
   2  -2 -65    1.53    3.02
  -2   0 -65    8.64    5.58
  -2   0 -65    7.99    3.09
   2  -2 -68    2.87    3.14
  -2   0 -68   12.61    5.71
  -2   0 -68    7.59    3.30
  -2   0 -71    6.02    6.25
   2  -2 -71    3.98    3.11
  -2   0 -71    5.71    3.52
  -2   0 -74    4.95    5.92
  -2   0 -77   10.16    6.23
   1  -3 -80   16.47    9.97
  -1  -2 -77   13.82    6.45
  -3   2 -77    6.36    6.71
   1  -3 -74   -3.71    4.64
  -3   2 -74   11.31    6.41
  -2   3 -74    6.34    5.54
  -3   2 -74    5.59    4.62
  -1  -2 -74    3.17    5.81
  -3   2 -71   15.77    6.09
  -2   3 -71   15.35    5.60
  -3   2 -71    6.47    4.36
  -1  -2 -71   13.70    5.98
   1  -3 -71   16.05    5.08
  -3   2 -68   10.43    6.05
  -2   3 -68    8.27    5.20
   1  -3 -68    4.37    4.62
  -1  -2 -68   -5.56    5.42
  -2   3 -65   54.29    6.25
  -3   2 -65   64.40    6.89
  -1  -2 -65   55.45    6.59
   1  -3 -65   57.77    5.80
  -3   2 -62   13.96    5.52
  -2   3 -62   15.65    5.22
   1  -3 -62    8.36    4.39
  -1  -2 -62   16.07    5.46
  -2   3 -59   25.01    4.88
  -3   2 -59   19.79    5.45
  -1  -2 -59   24.84    5.34
   1  -3 -59   27.19    4.57
  -3   2 -56   51.35    5.99
  -2   3 -56   54.58    5.67
   1  -3 -56   45.88    5.10
  -1  -2 -56   53.17    5.70
  -3   2 -53   63.38    6.06
  -2   3 -53   55.39    5.39
   1  -3 -53   61.73    5.37
  -1  -2 -53   53.92    5.91
  -2   3 -50   68.14    5.66
  -3   2 -50   59.68    6.07
  -1  -2 -50   61.55    5.75
   1  -3 -50   66.85    5.43
   2  -3  47  261.97   13.57
  -1  -2 -47  257.89   13.73
   1  -3 -47  252.06   13.34
  -3   2 -47  256.27   13.76
  -2   3 -47  272.21   13.61
   2  -3  44  794.76   38.28
   1  -3 -44  817.77   38.07
  -1  -2 -44  810.75   38.40
  -2   3 -44  829.06   38.29
  -3   2 -44  806.89   38.45
   3  -2  41  287.54   14.54
  -1  -2 -41  291.36   14.49
   2  -3  41  271.31   14.31
  -3   2 -41  281.54   14.50
  -2   3 -41  279.76   14.30
   2  -3  38  182.02    9.82
  -1  -2 -38  186.91    9.77
   3  -2  38  175.05    9.79
  -3   2 -38  184.57    9.81
  -2   3 -38  162.54    9.56
  -1  -2 -35  548.23   26.20
   2  -3  35  529.15   26.17
   3  -2  35  579.23   26.35
  -3   2 -35  537.40   26.28
  -2   3 -35  552.73   26.13
   3  -2  32  525.01   24.93
  -3   2 -32  517.38   24.94
  -2   3 -32  519.03   24.79
   2  -3  32  521.63   24.85
   1  -3 -29 1084.85   50.77
   3  -2  29 1109.29   50.78
   2  -3  29 1080.53   50.67
  -3   2 -29 1132.94   50.82
  -2   3 -29 1062.19   50.63
   1  -3 -26  866.33   40.02
   3  -2  26  872.10   40.04
  -3   2 -26  844.92   40.02
  -2   3 -26  859.17   39.90
   2  -3  26  843.14   39.96
  -1  -2 -23  599.54   28.13
   1  -3 -23  579.28   28.49
  -2   3 -23  609.02   28.51
   3  -2  23  632.83   28.63
   1   2  23  608.05   27.86
  -3   2 -23  616.59   28.64
   2  -3  23  609.50   28.55
  -3   2 -20   36.12    3.04
  -1  -2 -20   33.30    2.20
   2  -3  20   28.61    2.83
  -2   3 -20   28.86    2.80
   1  -3 -20   30.98    2.74
   1   2  20   33.23    2.01
   3  -2  20   26.04    2.93
  -2   3 -17 1341.54   63.15
   1  -3 -17 1377.22   63.08
  -1  -2 -17 1374.33   62.70
   3  -2  17 1386.00   63.29
   1   2  17 1366.06   62.69
  -3   2 -17 1384.11   63.28
   2  -3  17 1397.66   63.22
  -1   3  14  424.43   20.65
  -2   3 -14  444.95   20.70
   1  -3 -14  434.05   20.57
  -1  -2 -14  449.43   20.17
   3  -1 -14  431.64   20.11
   2  -3  14  439.46   20.70
  -1   3  11 2758.25  124.75
  -2   3 -11 2716.31  124.82
   1  -3 -11 2760.61  124.70
   3  -1 -11 2742.33  124.39
   2  -3  11 2668.93  124.82
   1  -3  -8 1454.17   68.60
  -3   2  -8 1497.60   68.58
  -1   3   8 1529.22   68.68
   3  -1  -8 1517.97   68.54
   3  -1  -8 1494.94   68.43
  -3   1   8 1504.90   68.47
  -1   3   5 1876.45   84.91
  -3   2  -5 1877.04   84.86
   3  -1  -5 1830.40   84.79
   3  -1  -5 1873.04   84.76
  -3   1   5 1837.16   84.78
   3  -1  -2  144.60    7.09
  -3   2  -2  144.02    7.05
   3  -2   2  137.56    7.01
   3  -1  -2  148.06    6.98
   3  -2   2  145.11    7.11
  -3   1   2  141.92    6.99
  -3   2  -2  129.08    7.07
  -3   2   1 4099.35  183.29
   3  -1   1 4076.00  183.12
   3  -2  -1 3988.29  183.22
  -3   2   1 3925.03  183.07
   3  -1   1 4026.51  183.19
  -3   1  -1 4055.19  183.22
   3  -2  -1 4039.87  183.19
  -3   2   1 4009.58  183.21
  -3   2   4  101.98    4.86
  -3   1  -4   74.10    4.32
   3  -2  -4   84.84    4.61
   3  -1   4   78.35    4.26
  -3   2   4   91.90    4.37
   3  -1   4   70.14    4.50
  -3   1  -4   71.08    4.50
  -3   2   4  103.60    4.55
   3  -2  -4   97.84    4.49
  -3   2   7 3615.74  166.26
   2  -3  -7 3505.77  166.44
  -3   1  -7 3648.38  166.18
   3  -2  -7 3703.45  166.19
  -3   2   7 3715.79  166.22
   3  -2  -7 3667.75  166.25
  -3   2  10 1369.89   63.48
  -2   3  10 1375.73   63.86
   1  -3  10 1376.40   63.75
  -3   1 -10 1384.24   63.41
   2  -3 -10 1404.24   63.80
  -3   2  10 1417.61   63.48
  -3   1 -10 1408.56   63.58
   2   1  10 1378.90   63.51
   3  -2 -10 1387.97   63.45
   3  -2 -10 1387.76   63.47
   1  -3  13   46.86    3.06
  -2   3  13   41.84    3.27
   2  -3 -13   42.54    3.13
   2   1  13   46.52    2.72
   3  -2 -13   48.04    2.64
  -3   1 -13   51.24    2.88
   3  -2 -13   42.98    2.57
   3  -2 -16    1.37    1.00
   1  -3  16    2.90    1.68
   2  -3 -16    6.22    1.79
   3  -2 -16    1.22    1.03
  -3   1 -16    0.74    1.39
   2   1  16    2.17    1.28
   2  -3 -19 1464.74   67.52
  -1  -2  19 1423.00   67.03
   3  -2 -19 1456.33   66.83
  -3   1 -19 1531.23   67.55
  -3   1 -19 1510.82   67.10
   2   1  19 1449.80   66.95
   3  -1  19 1471.38   67.47
   3  -2 -19 1459.56   66.90
   1  -3  19 1479.89   67.34
   3  -2 -22  468.47   21.78
   2  -3 -22  453.33   22.61
  -1  -2  22  479.38   22.04
   3  -2 -22  492.56   21.90
  -2  -1 -22  478.83   22.52
  -3   1 -22  460.95   22.56
   3  -1  22  459.20   22.49
  -3   1 -22  473.28   22.09
   1  -3  22  467.79   22.36
   2  -3 -25 2201.50  103.02
  -1   3 -25 2323.11  102.67
   3  -2 -25 2218.49  102.10
   3  -2 -25 2204.66  102.20
  -3   1 -25 2333.15  102.96
  -2  -1 -25 2256.94  102.30
  -2  -1 -25 2253.19  102.88
   3  -1  25 2345.04  102.93
  -1  -2  25 2187.23  102.36
   1  -3  25 2265.30  102.71
  -1   3 -28 3056.05  137.88
  -2  -1 -28 2996.23  138.12
   3  -1  28 3083.43  138.14
   3  -2 -28 2950.61  137.39
  -2  -1 -28 3039.47  137.49
  -3   1 -28 3086.20  138.19
   1  -3  28 3095.43  137.95
  -1  -2  28 2967.93  137.57
  -1   3 -31  574.99   25.53
  -2  -1 -31  532.32   25.78
   3  -1  31  569.00   25.82
  -2  -1 -31  513.61   25.01
  -3   1 -31  576.90   25.92
   1  -3  31  568.81   25.63
  -1  -2  31  509.49   25.12
  -1   3 -34  378.10   17.94
   3  -2 -34  375.81   17.17
  -2  -1 -34  374.14   17.44
  -2  -1 -34  379.41   18.34
   1  -3  34  374.61   18.06
  -1  -2  34  353.55   17.53
  -3   1 -34  364.87   18.31
  -1   3 -37  410.70   19.18
  -2  -1 -37  396.48   18.58
  -1  -2  37  367.15   18.68
   3  -2 -37  399.63   18.32
   1  -3  37  411.47   19.27
  -2  -1 -37  382.81   19.48
  -3   1 -37  428.34   19.64
  -1   3 -40  228.76   11.89
  -2  -1 -40  222.87   12.27
  -2  -1 -40  236.41   11.26
  -1  -2  40  231.20   11.37
   1  -3  40  229.75   11.99
   3  -2 -40  236.85   10.94
  -3   1 -40  227.36   12.33
  -1   3 -43  174.79    8.89
   2  -3 -43  165.50    8.50
  -2  -1 -43  150.02    8.00
  -2  -1 -43  157.79    9.28
   1  -3  43  157.59    8.89
  -1  -2  43  151.03    8.17
  -3   1 -43  186.45    9.62
   3  -2 -43  162.05    7.70
  -1   3 -46  248.35   12.02
   1  -3  46  232.39   12.01
  -1  -2  46  220.88   11.34
  -2  -1 -46  228.74   11.19
  -2  -1 -46  260.13   12.69
   2  -3 -46  249.19   11.75
  -3   1 -46  230.35   12.63
   3  -2 -46  220.55   10.83
  -1   3 -49  128.15    7.00
   2  -3 -49  104.06    6.52
   1  -3  49  114.92    7.02
  -2  -1 -49  102.49    5.83
  -3   1 -49  105.07    6.17
  -3   1 -49  119.37    7.79
  -2  -1 -49  105.62    7.71
   3  -2 -49  105.84    5.38
   3  -2 -52    2.22    1.48
  -1   3 -52    3.72    3.74
  -3   1 -52    4.98    4.70
  -3   1 -52   10.82    2.99
  -2  -1 -52    8.62    2.43
  -2  -1 -52    4.55    4.71
   2  -3 -52    5.25    3.21
   1  -3  52    5.43    3.73
  -1   3 -55  128.11    7.48
  -2  -1 -55  121.64    6.25
   2  -3 -55  124.84    7.03
  -3   1 -55  121.16    6.72
   1  -3  55  129.07    7.61
  -2  -1 -55  144.91    8.57
   3  -2 -55  122.63    5.98
  -3   1 -55  134.97    8.51
   3  -2 -55  100.62    5.54
  -1   3 -58   73.26    5.67
  -3   1 -58   64.21    6.88
   3  -2 -58   58.55    3.79
  -3   1 -58   61.89    4.93
  -2  -1 -58   69.03    4.23
   2  -3 -58   64.88    5.24
  -2  -1 -58   65.25    6.67
  -3   1 -61   39.03    5.88
  -3   1 -61   28.78    4.15
   3  -2 -61   31.34    2.56
  -2  -1 -61   31.99    5.85
   2  -3 -61   26.68    4.06
  -3   1 -64   83.76    7.50
  -3   1 -64   80.43    5.42
  -2  -1 -64   92.14    7.31
   2  -3 -64   78.74    5.65
  -3   1 -67   15.08    6.07
  -3   1 -67   16.74    4.08
   2  -3 -67   16.00    4.05
  -2  -1 -67   10.53    6.03
   2  -3 -70    4.63    3.79
  -3   1 -70    7.01    6.51
  -3   1 -70    9.08    4.17
  -2  -1 -70    1.53    6.00
  -3   1 -73   15.71    6.51
  -2  -1 -73   15.66    6.79
  -3   1 -73   12.90    4.55
  -2  -1 -76    1.13    6.42
  -3   1 -76    3.14    6.51
  -3   1 -79   -3.88    7.31
   0  -3 -78  -11.35    8.56
   0  -3 -75   -7.82    8.22
  -3   3 -75    8.69    6.58
   0  -3 -75    7.34    5.94
   0  -3 -72   83.30    9.39
  -3   3 -72   78.35    7.88
   0  -3 -72   69.17    7.28
   0  -3 -69   -1.28    7.01
  -3   3 -69    1.45    5.60
   0  -3 -69    9.36    5.58
  -3   3 -66   60.25    6.76
   0  -3 -66   48.76    6.54
  -3   3 -63   10.62    5.32
   0  -3 -63    2.26    5.14
  -3   3 -60    1.03    5.14
   0  -3 -60    8.12    4.97
  -3   3 -57   -2.69    5.04
   0  -3 -57   -0.30    4.81
  -3   3 -54   11.68    4.74
   0  -3 -54    6.78    4.27
  -3   3 -51   -4.08    4.35
   0  -3 -51    6.58    4.40
  -3   3 -48   62.14    5.79
   0  -3 -48   61.93    5.64
  -3   3 -45   -2.32    3.78
   0  -3 -45   -1.55    3.78
  -3   3 -42   34.19    4.34
   0  -3 -39   -0.49    3.36
  -3   3 -39    2.66    3.28
   3  -3  39    3.18    3.41
   3  -3  36  220.24   11.21
  -3   3 -36  228.05   11.12
   0  -3 -33   -2.24    2.65
  -3   3 -33   -0.49    3.03
   3  -3  33    0.99    3.03
   0  -3 -30   87.61    5.03
  -3   3 -30   79.86    5.30
   0  -3 -27    0.97    2.02
  -3   3 -27    1.55    2.51
   3  -3  27   -0.22    2.56
   0  -3 -24   22.58    2.38
  -3   3 -24   13.53    2.77
   3  -3  24   15.71    2.85
   0  -3 -21   -1.78    1.77
  -3   3 -21   -0.80    2.22
   3  -3  21   -2.42    2.19
   0  -3 -18  175.39    9.18
  -3   3 -18  202.08    9.68
   3  -3  18  195.75    9.74
  -3   3 -15    0.54    1.96
   3  -3  15    2.16    2.00
   0  -3 -15    0.41    1.29
   0   3  15    0.62    1.60
   0   3  12  345.93   16.60
  -3   0  12  357.71   16.41
   0   3   9   -0.91    1.35
  -3   0   9    0.09    1.06
  -3   0   6  258.73   12.30
  -3   3  -3   -1.89    1.38
  -3   0   3   -0.22    1.23
  -3   3   0 2957.96  140.93
  -3   0   0 3188.13  140.93
   3  -3   0 3124.97  140.96
   3  -3  -3    1.27    1.33
  -3   0  -3    0.55    1.43
   3  -3  -6 1470.51   64.70
  -3   0  -6 1334.91   64.81
   3   0   6 1416.50   64.60
   3  -3  -9    0.12    1.33
  -3   3   9    0.67    1.03
   3   0   9    0.72    1.28
   3  -3 -12    5.61    1.51
  -3   3  12    6.70    1.15
  -3   0 -12    8.15    1.50
  -3   3  15    1.76    1.05
   3   0  15    4.19    1.49
  -3   0 -15    1.24    1.51
  -3   0 -15    1.50    0.67
   0  -3  18  411.23   19.28
   3  -3 -18  379.18   19.64
  -3   0 -18  417.21   19.13
  -3   0 -18  411.60   19.62
   0  -3  21    2.20    1.83
   3  -3 -21    2.39    2.69
  -3   0 -21    2.18    1.63
  -3   0 -21    1.72    2.09
   0  -3  24   38.95    3.04
  -3   0 -24   34.66    2.74
  -3   0 -24   40.03    3.38
   0  -3  27   -1.59    2.06
  -3   0 -27    2.03    1.74
   0  -3  30    2.01    2.10
  -3   0 -30    1.34    1.77
  -3   0 -30    5.79    2.76
   0  -3  33    1.56    2.40
  -3   0 -33    3.74    1.89
  -3   0 -33    0.26    3.08
  -3   0 -36  199.84    9.73
  -3   0 -36  204.18   10.80
   0  -3  36  185.15   10.02
  -3   0 -39    4.19    2.15
  -3   0 -39    1.76    3.52
   0  -3  39    4.19    2.79
   3  -3 -42   46.95    3.34
  -3   0 -42   43.26    3.40
   0  -3  42   34.38    4.01
  -3   0 -42   42.18    4.99
  -3   0 -45    0.28    2.40
   3  -3 -45    3.06    2.28
   0  -3  45   -1.53    3.01
  -3   0 -45   -1.26    4.27
  -3   0 -48  259.36   12.41
   3  -3 -48  231.54   12.25
   0  -3  48  257.58   12.82
  -3   0 -51    1.89    2.76
  -3   0 -51   11.25    4.90
   3  -3 -51    1.39    2.53
   0  -3  51    5.35    3.41
  -3   0 -54   17.82    3.11
   0  -3  54   10.45    3.66
   3  -3 -54   10.62    2.70
  -3   0 -54   19.45    5.42
   0  -3  57   -1.62    3.60
  -3   0 -57    8.96    3.09
   3  -3 -57   -3.91    2.68
  -3   0 -57    5.88    5.00
  -3   0 -60   11.07    3.30
   3  -3 -60    6.67    2.73
   3  -3 -63    6.12    2.63
  -3   0 -63    3.62    3.54
  -3   0 -63    2.76    5.89
   3  -3 -66    9.28    2.65
  -3   0 -66   14.47    6.17
  -3   0 -66   11.49    3.62
   3  -3 -69    7.13    2.12
  -3   0 -69    2.45    6.31
  -3   0 -69    0.78    3.70
  -3   0 -72   60.03    7.99
  -3   0 -75    9.52    6.98
  -3   0 -78   14.09    7.53
  -4   2   0  401.00   18.14
   4  -2   0  385.07   17.99
   4  -2   0  376.27   18.02
   4  -2   0  371.47   17.86
  -4   2   0  372.27   18.04
  -4   2  -3  907.17   41.84
   4  -2  -3  911.61   41.89
   4  -2   3  933.55   41.78
  -2   4   3  880.60   41.90
   4  -2   3  888.48   41.90
   4  -2  -3  919.45   41.69
  -4   2   3  915.85   41.72
   4  -2  -3  883.56   41.76
  -4   2  -3  886.80   41.93
  -4   2   3  917.26   41.82
   4  -2  -6  191.06    9.14
  -2   4   6  179.70    9.00
  -4   2  -6  172.17    8.77
   4  -2   6  162.60    8.97
   4  -2  -6  185.66    8.72
   4  -2  -6  176.35    8.73
  -4   2   6  180.04    8.76
  -4   2   6  191.24    8.83
  -4   2  -6  155.34    9.00
   4  -2  -9  560.02   25.65
   2  -4   9  492.46   25.45
   2  -4  -9  527.75   25.39
  -4   2  -9  540.77   25.20
  -2   4   9  557.96   25.53
   4  -2  -9  541.37   25.14
   4  -2  -9  552.27   25.16
  -4   2   9  554.05   25.19
   2  -4  12  105.79    5.41
  -2   4  12   85.66    5.24
  -4   2 -12  101.86    4.87
   2  -4 -12   84.62    5.04
  -4   2 -12  103.18    4.99
   4  -2 -12   85.47    4.75
   4  -2 -12   77.63    4.62
  -4   2  12   83.61    4.70
  -4   2  15  419.87   19.79
  -2   4  15  440.59   20.47
   2  -4 -15  439.75   20.33
  -4   2 -15  425.51   20.05
   4  -2 -15  424.50   19.91
   4  -2 -15  423.25   19.76
   2  -4  15  416.12   20.32
   2  -4  18   56.53    4.09
   2  -4 -18   60.48    4.10
   4  -2 -18   55.86    3.44
  -4   2 -18   60.83    3.71
   2   2  18   58.77    3.44
   4  -2 -18   55.41    3.13
   2  -4 -21  543.31   25.15
  -2  -2 -21  513.60   24.27
   4  -2 -21  544.88   24.35
   2   2  21  518.64   24.56
   4  -2 -21  556.80   24.66
  -4   2 -21  499.57   25.23
   2  -4  21  535.49   25.21
  -2  -2 -24 1328.96   62.03
   2  -4 -24 1377.18   62.84
   2   2  24 1371.84   62.20
   4  -2 -24 1355.24   61.93
   4  -2 -24 1399.86   62.30
  -4   2 -24 1367.64   62.99
   2  -4  24 1350.81   62.80
  -2   4 -27  233.34   11.74
  -2  -2  27  227.53   11.09
   2  -4 -27  240.88   11.90
  -2  -2 -27  224.60   10.96
   4  -2 -27  241.19   11.16
  -4   2 -27  224.46   11.96
   2  -4  27  226.03   11.79
  -2  -2 -30  246.95   12.09
  -2   4 -30  253.73   12.78
   2  -4 -30  241.39   12.93
   4  -2  30  258.90   13.04
   4  -2 -30  257.79   12.15
   2  -4  30  250.91   12.87
  -4   2 -30  274.98   13.18
  -2  -2  30  246.28   12.07
   2  -4 -33  197.91   10.20
  -2   4 -33  183.32    9.74
  -2  -2 -33  178.41    9.12
   4  -2  33  180.02   10.07
  -2  -2 -33  183.82    9.97
   4  -2 -33  180.38    9.02
  -2  -2  33  183.65    8.92
  -4   2 -33  174.35   10.05
   2  -4  33  181.39    9.95
   2  -4 -36    2.03    3.49
  -2   4 -36    8.26    3.12
  -4   2 -36    0.89    3.54
   2  -4  36    4.77    3.42
  -2  -2 -36    2.74    3.27
  -2  -2  36    4.02    1.75
   2  -4 -39  166.89    9.34
  -2   4 -39  144.59    8.58
  -2  -2 -39  143.46    9.05
  -2  -2  39  155.84    7.61
  -4   2 -39  147.12    9.06
   2  -4  39  153.62    8.80
   2  -4 -42  132.38    8.61
  -2   4 -42  131.61    7.96
   2  -4  42  121.92    8.19
  -2  -2 -42  133.07    8.31
  -2  -2  42  134.28    6.72
  -4   2 -42  140.79    8.49
   2  -4 -45   51.42    5.75
  -4   2 -45   40.90    5.21
  -2   4 -45   42.01    4.60
  -2  -2 -45   34.70    5.01
  -2  -2  45   31.96    2.72
   2  -4  45   36.24    4.73
  -2   4 -48  291.68   14.82
   2  -4 -48  271.95   15.55
  -2  -2 -48  283.85   15.23
  -4   2 -48  293.20   15.37
  -4   2 -51   23.14    5.59
  -2   4 -51   33.46    4.92
   2  -4 -51   47.34    6.36
   4  -2 -51   42.19    3.46
   2  -4 -51   39.49    4.62
  -2  -2 -51   31.84    5.36
  -2   4 -54   16.31    4.40
  -4   2 -54   20.32    5.73
   2  -4 -54   19.47    6.17
  -4   2 -54   18.35    3.69
   4  -2 -54   18.16    2.94
  -2  -2 -54   19.53    5.65
   2  -4 -54   21.36    4.23
  -4   2 -57   13.40    5.49
  -2   4 -57   21.08    5.02
   2  -4 -57   27.09    6.66
   4  -2 -57   28.97    3.29
  -4   2 -57   25.69    3.95
  -2  -2 -57   29.35    5.93
   2  -4 -57   27.11    4.52
  -4   2 -60    3.98    5.67
   2  -4 -60   -0.88    6.48
  -4   2 -60    5.64    3.88
   4  -2 -60    3.76    2.74
   2  -4 -60    7.54    4.28
  -2  -2 -60   -7.35    5.76
  -4   2 -63    7.73    5.73
   2  -4 -63    0.91    6.78
   4  -2 -63    4.73    2.77
  -4   2 -63    3.98    4.09
   2  -4 -63   12.84    4.47
  -2  -2 -63    7.09    6.06
  -4   2 -66   10.41    6.22
   2  -4 -66    4.74    7.21
  -4   2 -66   -2.14    4.28
   4  -2 -66    5.57    2.66
   2  -4 -66    4.35    4.43
  -2  -2 -66    4.38    6.34
  -4   2 -69    5.53    6.54
   2  -4 -69    3.43    8.07
   4  -2 -69    4.63    2.50
  -4   2 -69    4.35    4.56
  -2  -2 -69   14.25    6.86
   2  -4 -69    9.24    4.55
  -4   2 -72   46.03    7.82
   2  -4 -72   22.80    8.73
  -4   2 -72   38.52    5.43
   2  -4 -72   36.80    5.26
  -2  -2 -72   50.77    7.34
  -2  -2 -75   -1.91    7.46
   2  -4 -75   -1.05    8.62
  -4   2 -75   16.44    7.53
  -2  -2 -75   22.09    7.41
   2  -4 -78   14.52    9.68
  -4   2 -78   -0.43    7.69
  -2  -2 -78    7.48    7.27
   1  -4 -79    3.84    8.75
  -1  -3 -76   15.25    7.84
   1  -4 -76   21.09    8.65
  -4   3 -76   20.51    7.75
  -1  -3 -76    9.31    7.12
  -4   3 -73    6.31    7.10
  -3   4 -73   12.44    6.37
  -1  -3 -73   19.06    7.34
   1  -4 -73   13.62    8.07
  -4   3 -73   11.64    4.97
  -1  -3 -73    5.45    6.89
   1  -4 -73   17.23    5.78
   1  -4 -70   37.21    8.05
  -1  -3 -70   29.85    7.06
  -3   4 -70   22.53    6.46
  -4   3 -70   31.64    7.11
   1  -4 -70   20.83    6.07
  -1  -3 -70   31.74    6.78
   1  -4 -67    7.73    7.10
  -1  -3 -67   -0.35    6.09
  -4   3 -67    1.64    6.10
  -3   4 -67   11.02    5.93
  -1  -3 -67    8.17    5.93
   1  -4 -67    5.89    5.44
  -1  -3 -64   48.99    6.74
   1  -4 -64   61.57    7.75
  -3   4 -64   55.54    6.56
  -4   3 -64   44.65    7.01
   1  -4 -64   48.39    6.14
  -1  -3 -64   43.14    6.79
  -1  -3 -61    3.57    5.62
   1  -4 -61    2.39    5.97
  -3   4 -61    1.73    5.19
  -4   3 -61    1.57    5.88
   1  -4 -61   13.37    4.95
   3  -4  61    3.74    5.31
  -1  -3 -61    8.08    5.36
  -1  -3 -58    2.47    5.14
   1  -4 -58   -2.68    5.90
  -3   4 -58    1.69    4.90
  -4   3 -58    4.95    5.31
   1  -4 -58    8.71    4.86
   3  -4  58   11.76    5.39
  -1  -3 -58   -1.07    5.13
   1  -4 -55   12.44    5.66
  -1  -3 -55   10.81    4.93
  -3   4 -55   15.49    5.03
  -4   3 -55    8.11    5.31
  -1  -3 -55   10.03    5.02
   1  -4 -55   22.04    4.75
  -3   4 -52  120.66    8.39
  -1  -3 -52  118.79    8.31
   1  -4 -52  143.27    9.11
   4  -3  52  129.37    8.84
   1  -4 -52  129.80    8.26
  -4   3 -52  142.56    8.95
  -1  -3 -52  117.54    8.58
   1  -4 -49    7.93    4.90
  -1  -3 -49   12.58    4.26
  -3   4 -49   12.99    4.42
  -4   3 -49    4.46    4.67
  -1  -3 -49   19.60    4.77
   1  -4 -46   10.24    4.43
  -1  -3 -46    6.19    3.86
  -4   3 -46    2.64    4.46
  -3   4 -46    2.98    4.02
  -1  -3 -46    9.79    4.54
  -1  -3 -43   81.73    5.77
  -3   4 -43   75.68    6.11
  -4   3 -43   73.74    6.19
  -1  -3 -43   79.32    6.11
   1  -4 -43   93.65    6.57
  -1  -3 -40    4.56    3.01
   1  -4 -40    7.91    3.93
  -3   4 -40    5.27    3.62
  -4   3 -40   10.71    4.07
   1  -4 -37   68.12    5.11
  -3   4 -37   53.69    5.01
  -4   3 -37   53.67    5.24
  -1  -3 -37   65.39    4.43
   3  -4  37   59.71    5.28
   1  -4 -34   15.50    3.26
  -1  -3 -34   10.09    2.51
  -4   3 -34    7.10    3.50
  -3   4 -34    7.45    3.31
   4  -3  34    5.57    3.55
   3  -4  34    7.20    3.46
  -1  -3 -31    4.33    2.14
   1  -4 -31    7.02    2.86
  -4   3 -31    0.82    3.10
  -3   4 -31    2.96    2.81
   4  -3  31    3.74    3.14
   3  -4  31    4.62    3.12
  -3   4 -28  930.06   42.77
   1  -4 -28  891.44   42.55
  -1  -3 -28  923.27   42.13
   1   3  28  896.22   41.83
   4  -3  28  946.36   42.90
   3  -4  28  921.91   42.83
  -4   3 -28  928.09   42.89
  -3   4 -25   96.42    6.09
   1  -4 -25  111.87    6.07
  -1  -3 -25  105.51    5.44
   1   3  25   99.80    5.15
   3  -4  25   98.48    6.34
  -4   3 -25  103.52    6.39
   3  -4  22   57.06    4.01
  -4   3 -22   55.93    3.90
  -3   4 -22   58.03    3.85
   1  -4 -22   45.02    3.38
  -3   4 -19  586.20   27.65
   1  -4 -19  602.43   27.40
   4  -3  19  540.08   27.59
   3  -4  19  598.61   27.69
  -4   3 -19  588.62   27.71
   1  -4 -16  961.32   44.96
   1   3  16  984.92   44.68
  -3   4 -16  969.51   45.22
  -1   4  16  958.36   45.08
  -4   1  16  972.03   44.54
   3  -4  16  982.93   45.24
   1   3  13  104.49    5.08
  -1   4  13   96.75    5.57
  -3   4 -13   92.71    5.68
   3  -4  13   87.78    5.58
  -4   1  13  101.22    5.07
  -4   3 -10   14.54    2.06
   1   3  10    7.44    1.39
  -1   4  10   10.26    1.99
   4  -1 -10   10.52    1.89
  -4   1  10    8.57    1.49
  -1   4   7   39.60    2.95
  -4   3  -7   29.08    2.72
   4  -1  -7   37.90    2.72
   4  -1  -7   37.05    2.52
  -4   1   7   42.16    2.63
   4  -3   7   28.97    2.81
  -4   3  -4  665.63   29.30
   4  -1  -4  619.91   29.07
   4  -1  -4  589.15   29.08
  -4   1   4  590.34   29.12
  -4   3  -4  656.01   29.39
   4  -3   4  670.37   29.39
   4  -1  -1  760.22   34.31
   3  -4   1  727.05   34.44
  -4   3  -1  750.81   34.44
   4  -3   1  740.33   34.37
   4  -1  -1  735.80   34.27
  -4   3  -1  731.17   34.17
  -4   1   1  744.11   34.36
  -4   3  -1  726.33   34.41
   4  -3   1  740.11   34.39
   3  -4  -2 1123.84   51.76
   4  -1   2 1090.57   51.46
  -4   3   2 1131.53   51.81
   4  -3  -2 1173.41   51.76
   4  -1   2 1083.53   51.62
  -4   3   2 1154.93   51.50
  -4   1  -2 1104.71   51.73
  -4   3   2 1128.60   51.69
   4  -3  -2 1109.09   51.65
   3  -4  -5    8.16    1.92
   4  -3  -5    7.18    1.73
  -4   3   5   12.77    1.78
   4  -1   5    8.33    1.43
   4  -3  -5    6.79    1.85
  -4   3   5    7.84    2.32
  -4   3   5    5.94    1.45
  -4   1  -5    5.27    1.95
   4  -1   5    5.95    1.87
  -4   3   8  409.45   19.69
  -4   1  -8  443.64   19.54
   4  -1   8  447.73   19.43
   4  -1   8  440.28   19.92
  -4   3   8  415.53   19.54
   4  -1   8  347.33   19.56
  -4   1  -8  421.48   20.00
  -4   1  -8  424.31   19.70
   4  -3  -8  408.35   19.65
  -4   1 -11  548.66   25.44
  -3   4  11  502.49   26.02
   3  -4 -11  564.50   26.01
  -4   1 -11  568.88   25.72
  -4   3  11  558.65   25.55
   4  -1  11  556.81   25.67
   3   1  11  547.96   25.64
   4  -3 -11  543.89   25.62
   1  -4  14   -0.18    2.15
   4  -3 -14    2.84    1.57
  -4   1 -14    1.96    1.19
  -3   4  14    2.28    2.37
   3  -4 -14    0.19    1.99
  -4   1 -14    4.89    1.87
   3   1  14   -0.83    1.57
  -4   3  14   -0.31    1.48
   1  -4  17  264.17   13.24
  -4   1 -17  259.05   12.62
   3  -4 -17  256.98   13.39
  -3   4  17  270.41   12.54
   3   1  17  281.72   12.89
  -4   1 -17  268.63   12.96
   4  -3 -17  272.34   12.79
   1  -4  20  992.34   46.52
   3  -4 -20  983.99   46.68
   3   1  20 1075.63   46.19
  -3   4  20  963.41   45.82
   4  -3 -20  999.37   45.98
  -3  -1 -20 1075.36   46.79
  -4   1 -20 1026.80   46.28
   4  -3 -20  985.46   46.04
  -1  -3  23   31.81    2.84
   1  -4  23   35.25    3.20
   3  -4 -23   26.30    3.31
  -3   4  23   22.45    1.75
   4  -3 -23   26.34    2.12
   3   1  23   29.95    2.44
  -4   1 -23   27.49    2.72
  -3  -1 -23   30.04    3.37
   4  -3 -23   33.43    2.28
  -4   1 -23   29.33    3.53
  -1  -3  26    3.60    2.04
   1  -4  26    5.51    2.59
   4  -3 -26    5.43    1.47
   3  -4 -26   12.02    3.19
   4  -3 -26    5.40    1.52
  -4   1 -26    3.81    2.13
  -4   1 -26    3.46    3.13
  -3  -1 -26    3.29    2.89
   3  -4 -29  236.69   12.43
   4  -3 -29  244.35   11.22
  -4   1 -29  218.50   12.35
   4  -3 -29  234.47   11.21
  -3  -1 -29  225.42   12.26
  -4   1 -29  242.86   11.65
  -1  -3  29  234.23   11.63
   1  -4  29  228.49   12.00
   4  -3 -32    2.46    1.44
   1  -4  32    3.96    2.84
  -1  -3  32    1.88    2.17
   3  -4 -32    2.74    3.63
   4  -3 -32    1.14    1.53
  -4   1 -32    5.65    2.23
  -4   1 -32    2.87    3.22
  -3  -1 -32    1.96    3.25
   4  -3 -35   37.43    2.60
   1  -4  35   44.63    4.10
  -1  -3  35   41.61    3.40
   3  -4 -35   43.13    4.93
  -4   1 -35   40.19    3.45
   4  -3 -35   39.99    2.65
  -3  -1 -35   37.78    4.46
  -4   1 -35   42.33    4.55
  -1  -3  38   36.79    3.71
   4  -3 -38   45.93    2.78
   3  -4 -38   38.21    5.26
  -4   1 -38   44.91    3.68
   4  -3 -38   47.42    2.91
  -3  -1 -38   51.98    4.90
  -4   1 -38   52.92    5.18
   1  -4  38   50.82    4.53
   4  -3 -41    1.95    1.42
   3  -4 -41    2.93    4.70
   4  -3 -41    2.07    1.65
  -4   1 -41   -1.30    2.74
  -1  -3  41    2.74    2.62
  -3  -1 -41    7.30    4.23
   4  -3 -41    3.90    1.50
   1  -4  41    4.36    3.51
  -4   1 -41    3.90    4.35
   4  -3 -44  361.40   17.06
   3  -4 -44  414.21   19.39
  -3  -1 -44  356.26   18.82
  -1  -3  44  337.26   17.70
   1  -4  44  377.18   18.35
  -4   1 -44  360.19   17.76
   4  -3 -44  376.28   17.17
   4  -3 -44  377.45   17.08
  -4   1 -44  376.99   18.94
   4  -3 -47   36.71    2.30
   3  -4 -47   46.72    6.55
   4  -3 -47   40.28    2.67
  -4   1 -47   46.52    3.97
  -3  -1 -47   39.98    5.61
  -1  -3  47   42.92    3.80
   1  -4  47   41.20    4.84
  -4   1 -47   47.54    5.56
   4  -3 -47   37.63    2.33
   3  -4 -50   50.08    7.03
   4  -3 -50   63.96    3.64
  -4   1 -50   65.48    4.97
  -1  -3  50   82.58    4.83
  -4   1 -50   65.35    6.54
   1  -4  50   63.42    5.81
  -3  -1 -50   79.06    6.81
   3  -4 -50   54.85    4.92
   3  -4 -53   -3.08    6.32
  -4   1 -53    2.16    3.25
  -3  -1 -53   12.05    5.41
  -4   1 -53    5.72    5.06
   1  -4  53    4.42    3.95
   3  -4 -53    1.46    3.40
  -1  -3  53    6.98    3.20
   3  -4 -56  157.99   11.08
  -3  -1 -56  171.22   10.61
  -4   1 -56  151.35    8.66
   3  -4 -56  150.35    8.61
  -4   1 -56  163.74   10.49
  -4   1 -59    8.12    5.85
   3  -4 -59   -5.72    6.91
  -4   1 -59    6.38    3.61
  -3  -1 -59    7.51    5.45
   3  -4 -59    5.17    3.45
  -4   1 -62   11.28    6.35
   3  -4 -62   16.88    7.50
  -4   1 -62    3.46    3.83
  -3  -1 -62    5.73    5.89
   3  -4 -62    7.04    3.57
  -4   1 -65    9.80    6.20
   3  -4 -65    8.25    7.52
  -4   1 -65   10.41    4.12
  -3  -1 -65   -5.04    5.91
   3  -4 -65    0.83    3.48
  -4   1 -68    3.05    6.67
   3  -4 -68   -8.56    8.68
  -4   1 -68    3.00    4.16
   3  -4 -68    3.26    3.69
  -3  -1 -68    7.76    6.73
  -4   1 -71   14.65    7.50
   3  -4 -71    0.55    8.54
  -4   1 -71    8.13    4.49
  -3  -1 -71   -4.40    7.48
   3  -4 -74   22.78    9.53
  -4   1 -74   11.23    7.51
  -3  -1 -74   16.02    7.75
   3  -4 -77   -3.52   10.25
  -3  -1 -77   -8.90    7.57
  -4   1 -77    2.70    8.04
   0  -4 -77   11.58    7.83
  -4   4 -77    0.41    7.12
   0  -4 -74   22.20    7.48
  -4   4 -74    8.62    7.06
   0  -4 -74   10.32    6.54
   0  -4 -71    0.38    7.24
  -4   4 -71    8.61    6.76
   0  -4 -71   15.86    6.77
   0  -4 -68    5.91    6.55
  -4   4 -68   22.29    7.00
   0  -4 -68   15.30    6.18
   0  -4 -65    2.86    6.20
  -4   4 -65    3.58    5.76
   0  -4 -65   -0.74    5.73
   0  -4 -62   81.53    7.84
  -4   4 -62   77.99    7.57
   0  -4 -62   67.32    7.40
   0  -4 -59    6.92    5.45
  -4   4 -59    7.28    5.52
   4  -4  59   -1.11    5.59
   0  -4 -59    5.31    5.24
   0  -4 -56  485.45   24.52
   0  -4 -56  491.93   24.84
   4  -4  56  497.90   24.85
  -4   4 -56  507.52   24.89
   0  -4 -53   -5.64    4.73
  -4   4 -53    0.36    5.14
   4  -4  53   -0.71    5.00
   0  -4 -53    1.33    4.83
   0  -4 -50  133.56    8.52
   0  -4 -50  127.30    8.69
  -4   4 -50  136.71    8.99
   0  -4 -47    1.83    4.03
  -4   4 -47    8.12    4.60
   0  -4 -44   20.62    3.92
  -4   4 -44    8.16    4.58
   0  -4 -41    3.15    3.38
  -4   4 -41    3.78    3.87
   0  -4 -38   60.46    4.96
  -4   4 -38   77.43    5.85
   0  -4 -35    2.15    2.94
  -4   4 -35    0.59    3.46
   0  -4 -32  855.11   39.83
  -4   4 -32  855.05   40.35
  -4   4 -29    5.17    3.16
   0  -4 -29    2.16    2.42
   0   4  29   -0.05    1.10
   4  -4  29   -2.19    3.21
   0  -4 -26  583.46   26.89
   0   4  26  547.85   26.33
   4  -4  26  647.90   27.61
  -4   4 -26  600.55   27.50
   0  -4 -23   -0.57    2.02
  -4   4 -23   -0.25    2.73
   0  -4 -20 1477.30   67.40
  -4   0  20 1442.86   67.06
  -4   4 -20 1551.80   68.02
   0   4  17   -1.54    2.10
  -4   4 -17    0.23    2.33
  -4   0  17   -0.34    1.25
   0   4  14 3212.53  147.81
  -4   0  14 3260.47  147.62
   0   4  11   -3.24    1.92
  -4   0  11    0.59    1.56
   0   4   8 1245.43   58.38
  -4   4  -8 1309.29   58.65
  -4   0   8 1269.37   58.38
  -4   4  -5   -1.98    1.93
   4  -4   5    1.15    1.83
  -4   4  -5   -0.78    2.07
  -4   0   5    2.33    1.90
  -4   4  -2 2133.74   97.23
  -4   4  -2 2082.16   97.21
  -4   0   2 2140.24   97.10
   4  -4   2 2123.03   97.21
  -4   4   1   -0.76    2.23
   4  -4  -1   -0.71    1.84
  -4   4   1    0.36    1.86
  -4   0  -1   -0.35    1.90
   4   0   4 1429.93   63.53
  -4   0  -4 1429.67   63.99
   4  -4  -4 1287.86   63.82
   4  -4  -7    0.66    1.90
   4   0   7    2.19    1.21
   4   0   7    0.14    1.79
  -4   0  -7   -0.60    2.16
   4  -4 -10 3864.52  173.80
  -4   0 -10 3693.41  174.05
  -4   4  10 3801.24  173.51
   4   0  10 3854.72  173.70
   4  -4 -13    1.07    1.92
  -4   4  13   -0.59    1.54
   4   0  13   -2.91    1.99
   4  -4 -16 7422.70  330.34
   4   0  16 7359.06  330.28
  -4   4  16 7094.58  330.04
   4  -4 -19    1.59    1.92
  -4   4  19    0.19    1.39
   4   0  19    3.17    1.89
  -4   0 -19   -0.30    2.00
   4  -4 -19    1.73    2.68
   4  -4 -22  491.75   23.56
   4  -4 -22  475.90   24.16
   0  -4  22  480.53   23.80
  -4   0 -22  505.70   22.98
  -4   0 -22  491.50   24.19
  -4   0 -22  534.03   23.66
   0  -4  25   -0.58    2.42
   4  -4 -25   -0.29    3.14
  -4   0 -25    0.93    2.12
  -4   0 -25    2.22    3.18
   4  -4 -28  217.65   12.18
  -4   0 -28  218.46   11.95
  -4   0 -28  227.26   11.21
   0  -4  28  234.51   11.55
   0  -4  31    0.21    2.76
   4  -4 -31    2.33    3.83
  -4   0 -31   -1.74    2.42
  -4   0 -31   -1.51    3.37
   4  -4 -34  134.31    9.26
  -4   0 -34  161.93    8.12
  -4   0 -34  159.79    9.20
   0  -4  34  148.13    8.40
   0  -4  37    1.51    2.96
   4  -4 -37   -1.13    4.46
  -4   0 -37    2.44    2.57
  -4   0 -37   -1.97    3.99
   4  -4 -40  693.62   37.49
  -4   0 -40  802.50   37.37
  -4   0 -40  797.73   36.34
   0  -4  40  792.77   36.68
   4  -4 -43   -4.95    5.63
  -4   0 -43   -0.17    2.85
  -4   0 -43    3.57    4.65
   0  -4  43    5.62    3.50
  -4   0 -46  274.94   13.27
  -4   0 -46  267.20   14.66
   0  -4  46  252.63   13.58
  -4   0 -49    8.49    3.22
   4  -4 -49    2.76    2.50
   0  -4  49    0.46    3.84
  -4   0 -49    6.40    4.86
   4  -4 -52   66.21    4.40
  -4   0 -52   70.40    5.00
   0  -4  52   55.37    5.52
  -4   0 -52   75.92    7.03
  -4   0 -55    6.99    3.45
   0  -4  55    6.17    4.15
   4  -4 -55    5.20    2.56
  -4   0 -58   22.43    3.94
   0  -4  58   35.68    4.79
  -4   0 -58   25.93    6.64
  -4   0 -61    2.73    3.58
   4  -4 -61   -0.17    2.49
   0  -4  61    8.15    4.23
  -4   0 -61   -1.73    6.18
   4  -4 -64    5.53    2.03
   4  -4 -64    5.03    1.95
  -4   0 -64    1.78    6.62
   4  -4 -67    8.07    8.58
  -4   0 -67   10.10    7.18
   4  -4 -70   50.93   10.64
  -4   0 -70   67.35    8.83
   4  -4 -73   -7.46    9.80
  -4   0 -73   10.33    7.35
  -4   0 -76   26.44    8.46
  -4   0 -79   -1.42    8.04
   2  -5 -80   13.46    9.15
   2  -5 -77    9.91    8.65
  -5   3 -77    9.45    8.30
  -2  -3 -77   11.41    8.32
  -5   3 -74   -4.24    7.44
   2  -5 -74    5.08    7.96
  -5   3 -74    2.57    5.39
  -2  -3 -74    8.65    7.79
  -5   3 -71   21.01    7.93
   2  -5 -71   11.74    7.73
  -2  -3 -71   13.97    6.03
  -5   3 -71    7.10    5.41
   2  -5 -71    8.70    5.82
  -2  -3 -71    6.33    7.63
  -5   3 -68    6.89    7.41
   2  -5 -68    8.33    7.28
  -2  -3 -68   12.17    5.44
  -5   3 -68   15.06    5.39
   3  -5  68    5.87    6.25
   5  -2 -68    5.08    3.56
  -2  -3 -68    8.98    7.02
   2  -5 -68    7.36    5.29
  -5   3 -65   19.31    7.09
   2  -5 -65   15.34    7.26
  -2  -3 -65   21.87    5.46
   5  -2 -65   19.00    3.87
  -5   3 -65   17.24    4.97
   3  -5  65   15.02    6.21
  -2  -3 -65   10.52    6.97
   2  -5 -65   10.80    5.39
  -5   3 -62    8.77    6.80
   2  -5 -62    6.18    6.61
  -2  -3 -62   -0.25    4.75
  -5   3 -62   -3.09    4.43
   5  -2 -62   -1.06    3.45
  -2  -3 -62    1.26    6.09
   3  -5  62   -2.18    5.72
   2  -5 -62    3.04    5.00
  -5   3 -59    2.55    5.98
  -2  -3 -59    2.17    4.41
   2  -5 -59   -2.39    5.97
  -5   3 -59   -2.07    4.18
   5  -2 -59    2.70    3.45
  -2  -3 -59   -1.64    5.75
   2  -5 -59    5.44    4.98
   3  -5  59    8.23    5.63
  -3   5 -56   19.47    5.72
  -5   3 -56   26.41    6.28
   2  -5 -56   32.18    6.15
  -2  -3 -56   25.60    4.65
   2  -5 -56   25.98    5.16
  -5   3 -56   17.97    4.33
   5  -2 -56   20.98    3.72
   3  -5  56   18.37    5.47
  -2  -3 -56   24.50    5.99
  -3   5 -53   -0.33    4.58
  -5   3 -53    9.21    5.47
   2  -5 -53    1.47    5.17
  -2  -3 -53    4.85    4.03
   5  -2 -53   -2.76    3.24
  -2  -3 -53   -0.76    5.21
  -3   5 -50   23.24    4.88
  -5   3 -50   22.17    5.52
   2  -5 -50   18.88    5.54
  -2  -3 -50   22.46    3.88
   5  -3  50   15.98    5.44
   5  -2 -50   14.61    3.38
  -2  -3 -50   16.53    5.27
  -3   5 -47   60.99    6.06
  -5   3 -47   73.36    6.69
   2  -5 -47   70.48    6.45
  -2  -3 -47   64.21    4.76
   5  -2 -47   47.78    4.54
   5  -3  47   62.60    6.32
  -2  -3 -47   66.28    6.57
  -2  -3 -44  502.48   24.02
  -3   5 -44  533.59   24.98
   2  -5 -44  510.88   24.98
   5  -2 -44  505.77   24.01
  -2  -3 -44  484.79   25.02
   5  -3  44  539.93   25.26
  -5   3 -44  486.66   25.17
  -3   5 -41  112.15    7.54
   2  -5 -41  112.85    7.60
  -2  -3 -41  108.11    6.21
  -2  -3 -41  113.17    7.57
   5  -2 -41   97.43    6.20
  -5   3 -41  128.60    7.94
  -5   3 -38   95.64    7.00
  -3   5 -38  100.46    6.65
  -2  -3 -38   94.13    5.49
   2  -5 -38   90.99    6.72
   5  -2 -38   94.93    5.69
  -3  -2  38   97.10    4.98
  -2  -3 -35  104.01    5.89
   2  -5 -35  101.52    7.13
   5  -2 -35  104.89    6.14
  -3  -2  35  107.27    5.64
  -5   3 -35  123.85    7.61
  -3   5 -32  132.89    7.34
   2  -5 -32  113.04    7.23
  -2  -3 -32  117.34    6.01
   5  -2 -32  109.88    6.39
   3  -5  32  114.74    7.39
  -5   3 -32  113.93    7.45
  -3  -2  32  113.05    6.00
   3  -5  29   72.91    5.62
  -3   5 -29   86.69    5.49
  -5   3 -29   82.85    5.73
  -3  -2  29   69.37    4.16
  -2  -3 -29   71.50    3.98
   2  -5 -29   58.81    5.04
   2   3  29   71.79    4.17
   5  -2 -29   70.65    4.48
   2  -5 -26  448.99   21.67
   5  -2 -26  457.39   21.20
   2   3  26  438.18   20.95
  -5   3 -26  443.19   21.96
   3  -5  26  459.83   21.90
  -5   3 -23   56.75    4.47
   3  -5  23   58.92    4.42
   2   3  23   43.95    3.15
   5  -2 -23   41.51    3.31
   2  -5 -23   39.17    3.98
   3  -5  20   63.40    4.59
  -5   2  20   51.87    3.28
  -2   5  20   53.82    4.56
   2  -5 -20   59.13    4.32
   5  -2 -20   45.96    3.66
   5  -2 -20   60.24    3.22
  -2   5  17  503.61   23.80
   2  -5 -17  507.49   23.60
  -5   3 -17  498.52   23.37
   5  -2 -17  500.84   23.29
   5  -2 -17  490.64   23.01
  -5   2  17  484.40   23.08
  -5   3 -14   61.21    4.03
  -2   5  14   62.46    4.38
   2   3  14   60.61    3.31
   5  -2 -14   63.89    3.87
   5  -2 -14   59.85    3.59
  -5   2  14   56.30    3.63
   5  -2 -11  287.97   15.18
   2   3  11  307.93   14.29
  -5   3 -11  307.54   14.81
  -2   5  11  319.89   15.11
   5  -2 -11  306.32   14.69
   5  -2 -11  297.42   14.56
  -5   2  11  309.00   14.64
   5  -2  -8  858.17   40.31
  -2   5   8  858.61   40.20
  -5   3  -8  841.19   40.02
   5  -2  -8  873.57   39.88
   5  -2  -8  893.37   39.93
   5  -3   8  839.20   40.23
  -5   3  -8  829.30   40.29
  -5   2   8  884.52   39.95
   5  -2  -5  375.06   18.00
  -2   5   5  379.33   18.00
  -5   3  -5  392.52   17.92
   5  -3   5  375.53   17.96
   5  -2  -5  371.92   17.73
   5  -2  -5  357.77   17.67
  -5   2   5  353.42   17.76
  -5   3  -5  380.15   18.04
  -5   3  -2   29.53    2.93
  -5   2   2   32.46    2.91
   5  -2  -2   28.01    2.85
  -5   3  -2   29.13    2.91
  -2   5   2   29.47    2.98
   5  -3   2   33.35    2.83
  -5   2   2   30.26    2.76
  -5   3  -2   29.87    2.64
   5  -2  -2   28.98    2.65
   5  -2  -2   27.34    2.74
   5  -3   2   20.16    2.76
  -5   3   1  698.58   32.56
   5  -3  -1  705.93   32.40
   5  -2   1  691.16   32.24
   5  -2   1  690.04   32.33
  -5   3   1  698.95   32.20
  -5   3   1  686.33   32.40
  -5   2  -1  689.67   32.43
   5  -3  -1  676.25   32.33
  -5   3   4    2.98    2.12
   5  -3  -4    1.91    2.04
   5  -2   4   10.72    2.19
  -3   5   4   13.18    2.73
  -5   3   4    6.20    2.08
  -5   2  -4    9.33    2.31
   5  -2   4   11.81    2.45
   5  -3  -4    1.31    2.04
  -5   2  -7  504.48   24.42
   5  -2   7  534.13   24.30
  -3   5   7  504.16   24.75
   5  -3  -7  515.67   24.75
   5  -2   7  520.50   24.67
  -5   3   7  522.74   24.39
   5  -3  -7  527.23   24.44
  -5   2  -7  522.48   24.78
  -5   3   7  519.76   24.49
   2  -5  10   52.22    4.06
  -5   3  10   47.62    3.48
   5  -3 -10   57.17    4.10
  -5   2 -10   56.62    3.50
   3  -5 -10   48.98    3.89
  -3   5  10   54.56    4.16
   5  -3 -10   52.62    3.46
  -5   3  10   45.62    3.45
   5  -2  10   48.67    3.90
  -5   2 -10   59.89    4.24
   5  -3 -10   47.25    3.38
  -5   3  13   68.81    4.44
   5  -3 -13   64.87    5.00
   2  -5  13   80.75    5.02
  -3   5  13   71.83    5.09
  -5   2 -13   83.31    4.44
   3  -5 -13   88.09    5.12
   5  -3 -13   78.05    4.41
   5  -3 -13   73.01    4.40
   2  -5  16    7.53    2.71
  -3   5  16   13.12    3.10
   3  -5 -16   12.93    2.90
  -5   2 -16    6.79    1.87
   5  -3 -16    6.49    2.80
   3   2  16    9.65    2.19
  -5   2 -16    2.82    2.10
   5  -3 -16   10.36    2.00
   5  -3 -16   13.33    2.02
   2  -5  19  114.19    6.71
  -3   5  19  109.00    6.98
  -5   2 -19  119.29    6.00
   3  -5 -19  112.11    6.70
  -5   2 -19  113.32    6.22
   5  -3 -19  118.04    6.02
   3   2  19  114.25    6.06
   5  -3 -19   99.73    5.78
  -5   2 -22  167.96    7.99
   3  -5 -22  163.06    8.79
   5  -3 -22  154.67    7.98
   3   2  22  143.86    7.96
  -5   2 -22  162.24    8.34
   5  -3 -22  152.00    7.79
   2  -5  22  170.88    8.75
   3  -5 -25  572.32   27.88
  -3   5  25  561.76   26.75
   5  -3 -25  575.31   27.16
   3   2  25  583.37   27.21
  -5   2 -25  635.67   27.54
  -5   2 -25  620.73   28.19
   5  -3 -25  580.05   26.96
   2  -5  25  629.02   27.95
  -2  -3  28  828.37   39.71
   3  -5 -28  853.90   40.38
   5  -3 -28  852.36   39.55
  -5   2 -28  887.57   39.90
   3   2  28  844.84   39.57
  -5   2 -28  884.42   40.57
   2  -5  28  926.57   40.38
   5  -3 -28  842.62   39.29
  -2  -3  31  208.38   11.03
  -3  -2 -31  226.56   10.39
   3  -5 -31  219.08   11.96
  -3  -2 -31  240.36   12.06
  -5   2 -31  228.32   11.29
   5  -3 -31  211.46   10.85
  -5   2 -31  232.51   12.13
   2  -5  31  248.37   11.96
   5  -3 -31  216.12   10.46
   3  -5 -34  154.94    8.82
  -3  -2 -34  139.48    6.99
   5  -3 -34  135.70    6.75
  -3  -2 -34  150.24    8.76
  -5   2 -34  154.25    7.93
   5  -3 -34  145.97    7.37
  -5   2 -34  158.91    9.02
  -2  -3  34  150.37    7.63
   2  -5  34  153.74    8.53
   2  -5  37   72.97    5.74
  -3  -2 -37   66.42    3.87
   3  -5 -37   69.24    5.91
  -5   2 -37   75.05    4.88
   5  -3 -37   57.81    4.10
  -5   2 -37   62.02    5.94
  -3  -2 -37   68.12    5.83
  -2  -3  37   69.09    4.44
  -2  -3  40   32.57    3.31
  -3  -2 -40   31.74    3.05
  -5   2 -40   39.67    3.97
   5  -3 -40   41.22    3.10
  -3  -2 -40   31.40    5.13
  -5   2 -40   41.40    5.23
  -3  -2 -43   30.19    3.33
   3  -5 -43   45.55    5.85
  -5   2 -43   42.97    4.10
   5  -3 -43   32.20    3.05
  -2  -3  43   36.30    3.39
  -3  -2 -43   36.66    5.34
  -5   2 -43   42.33    5.78
  -3  -2 -46   84.90    5.72
  -5   2 -46  109.51    7.84
   3  -5 -46  104.55    8.13
   5  -3 -46   85.60    5.25
  -2  -3  46   95.07    5.50
  -5   2 -46  110.09    6.27
  -3  -2 -46   82.07    7.43
  -5   2 -49   27.18    5.83
   3  -5 -49   25.19    6.06
  -3  -2 -49   20.59    3.53
   5  -3 -49   22.11    2.76
  -5   2 -49   29.86    4.04
  -2  -3  49   22.91    2.94
  -3  -2 -49   20.73    5.44
  -5   2 -52   22.42    6.11
  -3  -2 -52    0.57    3.55
   3  -5 -52   19.34    6.22
   5  -3 -52   10.01    2.51
  -5   2 -52    6.87    3.70
  -2  -3  52   12.45    2.71
  -3  -2 -52    8.60    5.24
  -5   2 -55   79.43    7.56
  -3  -2 -55   60.22    5.45
   3  -5 -55   72.92    7.85
   5  -3 -55   65.05    4.23
   3  -5 -55   63.34    5.75
  -5   2 -55   74.66    5.58
  -3  -2 -55   75.53    7.57
  -5   2 -58   12.05    5.95
  -3  -2 -58    4.65    4.30
   3  -5 -58   -6.67    6.30
   5  -3 -58    8.96    2.42
  -5   2 -58   -0.88    4.02
  -3  -2 -58    6.36    6.23
   3  -5 -58    8.51    4.27
  -5   2 -61   16.39    6.65
   3  -5 -61   34.53    7.26
  -3  -2 -61   23.61    4.88
  -5   2 -61   24.66    4.50
   5  -3 -61   19.94    2.60
   3  -5 -61   19.85    4.70
  -3  -2 -61   17.58    6.66
  -5   2 -64   39.18    8.13
   3  -5 -64   68.48    8.98
  -3  -2 -64   41.68    5.88
  -5   2 -64   58.84    5.61
  -3  -2 -64   53.38    7.85
   3  -5 -64   49.45    5.59
   2  -5  64   63.34    6.64
  -5   2 -67   10.76    7.15
  -3  -2 -67    2.10    5.32
   3  -5 -67   17.60    8.05
  -5   2 -67    2.55    4.52
  -3  -2 -67   -1.36    6.67
   3  -5 -67    5.34    4.32
   2  -5  67    4.97    5.65
  -5   2 -70    0.47    7.51
  -3  -2 -70   -0.27    6.02
   3  -5 -70    4.54    8.15
  -5   2 -70    8.31    5.13
  -3  -2 -70   10.70    7.63
   3  -5 -70    6.34    4.45
  -5   2 -73   11.09    7.84
   3  -5 -73    8.27    8.43
  -5   2 -73    8.43    5.37
  -3  -2 -73    2.37    7.85
   3  -5 -76   11.62    9.48
  -5   2 -76   16.05    8.76
  -3  -2 -76    5.75    8.41
  -5   2 -79    4.87    8.43
  -3  -2 -79    3.38    8.74
  -5   4 -78   -5.06    8.02
  -5   4 -75    6.89    8.04
   1  -5 -75   15.43    8.15
  -5   4 -75    4.09    6.13
  -1  -4 -75    1.78    7.86
  -4   5 -72  105.82    9.31
  -5   4 -72  106.04    9.91
   1  -5 -72   87.63    9.57
  -1  -4 -72   82.25    8.93
  -5   4 -72   98.90    8.22
  -1  -4 -72  116.47    9.91
   1  -5 -72   98.21    8.90
  -4   5 -69    6.50    6.48
  -5   4 -69    6.82    7.30
   1  -5 -69   15.36    7.05
  -1  -4 -69    0.89    5.89
   5  -1 -69    5.45    5.51
  -1  -4 -69    6.11    7.19
   1  -5 -69   -2.56    6.41
   1  -5 -66   70.32    8.03
  -1  -4 -66   47.38    6.65
  -5   4 -66   59.56    8.20
  -4   5 -66   52.34    7.59
  -1  -4 -66   53.37    7.80
   1  -5 -66   73.52    7.50
   4  -5  66   48.84    7.72
   1  -5 -63    3.96    6.06
  -1  -4 -63   -7.68    5.08
  -5   4 -63   10.95    6.64
  -4   5 -63    9.91    5.99
   4  -5  63   15.48    6.89
  -1  -4 -63    9.20    6.49
   1  -5 -63    2.56    5.91
  -1  -4 -60    0.79    4.91
   1  -5 -60   13.19    5.82
  -5   4 -60    3.41    6.12
  -4   5 -60    5.83    5.54
   4  -5  60    3.13    5.71
   1  -5 -60    8.96    5.71
  -1  -4 -60   -4.86    5.83
   1  -5 -57   -0.67    5.36
  -1  -4 -57   10.53    4.77
  -4   5 -57    8.73    5.54
  -5   4 -57   12.01    5.85
   4  -5  57    8.47    6.08
   1  -5 -57   11.83    5.68
  -1  -4 -57   11.40    5.98
   5  -4  57    5.52    5.87
  -1  -4 -54   48.61    5.45
   1  -5 -54   48.91    6.32
  -5   4 -54   58.01    6.89
  -4   5 -54   64.89    6.85
   5  -4  54   59.54    6.94
  -1  -4 -54   56.13    6.44
   4  -5  54   48.56    6.84
  -1  -4 -51    3.83    3.98
   1  -5 -51   -8.58    5.08
  -4   5 -51   13.71    5.23
  -5   4 -51    3.12    5.20
   4  -5  51    1.11    5.47
   5  -4  51    3.82    5.39
  -1  -4 -51    4.73    5.23
  -4   5 -48    9.11    4.86
  -5   4 -48   12.84    5.19
  -1  -4 -48    5.48    3.74
   1  -5 -48   -5.28    5.04
  -1  -4 -48    5.88    4.81
   5  -4  48   -0.37    5.06
   4  -5  48    2.87    4.94
  -1  -4 -45   -4.10    3.39
   1  -5 -45    4.73    4.26
  -5   4 -45   -2.56    4.49
  -4   5 -45    6.45    4.65
   5  -4  45    2.52    5.04
   1  -5 -42   38.98    4.76
  -1  -4 -42   26.08    3.84
  -5   4 -42   39.23    5.28
  -4   5 -42   43.44    5.32
  -1  -4 -39    5.72    2.97
   1  -5 -39    9.36    3.91
  -5   4 -39   11.62    4.31
  -4   5 -39    4.15    3.98
  -1  -4 -36  755.93   36.60
   1  -5 -36  804.12   37.09
  -4   5 -36  811.79   37.51
  -5   4 -36  806.36   37.65
  -4   5 -33   22.77    4.14
  -5   4 -33   15.34    4.24
   1   4  33   16.23    1.92
   1  -5 -33   21.88    3.73
  -1  -4 -33   18.06    2.87
  -4   5 -30   51.34    4.67
  -5   4 -30   46.03    4.82
   1   4  30   42.01    2.85
  -1  -4 -30   38.24    3.32
   1  -5 -30   51.89    4.30
  -5   4 -27   21.17    3.79
  -4   5 -27   21.07    3.74
   4  -5  27   19.87    3.76
   1   4  27   20.08    2.16
  -4  -1  27   22.50    1.85
   1  -5 -27   23.82    3.32
  -4   5 -24   42.64    4.13
  -5   4 -24   51.19    4.38
   1  -5 -21  138.02    7.36
  -1   5  21  121.14    7.57
  -4   5 -21  136.22    7.81
  -5   4 -21  137.12    7.94
  -5   1  21  135.88    6.66
  -1   5  18 1196.10   54.77
   1   4  18 1139.74   54.32
  -4   5 -18 1188.16   54.99
  -5   1  18 1205.89   54.19
  -4   5 -15    3.69    2.84
  -1   5  15   -0.19    2.44
  -5   4 -15    1.30    2.40
   1   4  15    4.00    1.89
   5  -1 -15    1.66    2.01
  -5   1  15    3.32    1.61
  -1   5  12  387.50   18.29
  -5   4 -12  369.11   18.26
   1   4  12  362.13   17.85
   5  -1 -12  392.49   18.15
  -5   1  12  386.77   17.94
  -1   5   9   36.01    3.39
  -5   4  -9   38.53    3.37
   5  -1  -9   40.20    2.94
  -5   1   9   36.64    2.90
  -1   5   6  782.96   37.16
  -5   4  -6  834.67   37.30
  -5   1   6  790.89   37.07
   5  -1  -6  787.52   37.07
   5  -4   6  795.16   37.35
  -5   4  -6  800.47   37.39
   5  -1  -3  192.27    9.77
  -5   4  -3  201.44    9.90
  -5   1   3  198.03    9.73
   4  -5   3  183.93    9.91
   5  -4   3  181.32    9.83
  -5   4  -3  180.97    9.87
   4  -5   0 6387.09  290.44
  -5   4   0 6222.35  290.39
   5  -1   0 6366.34  290.17
   5  -4   0 6397.00  290.35
  -5   4   0 6442.02  290.45
  -5   1   0 6353.28  290.36
  -5   4   0 6438.66  290.11
   5  -4   0 6367.28  290.34
   4  -5  -3   17.75    2.70
  -5   4   3   12.57    2.45
   5  -4  -3   13.66    2.47
   5  -4  -3   22.36    3.05
  -5   4   3   18.88    3.02
   5  -1   3   21.19    2.28
  -5   4   3   17.63    2.31
  -5   1  -3   18.08    2.74
   4  -5  -6 2072.87   93.76
  -5   4   6 2081.88   94.02
  -5   4   6 2056.04   93.67
   5  -4  -6 2059.87   93.81
   5  -1   6 2044.93   93.28
  -5   4   6 2027.88   93.40
  -5   1  -6 2058.74   93.86
   5  -4  -6 1959.71   93.60
   4  -5  -9    4.60    2.29
   5  -4  -9    1.37    2.10
   5  -1   9   -0.30    1.51
   5  -4  -9    2.93    2.58
  -5   4   9    2.43    1.81
   5  -1   9    1.12    2.11
   4   1   9    2.09    2.07
  -5   1  -9    6.24    2.81
   4  -5 -12  257.63   12.07
   4  -5 -12  263.88   12.37
  -5   1 -12  206.81   12.15
  -5   1 -12  216.76   11.80
   4   1  12  238.79   11.79
  -5   4  12  259.41   11.68
  -4  -1 -12  208.13   12.20
   5  -1  12  224.93   11.76
   5  -4 -12  268.75   11.92
  -5   1 -15  271.87   12.84
   4  -5 -15  269.27   13.67
  -5   1 -15  273.14   13.31
  -5   4  15  270.67   13.03
   4   1  15  262.02   13.13
   5  -4 -15  270.44   13.16
   1  -5  18 1035.56   48.71
  -5   1 -18 1057.65   47.99
   4  -5 -18 1017.42   48.80
  -4   5  18 1019.86   48.00
  -5   4  18 1080.34   48.22
   4   1  18 1075.61   48.35
  -5   1 -18 1025.47   48.43
   5  -4 -18 1050.64   48.31
   1  -5  21   50.68    4.31
  -5   1 -21   49.78    3.09
   4  -5 -21   57.07    4.69
   4   1  21   63.38    3.82
  -4   5  21   50.12    3.11
  -5   1 -21   47.28    3.84
   5  -4 -21   50.10    3.59
   5  -4 -24    8.38    2.15
   1  -5  24   16.13    3.17
  -5   1 -24   12.17    1.75
   4  -5 -24    2.79    3.23
  -4   5  24    6.15    1.59
  -5   1 -24    7.67    2.65
   4   1  24   13.47    2.44
  -4  -1 -24   11.34    3.43
  -1  -4  27   41.43    3.96
   1  -5  27   58.67    4.56
  -5   1 -27   47.08    3.07
   4  -5 -27   46.43    4.77
  -5   1 -27   50.18    3.84
  -4  -1 -27   48.86    4.70
   5  -4 -27   48.50    3.37
  -5   1 -27   45.64    4.66
   4  -5 -30  237.07   12.37
   5  -4 -30  220.67   12.63
  -1  -4  30  242.05   11.60
  -4  -1 -30  229.84   12.27
  -5   1 -30  221.43   12.33
  -5   1 -30  204.49   11.35
   5  -4 -30  235.56   11.02
   1  -5  30  210.55   11.83
   4  -5 -33  117.81    7.75
   5  -4 -33   92.83    7.82
  -5   1 -33  123.53    6.63
  -4  -1 -33  117.34    7.64
  -5   1 -33  135.02    7.99
  -1  -4  33  108.79    6.75
   5  -4 -33  106.55    5.99
   1  -5  33  118.95    7.22
  -4  -1 -36 1095.20   50.67
   5  -4 -36 1085.85   52.54
   4  -5 -36 1114.49   52.28
  -5   1 -36 1059.19   51.30
  -5   1 -36 1078.35   52.24
  -4  -1 -36 1137.11   52.25
   5  -4 -36 1130.58   50.91
   1  -5  36 1119.02   51.81
  -1  -4  36 1170.48   51.51
   1  -5  39   12.51    4.11
   5  -4 -39   15.12    2.26
  -1  -4  39   27.90    3.77
   4  -5 -39   20.36    5.20
   5  -4 -39   10.55    5.21
  -5   1 -39   17.01    3.12
  -4  -1 -39   19.46    4.85
  -5   1 -39   13.86    4.94
   1  -5  42   -0.56    4.05
   5  -4 -42    2.45    1.93
  -1  -4  42    2.27    3.23
   4  -5 -42    3.91    5.25
   5  -4 -42    1.76    5.29
  -5   1 -42   -0.19    2.91
  -4  -1 -42    6.21    4.58
  -5   1 -42    9.41    4.90
   5  -4 -45   31.59    2.47
   4  -5 -45   29.54    6.06
  -5   1 -45   31.92    3.86
  -1  -4  45   28.00    4.05
   1  -5  45   29.11    4.79
  -5   1 -45   27.98    5.51
  -4  -1 -45   21.57    5.44
   5  -4 -48    7.05    1.60
   4  -5 -48   -0.43    6.08
  -5   1 -48    5.18    3.50
   5  -4 -48    6.11    1.60
  -5   1 -48    9.26    5.68
  -4  -1 -48   -3.55    5.41
  -1  -4  48    1.61    3.44
   4  -5 -51   15.54    6.14
  -5   1 -51   13.41    3.84
  -5   1 -51   12.48    5.76
  -4  -1 -51    8.66    5.87
  -1  -4  51   12.77    3.92
   4  -5 -54   84.21    8.70
   4  -5 -54  100.57    6.24
  -5   1 -54   92.21    6.40
  -4  -1 -54   96.45    8.27
  -5   1 -54   86.35    8.46
  -1  -4  54   87.72    6.30
   4  -5 -57    3.35    6.98
  -5   1 -57    4.24    3.94
   4  -5 -57    1.99    3.51
  -5   1 -57   -0.45    6.30
  -4  -1 -57   -2.63    6.24
  -1  -4  57    1.86    3.71
  -5   1 -60   14.22    6.88
   4  -5 -60   10.41    7.57
  -5   1 -60   26.77    4.47
  -1  -4  60   23.54    4.14
   4  -5 -60   23.62    3.80
  -4  -1 -60   23.64    6.80
  -5   1 -63    5.16    7.43
   4  -5 -63   -0.51    7.52
  -5   1 -63    5.52    4.28
  -4  -1 -63    5.07    6.95
   4  -5 -63    9.47    3.59
  -5   1 -66   54.70    8.23
   4  -5 -66   70.58    9.42
  -5   1 -66   63.19    5.85
   4  -5 -66   50.08    4.63
  -4  -1 -66   56.25    8.66
  -5   1 -69    3.41    7.50
   4  -5 -69   -1.09    8.57
   5  -4 -69   -1.30    9.38
  -5   1 -69    0.91    4.87
  -4  -1 -69    0.48    7.51
   4  -5 -72   56.57   10.22
  -5   1 -72   45.16    8.95
  -4  -1 -72   62.64    9.09
  -5   1 -75    4.04    8.47
  -4  -1 -75   -3.04    8.35
  -4  -1 -78  -14.17    9.01
  -5   5 -76   36.96    8.58
   0  -5 -73    1.32    6.66
  -5   5 -73    3.19    7.47
   0  -5 -73    3.48    7.43
   0  -5 -70   13.88    6.62
  -5   5 -70   36.25    7.82
   0  -5 -70   20.31    7.82
   0  -5 -67    5.02    6.24
   0  -5 -67   -1.28    6.58
   0  -5 -64   10.32    5.85
  -5   5 -64   18.47    6.76
   0  -5 -64    4.20    6.68
   5  -5  64    2.57    6.84
   0  -5 -61    7.92    5.52
  -5   5 -61    2.58    6.60
   0  -5 -61    8.61    6.59
   5  -5  61    5.93    6.64
   0  -5 -58   32.34    5.58
  -5   5 -58   35.07    6.62
   0  -5 -58   29.72    6.41
   5  -5  58   33.06    6.89
  -5   5 -55   -4.89    5.73
   0  -5 -55   -2.42    4.81
   0  -5 -55    1.90    5.30
   5  -5  55   -2.47    5.95
  -5   5 -52  213.51   12.56
   0  -5 -52  201.44   11.42
   5  -5  52  199.34   12.43
   0  -5 -49    2.93    4.04
  -5   5 -49   -3.48    5.10
   5  -5  49    0.78    5.37
   0  -5 -46  114.26    7.34
  -5   5 -46  104.39    8.08
   5  -5  46  104.23    8.34
   0  -5 -43   10.00    3.87
  -5   5 -43    2.92    4.93
   5  -5  43    3.32    4.92
   0  -5 -40  178.59   10.02
  -5   5 -40  194.13   11.03
   0  -5 -37   -6.22    3.49
  -5   5 -37    3.78    4.17
   0  -5 -34  204.10   10.77
   0   5  34  205.33    9.74
  -5   5 -34  222.00   11.78
  -5   5 -31    4.85    3.86
   0   5  31    2.41    1.55
   0  -5 -31   -1.60    2.85
   0  -5 -28   32.24    3.33
  -5   5 -28   27.54    4.37
  -5   5 -25    2.42    3.45
  -5   0  25   -1.00    1.37
  -5   5 -22  722.86   35.41
   0   5  22  752.48   35.02
  -5   0  22  751.40   34.42
   0   5  19    1.31    2.52
  -5   5 -19   -1.42    3.14
  -5   0  19    0.58    1.77
   0   5  16 1731.54   79.61
  -5   0  16 1734.33   79.36
   0   5  13    1.53    2.22
  -5   0  13    2.07    1.99
  -5   5 -10 1769.52   82.43
   0   5  10 1805.18   82.17
  -5   0  10 1791.22   82.13
  -5   5  -7    1.24    2.59
  -5   0   7    1.24    2.16
  -5   5  -4 3893.92  175.54
  -5   0   4 3796.41  175.27
   5  -5   1    2.27    2.49
  -5   5  -1    0.47    2.49
  -5   0   1   -1.45    2.48
  -5   0  -2 2229.50  101.27
   5  -5  -2 2181.71  101.23
   5  -5  -5    0.64    2.33
   5   0   5    2.82    1.61
   5   0   5   -0.35    2.31
  -5   0  -5   -1.89    2.60
   5   0   8  571.91   26.59
   5   0   8  573.75   27.06
  -5   0  -8  573.80   27.46
   5  -5  -8  585.42   27.27
   5  -5 -11   -0.60    2.47
   5   0  11   -0.40    1.22
  -5   5  11    2.64    1.89
   5   0  11   -1.89    2.17
  -5   0 -11    3.42    2.76
   5  -5 -14  999.21   45.10
  -5   0 -14  940.96   45.43
   5   0  14  985.96   44.95
  -5   5  14  952.62   44.69
   5  -5 -17    1.32    2.43
   5   0  17    4.32    2.45
  -5   5  17    3.56    1.97
   5  -5 -20 1728.36   80.15
   5   0  20 1762.37   80.07
  -5   5  20 1740.40   79.78
   5  -5 -23    0.54    2.42
   0  -5  23    3.08    3.17
  -5   5  23    0.23    1.92
   5  -5 -23   -2.44    3.52
   5  -5 -26  963.58   45.75
   5  -5 -26  967.26   44.98
   0  -5  26 1019.44   45.38
  -5   0 -26  917.34   45.73
   5  -5 -29   -0.67    3.85
   0  -5  29    2.68    3.25
   5  -5 -29    0.68    2.52
  -5   0 -29    7.47    3.75
   5  -5 -32  240.27   11.81
   5  -5 -32  237.90   10.29
  -5   0 -32  185.73    9.26
  -5   0 -32  190.43   11.27
   0  -5  32  212.63   10.87
  -5   0 -35    1.57    1.53
   5  -5 -35    1.90    4.68
   5  -5 -35    3.12    2.68
   0  -5  35    2.03    3.56
  -5   0 -35    1.83    4.21
   5  -5 -38   53.16    4.07
   0  -5  38   52.00    5.04
   5  -5 -38   54.60    6.81
  -5   0 -38   47.39    4.51
  -5   0 -38   56.75    6.06
   5  -5 -41    1.09    2.72
   0  -5  41   -2.10    3.85
   5  -5 -41    4.63    5.34
  -5   0 -41   -2.59    3.21
  -5   0 -41   -4.74    4.86
   5  -5 -44    8.74    2.85
   0  -5  44   10.65    4.23
   5  -5 -44    9.20    5.59
  -5   0 -44   -0.80    3.40
  -5   0 -44    2.03    5.06
   5  -5 -47    2.74    5.77
   5  -5 -47    3.64    2.81
  -5   0 -47   12.94    5.74
   0  -5  47    0.27    4.34
   5  -5 -50  123.02   10.19
   5  -5 -50  132.62    7.06
  -5   0 -50  128.64    9.60
   0  -5  50  122.22    8.24
   5  -5 -53    9.92    7.03
   5  -5 -53    1.91    2.85
   0  -5  53    1.85    4.59
  -5   0 -53   -0.88    6.06
   5  -5 -53    5.24    2.76
   5  -5 -56  313.71   16.79
   5  -5 -56  267.02   13.36
   5  -5 -56  273.62   13.34
   0  -5  56  278.80   14.61
  -5   0 -56  298.34   16.12
   5  -5 -59    8.52    7.57
   5  -5 -59    3.74    2.61
   5  -5 -59    2.62    2.56
  -5   0 -59    9.83    6.77
   0  -5  59    7.46    4.76
   5  -5 -62   29.18    8.43
   5  -5 -62   23.49    2.25
   5  -5 -62   13.76    2.13
  -5   0 -62   21.69    6.99
   5  -5 -65    1.70    8.27
  -5   0 -65   -2.99    7.35
   5  -5 -68   20.52    9.36
  -5   0 -68   42.30    8.46
  -5   0 -71    7.26    8.38
  -5   0 -74   25.82    9.24
   6  -3   0  205.27   10.47
   6  -3   0  210.63   10.48
  -6   3   0  190.41   10.47
  -6   3  -3  998.61   44.24
   6  -3   3  997.84   44.01
   6  -3  -3  953.19   44.12
   6  -3  -3  915.30   43.99
   6  -3   3  909.12   44.09
  -6   3   3  917.48   44.08
  -6   3  -3  939.56   44.22
  -6   3  -6  125.89    7.27
   6  -3   6  124.51    6.96
   6  -3  -6  136.44    7.47
   6  -3   6  128.16    7.35
   6  -3  -6  132.31    6.93
  -6   3   6  130.12    7.11
   6  -3  -6  126.57    7.09
  -6   3   6  121.91    7.06
  -6   3  -6  129.71    7.46
  -6   3  -9 1979.87   90.89
   6  -3  -9 1930.53   91.15
  -3   6   9 1984.92   91.19
   6  -3  -9 1971.10   90.79
   6  -3  -9 1997.73   90.74
  -6   3   9 2005.72   90.88
  -6   3  -9 1979.15   91.24
   6  -3 -12  900.04   44.18
  -6   3 -12  978.28   43.77
  -3   6  12  939.13   44.16
   6  -3 -12  914.73   43.60
   6  -3 -12  950.61   43.64
  -6   3 -12  982.24   44.28
  -6   3  12  933.11   43.69
  -6   3  15 1132.83   51.33
  -3   6  15 1137.54   51.93
   6  -3 -15 1148.73   52.07
  -6   3 -15 1138.69   51.38
   6  -3 -15 1145.78   51.26
   6  -3 -15 1183.43   51.36
  -6   3  18  173.70    8.70
   6  -3 -18  175.35    9.84
  -3   6  18  159.12    9.64
  -6   3 -18  174.97    8.89
   3  -6 -18  164.34    9.37
   6  -3 -18  172.64    8.78
   6  -3 -18  165.80    8.59
   6  -3 -21 1206.74   54.20
  -3   6  21 1142.84   53.97
  -6   3 -21 1122.54   53.19
   3  -6 -21 1143.70   53.64
   6  -3 -21 1160.62   53.15
   6  -3 -21 1163.38   52.94
   3   3  21 1154.67   53.14
   3  -6  21 1128.89   53.78
   3  -6 -24  525.70   24.41
  -6   3 -24  469.44   23.77
   6  -3 -24  516.42   23.43
  -6   3 -24  496.70   23.99
   3   3  24  484.93   23.65
   6  -3 -24  523.67   23.76
   3  -6 -27  540.34   26.60
  -6   3 -27  550.14   26.02
   6  -3 -27  553.45   25.54
   6  -3 -27  548.42   25.94
  -6   3 -27  558.34   26.25
   3   3  27  551.93   25.86
  -6   3 -27  554.98   26.98
   3  -6 -30  409.02   19.47
   6  -3 -30  383.03   18.56
   3   3  30  371.82   18.46
   6  -3 -30  388.60   18.03
  -6   3 -30  395.61   18.96
  -6   3 -30  407.43   19.79
  -3  -3  33  329.87   16.62
   3  -6 -33  360.05   17.70
   3   3  33  332.20   16.54
  -6   3 -33  370.29   17.13
   6  -3 -33  346.79   16.68
  -6   3 -33  369.94   18.06
  -3  -3  36    8.09    2.72
  -6   3 -36    8.61    4.79
   3  -6 -36    9.39    4.43
  -6   3 -36    8.96    3.46
   6  -3 -36   11.24    2.80
   6  -3  36    9.78    4.52
   3  -6 -39  385.52   19.64
   6  -3  39  403.71   19.85
  -3  -3 -39  391.78   19.73
   6  -3 -39  387.41   18.43
  -6   3 -39  379.55   18.91
  -3  -3  39  381.95   18.33
  -6   3 -39  370.27   19.78
  -3  -3 -42  261.31   12.33
   3  -6 -42  257.36   14.26
  -6   3 -42  258.02   13.31
  -3  -3 -42  254.20   14.21
   6  -3 -42  257.83   12.81
   6  -3  42  275.93   14.41
  -3  -3  42  253.99   12.58
  -6   3 -42  255.31   14.38
  -3  -3 -45  142.74    7.44
   3  -6 -45  156.72    9.69
   6  -3  45  154.67    9.79
  -3  -3 -45  158.69   10.12
   6  -3 -45  146.59    7.81
  -6   3 -45  140.04    8.44
  -6   3 -45  141.47    9.95
  -3  -3  45  139.61    7.42
  -3  -3 -48  160.81    8.25
   3  -6 -48  153.10   10.55
  -6   3 -48  177.38    9.31
  -3  -3 -48  157.66   10.36
   6  -3 -48  164.91    8.52
  -3  -3  48  149.39    7.92
  -6   3 -48  177.87   10.83
  -6   3 -51  136.75   10.22
  -3  -3 -51  153.31    7.88
   3  -6 -51  151.10   10.26
  -3  -3 -51  159.65   10.45
  -6   3 -51  141.74    8.78
   6  -3 -51  141.26    7.97
   3  -6  51  150.70   10.02
  -6   3 -54    3.13    5.95
   3  -6 -54    5.54    6.09
  -3  -3 -54    9.61    3.29
   6  -3 -54    4.78    3.10
  -6   3 -54    4.36    4.18
  -3  -3 -54    5.98    5.96
   3  -6  54    5.72    5.76
  -6   3 -57   53.57    7.94
   3  -6 -57   58.08    7.67
  -3  -3 -57   58.86    4.79
  -6   3 -57   58.72    5.93
   6  -3 -57   56.99    4.57
  -3  -3 -57   61.31    7.94
   3  -6  57   73.92    7.44
  -6   3 -60   28.35    7.40
  -3  -3 -60   24.15    4.22
   3  -6 -60   24.06    7.12
   6  -3 -60   36.77    3.77
   3  -6 -60   47.67    6.25
  -6   3 -60   27.70    5.19
   3  -6  60   32.29    6.63
  -3  -3 -60   39.84    7.52
  -6   3 -63   10.18    7.13
  -3  -3 -63   15.81    4.19
   3  -6 -63   10.43    7.26
   6  -3 -63   14.20    3.28
  -6   3 -63    5.98    5.35
  -3  -3 -63   15.14    7.28
   3  -6  63   20.88    6.72
   3  -6 -63   22.23    5.65
  -6   3 -66   -1.98    7.71
  -3  -3 -66    4.28    4.37
   3  -6 -66   -2.24    7.90
  -6   3 -66    2.64    5.08
   6  -3 -66    6.59    3.11
  -3  -3 -66    7.39    7.75
   3  -6  66    5.86    6.65
   3  -6 -66   13.33    5.57
  -6   3 -69   11.64    8.13
   3  -6 -69    9.64    8.12
  -6   3 -69   16.06    5.43
   3  -6  69   10.14    6.96
   3  -6 -69   26.84    5.83
  -3  -3 -69   19.69    8.18
  -6   3 -72   29.85    8.69
   3  -6 -72   31.99    9.09
  -6   3 -72   32.63    6.13
  -3  -3 -72   32.50    8.94
   3  -6 -75   11.57    8.94
  -3  -3 -75   13.97    9.14
   2  -6 -76   17.96    8.86
  -2  -4 -76    8.70    8.66
  -6   4 -73   -3.05    7.79
   2  -6 -73   12.55    7.96
  -6   4 -73    4.62    5.99
   4  -6  73    0.42    7.66
  -2  -4 -73    4.59    8.28
  -6   4 -70   -5.02    8.03
   2  -6 -70   -2.05    7.70
  -6   4 -70    8.87    5.82
   2  -6 -70   -3.65    6.88
  -2  -4 -70   16.39    8.87
   4  -6  70    6.38    7.50
  -6   4 -67    4.92    7.70
  -2  -4 -67    8.23    4.86
   2  -6 -67   -0.40    7.21
  -6   4 -67    3.69    5.48
   6  -2 -67   19.43    4.58
  -2  -4 -67   -2.40    7.23
   4  -6  67    7.65    7.45
   2  -6 -67    2.62    6.47
  -6   4 -64   49.57    8.24
  -2  -4 -64   48.84    5.62
   2  -6 -64   54.44    8.03
  -6   4 -64   55.49    6.39
   6  -2 -64   64.97    5.65
  -2  -4 -64   50.11    8.39
   4  -6  64   37.18    8.12
   2  -6 -64   47.04    7.19
  -6   4 -61   19.25    7.10
  -2  -4 -61   17.79    4.48
   2  -6 -61    4.91    6.57
   6  -2 -61   20.79    4.52
  -6   4 -61   12.07    5.16
  -2  -4 -61    6.35    6.94
   2  -6 -61    6.96    5.97
   4  -6  61   11.61    6.58
  -6   4 -58    6.40    7.12
   2  -6 -58    9.10    6.31
  -2  -4 -58    7.10    4.02
  -6   4 -58    5.49    4.77
   6  -2 -58    4.72    4.23
   4  -6  58    9.41    6.31
  -2  -4 -58   12.75    6.26
  -6   4 -55   -0.89    5.95
   2  -6 -55    7.39    5.65
  -2  -4 -55    5.67    3.87
  -6   4 -55    2.30    4.54
   6  -4  55    8.41    6.27
   6  -2 -55    5.76    4.26
  -2  -4 -55    8.48    6.25
   4  -6  55   -7.63    5.92
  -6   4 -52    9.95    5.82
  -2  -4 -52    3.01    3.54
   2  -6 -52    6.08    5.44
   6  -2 -52    8.01    4.12
   4  -6  52    0.80    6.04
   6  -4  52    5.78    5.59
  -2  -4 -52    9.39    5.81
  -4   6 -49   16.26    5.40
  -6   4 -49   25.65    6.09
   2  -6 -49   15.25    5.34
  -2  -4 -49   21.06    3.59
   6  -2 -49   23.12    4.06
   4  -6  49   21.91    5.78
   6  -4  49   26.22    6.17
  -2  -4 -49   17.21    5.81
  -6   4 -46   48.15    6.53
  -4   6 -46   61.20    6.45
   2  -6 -46   65.35    6.22
  -2  -4 -46   57.99    4.54
  -2  -4 -46   53.96    6.36
   6  -2 -46   63.27    5.25
   4  -6  46   63.44    7.00
   6  -4  46   53.36    6.56
  -4   6 -43   53.63    6.00
  -6   4 -43   40.37    6.26
   2  -6 -43   54.80    5.64
  -2  -4 -43   51.58    4.12
   6  -2 -43   48.47    4.62
   6  -4  43   50.24    6.24
   4  -6  43   57.24    6.48
  -6   4 -40  103.67    8.16
  -4   6 -40  108.88    7.87
   2  -6 -40  105.35    7.54
  -2  -4 -40  110.35    6.17
   6  -2 -40  119.27    6.81
   6  -4  40  109.62    8.19
  -4  -2  37   39.14    2.74
  -6   4 -37   28.31    5.28
  -4   6 -37   32.26    4.84
   2  -6 -37   47.04    4.95
   6  -2 -37   47.66    4.18
   6  -4  37   29.78    5.26
  -4  -2  34  183.69    9.40
   2  -6 -34  192.75   10.76
   2   4  34  207.19    9.59
   6  -2 -34  181.27   10.03
  -6   4 -34  202.05   11.21
  -6   4 -31   78.44    6.77
   2  -6 -31   99.25    6.59
   6  -2 -31   93.61    5.82
   2   4  31   93.40    5.28
   2  -6 -28  556.61   25.09
   6  -2 -28  529.65   24.59
   2   4  28  488.53   24.22
  -6   4 -28  529.25   25.46
   2  -6 -25  136.76    7.99
   2   4  25  139.11    7.24
   6  -2 -25  134.06    7.53
  -6   4 -25  135.00    8.46
  -6   2  22  252.98   11.87
  -2   6  22  248.00   13.05
  -6   4 -22  232.79   12.43
   2  -6 -22  237.55   12.55
   6  -2 -22  249.10   12.31
   2   4  19  172.16    8.44
  -2   6  19  171.29    9.58
  -6   4 -19  162.66    9.10
   6  -2 -19  162.86    8.89
  -6   2  19  175.42    8.60
  -6   2  16    1.33    2.07
   2   4  16    2.58    1.79
  -6   4 -16    5.31    2.89
  -2   6  16    2.72    3.07
   6  -2 -16    8.48    2.62
  -6   4 -13  241.50   12.77
  -2   6  13  254.80   13.01
   2   4  13  250.52   12.15
   6  -2 -13  278.43   12.70
   6  -2 -13  262.99   12.39
  -6   2  13  265.30   12.51
  -6   4 -10   19.50    3.38
  -6   2  10   14.70    2.49
   6  -2 -10   15.46    3.39
  -2   6  10   13.08    3.19
  -6   4 -10   16.28    2.86
   6  -2 -10   12.62    2.55
   6  -2 -10   13.88    2.38
   6  -2  -7  337.07   16.12
  -6   4  -7  318.62   15.95
  -2   6   7  338.83   16.11
   6  -2  -7  301.25   15.65
   6  -2  -7  316.07   15.67
  -6   2   7  332.41   15.80
  -6   4  -7  330.85   16.19
  -6   4  -4   53.89    4.08
  -2   6   4   35.66    3.80
   6  -2  -4   28.02    3.49
  -6   4  -4   47.94    3.83
   6  -2  -4   30.33    3.26
   6  -2  -4   30.96    3.24
   6  -4   4   44.97    3.81
  -6   2   4   29.34    3.36
  -6   4  -1  282.40   14.37
   6  -4   1  276.81   14.14
   6  -2  -1  294.07   14.08
   6  -2  -1  289.76   14.08
   6  -2  -1  288.50   13.99
  -6   4  -1  269.33   14.23
  -6   2   1  292.27   14.24
   6  -4   1  279.60   14.22
  -6   4   2   32.29    3.35
   6  -2   2   28.82    3.11
   6  -4  -2   29.38    3.62
  -6   4   2   32.71    3.84
  -6   4   2   34.09    3.04
  -6   2  -2   38.18    3.61
   6  -4  -2   30.95    3.34
   6  -2   2   34.09    3.39
  -6   4   5  259.24   13.39
   6  -2   5  289.51   13.14
   6  -4  -5  255.59   13.51
   6  -2   5  266.17   13.43
  -6   4   5  256.69   13.14
   6  -4  -5  253.98   13.27
  -6   2  -5  288.79   13.68
  -6   4   8  444.86   21.19
   6  -2   8  441.53   20.81
   6  -4  -8  441.36   21.43
   6  -2   8  433.44   21.30
  -6   4   8  437.36   20.96
   6  -4  -8  441.69   21.07
  -6   2  -8  442.34   21.45
  -6   4  11  337.48   16.40
  -6   2 -11  343.36   16.28
   6  -4 -11  327.94   16.83
  -6   4  11  355.31   16.34
   6  -4 -11  320.95   16.35
  -6   2 -11  330.29   16.82
   6  -4 -14    1.39    2.89
   4  -6 -14    6.30    3.17
  -6   2 -14    7.14    2.29
  -6   4  14    7.41    2.46
   4   2  14    0.18    2.50
  -6   2 -14    6.98    3.21
   6  -4 -14    1.75    2.27
  -6   2 -17  226.14   10.83
   6  -4 -17  207.53   11.62
   2  -6  17  231.10   11.65
   4  -6 -17  215.37   11.57
   4   2  17  209.10   11.00
   6  -4 -17  216.57   10.91
   2  -6  20   21.21    3.63
   4  -6 -20   14.75    3.81
   6  -4 -20   10.21    3.93
  -6   2 -20   18.41    2.58
   4   2  20   22.29    2.95
  -6   2 -20   23.36    3.16
   6  -4 -20   15.97    2.63
   2  -6  23  177.03    9.01
  -6   2 -23  163.75    7.83
   4  -6 -23  152.08    8.88
  -4   6  23  139.70    7.45
  -6   2 -23  148.04    8.29
   4   2  23  153.36    8.08
   6  -4 -23  146.08    7.84
   4  -6 -26  138.27    8.28
  -6   2 -26  140.54    7.02
   4   2  26  131.69    7.30
  -6   2 -26  162.74    7.71
  -4  -2 -26  123.80    8.12
  -4   6  26  117.01    6.55
   2  -6  26  145.12    8.25
   6  -4 -26  130.35    6.97
   4  -6 -29  208.19   10.91
  -6   2 -29  185.43    9.54
  -4   6  29  187.87    9.05
  -4  -2 -29  177.46   10.72
  -6   2 -29  185.11   10.04
   4   2  29  191.07    9.73
  -6   2 -29  180.33   11.03
   6  -4 -29  197.32    9.45
  -2  -4  32  217.70   11.94
   4  -6 -32  212.19   12.71
  -6   2 -32  262.54   11.62
  -6   2 -32  268.84   12.16
  -4  -2 -32  230.62   12.87
  -6   2 -32  246.16   13.07
   6  -4 -32  211.09   11.26
  -2  -4  35   45.79    4.41
   4  -6 -35   54.43    5.75
  -6   2 -35   48.16    4.44
  -6   2 -35   58.92    5.88
   6  -4 -35   49.37    3.25
  -4  -2 -35   39.88    5.45
   6  -4 -38  126.97    9.03
   4  -6 -38  114.44    8.40
   6  -4 -38  117.60    5.86
  -6   2 -38  122.36    7.10
  -6   2 -38  106.59    8.51
  -4  -2 -38  102.41    8.09
  -2  -4  38  115.08    7.00
  -2  -4  41   31.13    4.07
   4  -6 -41   45.07    5.95
   6  -4 -41   29.97    6.52
  -6   2 -41   48.81    4.40
  -6   2 -41   47.45    6.16
  -4  -2 -41   33.24    5.74
  -4  -2 -44   87.38    4.57
   4  -6 -44  106.22    8.01
  -6   2 -44  112.89    6.51
  -4  -2 -44   94.86    7.81
  -6   2 -44  123.81    8.24
  -2  -4  44   87.54    6.03
   4  -6 -47   78.28    7.82
  -4  -2 -47   85.23    4.52
  -6   2 -47   80.59    5.96
  -4  -2 -47   79.20    7.38
  -2  -4  47   75.10    5.63
  -6   2 -47   95.84    7.98
  -6   2 -50   26.72    6.36
  -4  -2 -50   17.63    2.64
   4  -6 -50   16.92    6.07
  -6   2 -50   24.10    4.23
  -4  -2 -50   25.37    6.08
  -2  -4  50   14.46    3.60
  -6   2 -53   10.52    6.34
   4  -6 -53   20.52    6.44
  -4  -2 -53   12.03    2.72
  -6   2 -53   19.43    4.40
  -4  -2 -53    3.50    6.01
  -2  -4  53   11.16    3.41
  -6   2 -56   15.06    6.72
   4  -6 -56   24.74    6.70
  -4  -2 -56   18.23    3.25
  -6   2 -56   26.32    4.87
   2  -6  56   24.00    5.83
  -2  -4  56   16.46    3.51
  -4  -2 -56   26.73    6.74
  -6   2 -59   12.48    6.72
   4  -6 -59   17.35    6.86
  -4  -2 -59    5.74    3.32
  -6   2 -59    8.79    4.46
   4  -6 -59    9.55    4.81
  -4  -2 -59    6.16    6.82
   2  -6  59    6.74    5.54
  -2  -4  59    5.87    3.17
  -6   2 -62    2.95    7.38
   4  -6 -62    6.11    7.40
  -4  -2 -62   -0.83    3.61
  -6   2 -62    3.48    4.61
   2  -6  62    3.19    6.08
   4  -6 -62   -1.45    4.76
  -4  -2 -62    6.85    7.22
  -6   2 -65   15.63    7.45
   4  -6 -65    9.18    7.61
  -4  -2 -65    2.22    4.03
   6  -4 -65    1.34    9.35
  -6   2 -65    9.96    5.02
   2  -6  65    6.01    6.10
  -4  -2 -65    6.99    7.49
   4  -6 -65    6.11    4.67
  -6   2 -68   -0.52    7.34
   4  -6 -68   13.88    8.35
  -6   2 -68   -1.57    5.26
  -4  -2 -68   -4.05    7.97
   2  -6  68   10.18    6.39
  -6   2 -71    8.41    8.12
   4  -6 -71    5.07    8.53
  -6   2 -71   -2.12    5.40
  -4  -2 -71    0.52    8.63
  -4  -2 -74   -2.12    8.41
  -6   5 -74    4.02    8.09
  -6   5 -74    7.08    6.40
  -1  -5 -74   13.58    8.94
  -6   5 -71   12.41    8.07
   1  -6 -71   25.26    7.25
  -6   5 -71   16.19    6.27
   5  -6  71   11.84    8.56
  -1  -5 -71   11.85    8.39
   1  -6 -71    8.74    7.65
  -6   5 -68   14.18    7.93
  -5   6 -68   14.92    7.92
  -1  -5 -68   10.61    5.56
   1  -6 -68   25.02    6.91
   6  -1 -68   18.97    6.44
  -1  -5 -68   20.84    7.91
   1  -6 -68   23.66    7.75
   5  -6  68   14.59    7.82
  -6   5 -65   12.52    7.54
  -5   6 -65    9.36    6.81
  -1  -5 -65   10.10    5.21
   1  -6 -65    6.01    6.58
   6  -1 -65    6.16    6.29
  -1  -5 -65    6.59    7.98
   5  -6  65    3.18    7.40
   1  -6 -65   13.41    7.50
  -6   5 -62    5.19    7.07
  -5   6 -62    3.95    6.68
  -1  -5 -62    4.67    5.06
   1  -6 -62    7.48    6.00
   6  -5  62    0.91    6.93
  -1  -5 -62    1.38    6.94
   1  -6 -62    6.74    6.84
   5  -6  62    7.62    6.97
  -5   6 -59    8.22    6.73
  -6   5 -59    4.62    6.62
  -1  -5 -59    9.25    4.81
   1  -6 -59   11.67    5.63
   1  -6 -59   11.36    6.38
   6  -5  59    4.49    7.06
  -1  -5 -59    4.43    6.61
   5  -6  59   19.28    7.18
  -1  -5 -56   48.82    5.53
   1  -6 -56   60.80    6.59
  -6   5 -56   41.84    7.25
  -5   6 -56   48.88    7.42
   5  -6  56   59.14    7.61
   6  -5  56   60.93    7.62
  -1  -5 -56   49.03    7.40
  -6   5 -53    3.93    5.97
  -5   6 -53   21.77    6.25
   1  -6 -53    7.38    5.23
  -1  -5 -53   -5.42    4.15
  -1  -5 -53    2.03    6.26
   5  -6  53   -0.84    6.21
   6  -5  53    2.58    6.50
   1  -6 -50    8.54    4.92
  -1  -5 -50    2.40    3.99
  -5   6 -50    1.60    5.64
  -6   5 -50   10.65    5.71
   6  -5  50    3.37    6.09
   5  -6  50    3.30    5.62
  -1  -5 -47   16.85    3.99
   1  -6 -47   21.93    4.83
  -5   6 -47   17.53    5.37
  -6   5 -47   13.66    5.53
   6  -5  47   23.29    5.79
   5  -6  47   31.81    5.98
  -5   6 -44  172.43   10.34
   1  -6 -44  146.22    9.43
  -1  -5 -44  170.89    8.87
   5  -6  44  148.44   10.21
   6  -5  44  146.33   10.18
  -6   5 -44  151.97   10.37
  -1  -5 -41   91.05    6.39
   1  -6 -41  102.91    7.16
  -5   6 -41  112.46    8.02
  -6   5 -41  112.93    8.13
   6  -5  41  116.75    8.34
   5  -6  41  103.88    7.87
   1  -6 -38    0.24    3.85
  -6   5 -38    1.90    4.69
  -5   6 -38   -2.88    4.61
   5  -6  38    7.02    4.96
   6  -5  38    3.37    4.99
  -6   5 -35   19.58    4.85
   1  -6 -35   23.36    4.11
   1   5  35   21.79    2.37
   6  -5  35   14.70    4.89
  -6   5 -32   22.98    4.69
   1  -6 -32   15.31    3.71
   1   5  32   15.52    2.41
   1   5  29   18.98    2.55
  -5  -1  29   20.88    2.23
  -6   5 -26   35.56    4.62
  -6   1  26   25.93    2.31
  -5   6 -26   33.07    4.28
  -5  -1  26   28.96    2.64
  -1   6  23  143.35    8.22
  -5   6 -23  123.32    8.30
  -5  -1  23  135.92    7.13
  -6   5 -23  143.96    8.60
  -6   1  23  137.22    7.01
   1   5  20  437.33   20.60
  -5   6 -20  428.46   21.40
  -1   6  20  434.42   21.11
  -6   5 -20  424.58   20.96
   6  -1 -20  435.12   20.81
  -5  -1  20  429.29   20.44
  -6   1  20  432.38   20.35
   1   5  17  141.96    7.84
  -6   5 -17  157.88    8.51
  -1   6  17  151.10    8.49
   6  -1 -17  141.18    8.16
  -5  -1  17  158.07    7.91
  -6   1  17  146.33    7.74
   1   5  14   78.30    4.95
  -6   5 -14   75.33    5.58
  -1   6  14   75.42    5.48
  -5  -1  14   85.78    5.09
  -6   1  14   80.06    5.02
  -6   5 -11    1.44    2.99
  -1   6  11    5.88    2.99
   1   5  11    3.86    2.39
  -6   5 -11    1.91    2.93
  -5  -1  11    8.11    2.50
   6  -1 -11    7.20    2.71
  -6   1  11    5.34    2.39
  -6   5  -8   62.65    4.96
  -5  -1   8   50.70    4.29
  -6   1   8   67.59    4.31
   6  -1  -8   54.14    4.31
  -6   5  -8   65.44    4.76
  -1   6   8   68.86    4.75
   6  -1  -5  240.96   12.39
  -6   5  -5  246.08   12.59
  -6   5  -5  229.14   12.42
  -5  -1   5  237.25   12.20
  -6   1   5  249.64   12.28
   6  -1  -5  243.11   12.16
   6  -1  -2  375.18   18.39
  -6   5  -2  368.79   18.66
  -6   5  -2  386.28   18.75
  -5  -1   2  388.50   18.56
  -6   1   2  384.27   18.53
   6  -5   2  371.44   18.60
   6  -1   1  646.39   30.98
  -6   5   1  665.54   31.43
   6  -5  -1  662.57   31.37
  -6   1  -1  640.40   31.38
  -6   5   1  679.66   31.06
  -5  -1  -1  683.08   31.39
   6  -5  -1  656.53   31.34
  -6   5   4  553.77   27.99
   5  -6  -4  558.07   28.04
   6  -1   4  619.78   27.61
   6  -5  -4  579.10   28.10
  -6   1  -4  650.19   28.28
   5   1   4  599.16   27.86
  -5  -1  -4  600.77   28.14
  -6   5   4  564.83   27.66
   6  -5  -4  573.49   27.94
   5  -6  -7   -1.72    2.72
   6  -5  -7    2.87    2.62
   6  -5  -7   -2.61    3.06
   6  -1   7    3.30    1.98
   5   1   7   -1.79    2.57
  -6   5   7    2.35    2.28
   6  -1   7    0.19    2.57
  -5  -1  -7   -0.53    2.83
  -6   1  -7    2.48    3.10
   6  -5 -10   15.62    3.03
   5  -6 -10   14.97    3.07
   6  -1  10    9.07    2.07
   5   1  10   13.74    1.64
   6  -5 -10   19.74    3.54
  -6   5  10   13.09    2.57
   5   1  10   20.07    3.10
   6  -1  10   19.88    2.92
  -6   1 -10    6.40    3.32
  -5  -1 -10   22.24    3.58
   5  -6 -13   65.32    5.03
   6  -5 -13   56.98    5.39
   5   1  13   70.47    4.77
   6  -1  13   73.49    4.79
  -6   5  13   69.08    4.50
  -5  -1 -13   83.46    5.44
   6  -5 -13   66.99    4.82
  -6   1 -13   74.30    5.50
   5  -6 -16  337.31   16.53
   5  -6 -16  350.22   16.94
  -6   1 -16  330.11   17.01
   6  -1  16  313.15   16.20
  -6   5  16  340.59   16.12
   5   1  16  352.65   16.33
  -5  -1 -16  297.62   16.78
   6  -5 -16  342.97   16.38
   5  -6 -19    4.34    3.02
   6  -5 -19    0.95    2.52
   1  -6  19    0.55    3.31
  -6   5  19    3.60    2.47
  -5   6  19    3.31    2.00
   5   1  19    2.24    2.75
  -6   1 -19    1.49    2.96
   5  -6 -19    1.76    3.66
   1  -6  22   20.68    3.86
   6  -5 -22   24.21    3.06
   5  -6 -22   30.00    3.62
   5  -6 -22   31.36    4.47
   5   1  22   25.84    3.40
  -5   6  22   25.43    2.57
  -6   1 -22   22.62    3.42
   5  -6 -25   82.75    5.61
  -6   1 -25   81.30    4.50
   1  -6  25   87.30    6.23
   5  -6 -25   86.68    6.39
  -6   1 -25   83.38    5.52
   5   1  25   91.50    5.48
  -5   6  25   77.25    4.65
   6  -5 -25   82.93    5.28
  -1  -5  28  299.64   14.88
  -6   1 -28  302.31   13.78
   1  -6  28  304.68   15.16
   5  -6 -28  291.02   15.44
  -5  -1 -28  293.99   15.44
  -6   1 -28  293.38   14.64
  -5   6  28  272.78   13.86
   6  -5 -28  287.56   14.27
  -1  -5  31  417.06   20.68
   6  -5 -31  399.51   21.47
  -6   1 -31  426.22   19.70
   5  -6 -31  435.86   21.38
  -5  -1 -31  406.11   21.27
  -6   1 -31  448.63   21.63
  -6   1 -31  423.72   20.55
   6  -5 -31  419.13   20.13
  -1  -5  34    3.73    3.76
   6  -5 -34   -1.06    2.51
   6  -5 -34   -0.41    4.84
  -6   1 -34    6.13    2.09
   5  -6 -34    4.00    4.62
  -6   1 -34    7.33    3.40
  -5  -1 -34    7.50    4.57
  -6   1 -34    9.40    4.74
  -1  -5  37   21.96    4.29
   6  -5 -37   19.75    2.95
   6  -5 -37   25.33    5.68
   5  -6 -37   21.71    5.68
  -6   1 -37   20.71    2.54
  -6   1 -37   17.72    4.00
  -5  -1 -37   20.63    5.09
  -6   1 -37   19.32    5.02
  -1  -5  40    6.32    3.88
   6  -5 -40   12.60    2.58
  -6   1 -40    4.12    2.40
   5  -6 -40    5.54    5.40
   6  -5 -40    4.47    5.48
  -6   1 -40   -0.23    3.54
  -6   1 -40    0.83    5.12
  -5  -1 -40    1.20    4.94
  -1  -5  43    1.52    3.89
   6  -5 -43    3.78    2.46
   6  -5 -43   -2.80    6.11
   5  -6 -43   12.73    5.61
  -6   1 -43    2.75    3.62
  -5  -1 -43    4.13    5.18
  -6   1 -43    6.00    5.42
   6  -5 -46    7.21    2.39
  -1  -5  46    8.00    4.17
   5  -6 -46   16.68    6.33
   6  -5 -46   21.42    6.52
  -6   1 -46    9.73    3.86
  -5  -1 -46    8.12    5.91
  -6   1 -46    1.76    5.95
   6  -5 -49   39.67    3.12
   5  -6 -49   53.30    6.97
  -5  -1 -49   40.58    2.61
   6  -5 -49   48.67    7.73
  -6   1 -49   43.50    4.89
  -1  -5  49   51.05    5.34
  -5  -1 -49   41.48    6.85
  -5  -1 -52   55.40    3.20
   5  -6 -52   70.05    8.01
   6  -5 -52   67.83    8.31
  -6   1 -52   54.87    5.39
   6  -5 -52   39.88    2.52
  -1  -5  52   57.31    5.48
  -6   1 -52   56.85    7.47
   6  -5 -52   39.28    2.54
  -5  -1 -52   60.40    7.56
  -5  -1 -55    9.93    2.58
   5  -6 -55   11.89    6.64
   6  -5 -55    5.47    7.57
  -6   1 -55    4.32    4.38
  -6   1 -55    8.66    6.61
  -1  -5  55    8.85    4.34
  -5  -1 -55    8.07    6.69
   5  -6 -58   14.77    7.61
   6  -5 -58    2.84    7.86
  -5  -1 -58    4.75    2.82
   5  -6 -58    6.12    3.83
  -6   1 -58    1.95    4.36
  -5  -1 -58    2.91    6.98
  -1  -5  58    4.21    4.39
  -6   1 -58   11.39    7.18
   5  -6 -61   10.56    3.79
  -5  -1 -61   12.47    3.22
   5  -6 -61   23.31    8.01
   6  -5 -61    9.96    8.17
  -6   1 -61    7.42    4.77
  -1  -5  61   18.31    4.54
  -5  -1 -61   12.87    7.71
  -6   1 -61    5.62    7.39
   5  -6 -61    7.24    3.81
   5  -6 -64   39.07    8.69
   6  -5 -64   16.41    9.35
  -5  -1 -64   28.42    3.97
  -6   1 -64   37.39    8.38
   5  -6 -64   26.56    4.10
   5  -6 -64   22.86    4.04
  -5  -1 -64   20.42    8.16
  -1  -5  64   24.63    4.78
   5  -6 -67    4.28    8.27
  -6   1 -67    1.59    7.83
   1  -6  67    4.70    5.83
  -5  -1 -67    7.85    8.01
  -6   1 -70    3.77    8.24
  -5  -1 -70    4.30    8.42
  -6   6 -72   41.57    8.92
   0  -6 -72   14.59    8.85
  -6   6 -69   -1.48    8.41
   0  -6 -69    3.94    8.36
   0  -6 -66    6.65    5.81
  -6   6 -66    3.89    7.64
   6  -6  66   11.60    7.65
   0  -6 -66   16.37    7.98
   0  -6 -63    5.70    5.74
  -6   6 -63    7.64    7.46
   0  -6 -63   10.24    7.81
   6  -6  63   -0.48    7.79
   0  -6 -60    9.02    5.50
  -6   6 -60    7.03    7.06
   6  -6  60   12.18    7.17
   0  -6 -60    9.85    7.40
   0  -6 -57   -5.90    5.05
  -6   6 -57    4.12    6.67
   6  -6  57    4.14    7.13
   0  -6 -54   12.70    4.98
  -6   6 -54    8.48    6.54
   6  -6  54    9.44    7.00
   0  -6 -51    1.20    4.46
  -6   6 -51   -0.43    6.02
   6  -6  51    3.96    6.43
   0  -6 -48   34.90    5.01
  -6   6 -48   41.49    6.59
   6  -6  48   40.74    6.84
   0  -6 -45    5.35    4.15
  -6   6 -45    4.54    5.25
   6  -6  45   10.50    5.94
   0  -6 -42   37.89    4.65
  -6   6 -42   43.51    6.04
   6  -6  42   41.22    6.44
  -6   6 -39    0.39    5.09
   6  -6  39   -2.80    5.11
  -6   6 -36   76.57    6.74
   0   6  36   71.51    4.03
   6  -6  36   74.61    6.88
  -6   6 -33    6.35    4.29
   0   6  33    0.28    2.03
   6  -6  33    0.74    4.79
  -6   0  30    3.93    1.65
  -6   6 -30    0.73    4.31
  -6   6 -27    1.77    4.03
  -6   0  27   -0.10    1.98
   0   6  24  115.11    7.38
  -6   6 -24  126.69    8.20
  -6   0  24  124.04    6.52
   0   6  21    2.24    3.22
  -6   0  21    2.48    2.33
   0   6  18   80.31    5.62
  -6   0  18   90.61    5.14
  -6   6 -15    5.89    3.57
   0   6  15    0.81    2.87
  -6   0  15   -0.88    2.41
   0   6  12    2.04    3.01
  -6   6 -12    2.98    3.64
  -6   0  12    1.55    2.61
  -6   6  -9    2.20    3.40
   0   6   9    3.01    2.89
  -6   6  -9    0.30    3.06
  -6   0   9    0.84    2.75
  -6   6  -6   38.96    4.34
  -6   0   6   40.90    3.93
  -6   0   3    3.60    2.88
  -6   0   0  752.43   35.77
   6  -6   0  761.46   35.85
   6   0   3   -1.94    2.35
   6  -6  -3    1.84    2.96
  -6   0  -3   -1.35    3.14
   6  -6  -6   37.99    4.06
   6   0   6   45.20    3.09
   6  -6  -6   32.55    4.31
   6   0   6   32.75    3.67
  -6   0  -6   40.99    4.38
   6  -6  -9    3.50    3.06
   6   0   9    2.70    1.77
   6   0   9    2.49    2.56
  -6   6   9    0.50    2.37
  -6   0  -9    5.09    3.43
   6  -6 -12   14.35    3.24
  -6   6  12   13.17    2.65
   6   0  12   10.15    3.03
  -6   0 -12   11.31    3.77
   6  -6 -15   -3.32    3.18
  -6   6  15   -0.94    2.36
   6   0  15    1.03    2.88
  -6   0 -15    3.94    3.80
   6  -6 -18   10.41    3.17
   6   0  18   20.47    3.31
  -6   6  18   17.02    2.60
  -6   0 -18   19.74    3.90
   6  -6 -21    7.00    3.21
   6   0  21   -0.81    3.00
  -6   6  21    1.03    2.34
   6  -6 -24  209.17   11.59
  -6   6  24  193.04   10.15
   6  -6 -24  212.37   10.74
   6  -6 -27    1.77    4.40
   6  -6 -27    0.21    3.31
   0  -6  27    1.45    3.65
   6  -6 -30   39.04    5.83
   6  -6 -30   57.31    4.58
   0  -6  30   56.29    5.45
  -6   0 -30   56.18    6.10
   6  -6 -33    4.69    5.11
   6  -6 -33   -0.20    3.03
  -6   0 -33   -4.45    4.75
   6  -6 -36   43.36    6.36
   6  -6 -36   46.46    4.48
   6  -6 -39    2.95    5.60
   6  -6 -39    2.47    3.19
  -6   0 -39    3.03    5.25
   6  -6 -42    7.45    5.81
   6  -6 -42    5.69    3.37
  -6   0 -42    0.44    5.74
   6  -6 -45    6.83    5.83
   6  -6 -45    3.71    3.33
  -6   0 -45    0.91    5.83
   6  -6 -48   73.16    8.27
   6  -6 -48   65.29    5.11
  -6   0 -48   79.61    7.75
  -6   0 -51    3.20    1.84
   6  -6 -51   11.77    6.59
  -6   0 -51    1.44    1.79
   6  -6 -51    6.11    3.33
  -6   0 -51   12.80    6.95
   6  -6 -54    7.63    7.45
  -6   0 -54    5.35    2.31
   6  -6 -54    9.72    3.33
  -6   0 -54    9.30    6.65
   6  -6 -57    1.05    7.31
   6  -6 -57    0.60    2.95
   6  -6 -57    1.37    2.94
  -6   0 -57   -4.02    6.74
   6  -6 -60   14.06    8.47
  -6   0 -60   -3.42    3.18
   6  -6 -60   10.24    2.81
  -6   0 -60    8.27    7.34
   6  -6 -60    7.64    2.64
   6  -6 -63    5.57    8.66
  -6   0 -63   -2.73    3.39
  -6   0 -63   12.21    8.10
   6  -6 -66   14.28    8.96
  -6   0 -66   13.13    7.91
   3  -7 -74    5.31    8.83
   3  -7 -71   14.32    8.63
  -7   4 -71   14.23    6.22
  -3  -4 -71   23.25    9.09
   4  -7  71   10.24    8.43
  -7   4 -68   -5.36    8.06
   3  -7 -68   11.05    7.64
  -7   4 -68    2.70    5.94
  -3  -4 -68    8.50    8.53
   3  -7 -68    8.16    7.16
   4  -7  68   -1.34    7.75
  -7   4 -65   -9.47    8.16
   3  -7 -65    4.16    7.22
  -7   4 -65    0.89    5.93
  -3  -4 -65    0.52    7.84
   4  -7  65   15.09    7.89
   3  -7 -65   27.31    7.07
  -7   4 -62   22.12    7.35
   3  -7 -62   12.18    7.09
  -7   4 -62    1.45    5.59
   7  -3 -62    3.87    4.09
  -3  -4 -62    3.51    7.31
   4  -7  62    0.88    7.18
  -7   4 -59   19.61    7.36
   3  -7 -59   21.77    7.13
   7  -3 -59   17.84    4.26
  -7   4 -59   12.20    5.25
  -3  -4 -59    1.93    6.92
   4  -7  59   22.30    7.32
  -7   4 -56   28.46    7.36
   3  -7 -56   25.79    6.73
   7  -3 -56   23.99    4.38
  -7   4 -56   23.91    5.53
   4  -7  56   24.07    7.08
  -3  -4 -56   41.35    8.13
  -7   4 -53   11.48    6.50
   3  -7 -53   12.33    6.10
  -7   4 -53    7.08    4.88
   7  -3 -53   11.44    4.16
   4  -7  53   13.26    6.58
  -3  -4 -53   25.79    6.60
  -7   4 -50    2.33    6.03
   3  -7 -50   18.85    6.13
   7  -4  50   14.75    6.20
  -7   4 -50    6.99    4.69
   7  -3 -50   12.27    3.77
   4  -7  50   11.68    6.20
  -3  -4 -50    7.87    6.30
  -7   4 -47   27.73    6.27
   3  -7 -47   23.86    5.76
   7  -3 -47   16.27    3.78
  -7   4 -47   17.96    4.97
  -3  -4 -47   22.79    6.04
   7  -4  47   22.59    6.18
   4  -7  47   30.21    6.26
   3  -7 -44  287.54   15.96
   7  -4  44  307.47   16.39
  -7   4 -44  299.32   15.20
   7  -3 -44  312.31   14.72
  -3  -4 -44  290.03   16.13
  -4  -3  44  280.92   13.94
   4  -7  44  298.64   16.34
  -7   4 -44  299.80   16.45
  -7   4 -41   27.74    6.03
  -4  -3  41   32.97    3.28
   3  -7 -41   36.65    5.95
   7  -3 -41   30.18    3.99
  -7   4 -41   39.26    4.74
   7  -4  41   43.04    6.01
   4  -7  41   27.51    6.15
   4  -7  38   63.99    6.73
  -7   4 -38   71.91    7.10
  -4  -3  38   67.42    4.69
   3  -7 -38   83.04    6.95
  -7   4 -38   65.61    5.77
   7  -3 -38   78.01    5.28
   7  -4  38   67.72    7.00
  -7   4 -35   55.46    6.31
   4  -7  35   47.15    6.30
  -4  -3  35   54.53    4.34
   3  -7 -35   52.38    5.85
  -7   4 -35   47.32    5.20
   7  -3 -35   59.34    4.71
   3   4  35   55.65    4.20
  -7   4 -32  139.82    8.19
   3  -7 -32  131.45    8.75
   7  -3 -32  139.88    7.87
   3   4  32  134.52    7.59
  -7   4 -32  138.99    8.34
  -7   4 -32  150.93    9.31
  -7   4 -29  235.16   12.34
   3  -7 -29  231.78   12.80
   3   4  29  237.76   11.91
   7  -3 -29  245.19   12.10
  -7   4 -29  238.71   12.52
  -7   4 -29  228.72   13.29
   3  -7 -26  276.08   14.71
  -7   4 -26  274.17   14.22
   3   4  26  276.65   13.89
   7  -3 -26  297.52   14.06
  -7   3  23   55.58    4.04
   7  -3 -23   52.20    6.11
  -7   4 -23   60.47    4.91
   7  -3 -23   55.07    4.67
   3   4  23   65.54    4.43
   7  -3 -23   54.85    3.88
  -7   3  20   54.35    4.31
  -7   4 -20   71.16    4.89
   7  -3 -20   58.02    5.79
   7  -3 -20   57.52    4.50
   7  -3 -20   58.15    4.08
   7  -3 -17  126.27    8.27
   3   4  17  125.49    6.34
  -7   4 -17  121.87    7.41
   7  -3 -17  134.90    7.04
   7  -3 -17  134.98    7.35
  -7   3  17  126.17    7.09
  -7   4 -17  116.10    7.98
  -7   4 -14    9.71    3.65
  -7   3  14    5.73    2.71
  -7   4 -14    6.11    3.17
   7  -3 -14    6.93    3.77
  -3   7  14    7.74    3.82
   3   4  14    4.76    1.84
   7  -3 -14   13.14    3.04
   7  -3 -14    9.10    2.62
   7  -3 -11  420.38   21.38
  -7   4 -11  416.53   21.05
  -3   7  11  436.09   21.47
   7  -3 -11  464.25   20.88
   7  -3 -11  441.26   20.87
  -7   3  11  435.81   20.94
  -7   4 -11  412.54   21.42
   7  -3  -8  881.33   41.35
  -7   4  -8  872.87   41.25
  -3   7   8  859.44   41.42
   7  -3  -8  891.49   40.97
   7  -3  -8  914.60   41.03
  -7   3   8  878.11   41.11
  -7   4  -8  834.53   41.42
  -7   4  -5   70.61    5.31
  -7   3   5   62.35    4.77
  -3   7   5   58.02    5.40
  -7   4  -5   56.44    5.09
   7  -3  -5   68.41    5.09
   7  -3  -5   65.44    4.58
   7  -3  -5   67.44    4.73
   7  -4   5   61.46    5.05
  -7   4  -2   16.06    3.48
  -7   3   2   21.40    3.56
   7  -3  -2   16.97    3.31
   7  -4   2   16.08    3.36
  -7   4  -2   15.10    3.77
   7  -3  -2   19.02    2.76
   7  -3  -2   13.56    3.16
   7  -4   2   22.17    3.47
   7  -3   1  386.60   18.45
   7  -4  -1  372.66   18.53
   7  -3   1  387.36   18.53
   7  -4  -1  369.18   18.52
  -7   3  -1  387.47   18.70
  -7   4   1  355.49   18.54
  -7   4   4   21.40    3.69
  -7   3  -4   44.88    4.37
   7  -4  -4   23.12    3.94
   7  -3   4   45.15    3.62
  -7   4   4   30.33    3.63
   7  -4  -4   26.97    3.62
   7  -3   4   44.72    4.10
   7  -3   7  257.32   12.63
   7  -4  -7  243.65   13.08
   7  -3   7  256.03   13.05
   7  -4  -7  244.83   12.76
  -7   4   7  246.19   12.72
  -7   3  -7  253.92   13.23
  -7   4   7  254.67   12.87
  -7   4  10   13.35    3.01
  -7   3 -10   13.57    3.75
   7  -4 -10   16.99    3.81
  -7   3 -10   11.23    3.23
  -7   4  10   19.30    3.08
   7  -4 -10   12.38    2.97
  -7   3 -13  135.56    7.59
  -7   4  13  127.72    7.53
   7  -4 -13  148.47    7.56
  -7   3 -13  135.78    8.29
   7  -4 -16  251.92   13.03
  -7   4  16  238.95   12.27
  -7   3 -16  226.10   12.13
   7  -4 -16  249.37   12.15
  -7   3 -16  239.84   13.06
   7  -4 -19  262.76   13.89
  -7   3 -19  253.73   12.83
   4  -7 -19  268.59   13.55
   7  -4 -19  246.32   12.73
   4   3  19  257.75   12.91
  -7   3 -19  254.31   13.85
   7  -4 -22  301.49   15.85
   7  -4 -22  306.18   14.60
   7  -4 -22  304.98   14.54
   4   3  22  289.35   14.63
   4  -7 -22  295.61   15.45
  -7   3 -22  284.87   14.66
   7  -4 -25   60.00    4.33
   7  -4 -25   57.80    4.11
   4   3  25   56.22    4.53
  -7   3 -25   56.05    4.86
   7  -4 -25   59.16    6.16
   4  -7 -25   63.88    5.66
  -7   3 -25   55.62    4.41
   7  -4 -28 1100.40   51.49
   7  -4 -28 1137.85   50.10
  -4   7  28 1031.80   49.57
  -7   3 -28 1069.94   50.44
   4   3  28 1080.24   50.14
   7  -4 -28 1132.23   49.88
   4  -7 -28 1081.79   50.91
  -7   3 -28 1077.84   50.13
  -7   3 -31   78.51    7.20
  -7   3 -31   78.52    5.62
   4  -7 -31   94.92    6.95
   7  -4 -31   87.46    5.41
   7  -4 -31   85.54    4.86
  -4   7  31   83.05    4.44
   4   3  31   77.65    5.59
  -7   3 -31   85.77    5.97
  -3  -4  34    7.77    3.53
  -7   3 -34    9.58    4.85
   4  -7 -34   -0.67    4.75
  -7   3 -34    0.18    3.26
   7  -4 -34    7.16    3.02
   4   3  34    2.69    2.91
  -7   3 -34   -1.70    3.68
  -4  -3 -34   10.05    4.84
   7  -4 -34    4.68    1.97
  -7   3 -37   80.97    7.29
  -3  -4  37   68.64    5.46
  -7   3 -37   63.28    5.24
   4  -7 -37   70.12    6.85
  -7   3 -37   84.50    5.86
   7  -4 -37   70.65    4.98
   7  -3  37   70.86    6.72
  -4  -3 -37   64.58    6.66
   3  -7  40    7.80    5.27
  -3  -4  40    6.96    3.63
  -7   3 -40    8.37    5.42
   4  -7 -40   19.31    5.65
  -7   3 -40   10.40    3.59
   7  -4 -40   12.84    3.17
  -7   3 -40   -1.98    4.07
  -4  -3 -40   12.00    5.39
  -7   3 -43   40.03    6.63
  -3  -4  43   25.31    4.07
   3  -7  43   40.19    6.17
   4  -7 -43   48.46    6.48
   7  -4 -43   32.46    3.72
  -7   3 -43   36.79    4.79
  -4  -3 -43   33.30    6.42
  -7   3 -46   48.82    7.42
  -3  -4  46   70.07    5.07
   4  -7 -46   71.48    7.41
   7  -4 -46   57.17    8.53
  -7   3 -46   62.35    5.71
   7  -4 -46   73.72    4.84
   3  -7  46   61.60    7.14
  -4  -3 -46   76.83    7.40
  -7   3 -49   13.67    6.18
   4  -7 -49   19.03    6.52
   7  -4 -49    6.77    7.48
  -7   3 -49    6.68    4.42
   7  -4 -49   13.24    3.19
   3  -7  49   14.69    5.98
  -3  -4  49   12.21    3.31
  -4  -3 -49   11.95    6.35
  -7   3 -52    6.77    6.74
   7  -4 -52   -7.67    7.87
   4  -7 -52   17.61    6.73
  -7   3 -52    9.92    4.63
  -4  -3 -52    5.48    5.98
  -3  -4  52    7.33    3.11
   3  -7  52   11.28    6.29
  -7   3 -55    5.46    6.58
   4  -7 -55   10.16    6.93
   7  -4 -55   -8.04    8.20
  -7   3 -55    2.93    4.55
   3  -7  55    1.22    6.27
  -3  -4  55    3.15    2.65
  -4  -3 -55   16.58    6.86
  -7   3 -58   11.69    7.31
   4  -7 -58    9.15    7.17
   7  -4 -58   -9.09    9.29
  -7   3 -58    1.90    4.80
  -4  -3 -58    4.88    7.21
   3  -7  58    7.93    6.66
  -7   3 -61   19.37    7.61
   4  -7 -61    4.03    7.57
   7  -4 -61    2.05    8.90
  -7   3 -61   11.91    5.43
  -4  -3 -61    8.55    7.60
   3  -7  61   22.00    7.30
  -7   3 -64   19.68    8.04
   4  -7 -64   12.85    8.20
  -7   3 -64   17.26    5.59
   4  -7 -64   16.16    6.22
   3  -7  64   10.76    6.98
  -4  -3 -64   15.19    8.08
  -7   3 -67    4.34    8.13
   4  -7 -67    3.76    8.36
  -7   3 -67    4.89    5.64
   3  -7  67    1.24    7.07
  -4  -3 -67    5.97    8.25
   4  -7 -70   14.37    8.89
  -7   3 -70    4.41    6.07
   2  -7 -72   24.15    7.98
  -7   5 -72   17.72    7.10
  -2  -5 -72   28.99    9.80
   2  -7 -69    4.89    7.76
  -7   5 -69    0.32    6.65
  -2  -5 -69    4.27    8.71
   5  -7  69    6.20    8.27
   2  -7 -69    7.30    7.97
  -7   5 -66   13.65    8.35
   2  -7 -66   15.50    6.99
  -7   5 -66   12.67    6.54
  -2  -5 -66    9.33    8.39
   2  -7 -66   14.88    8.09
   5  -7  66    7.13    8.22
  -7   5 -63    2.05    7.55
  -2  -5 -63    7.69    4.18
   2  -7 -63   14.80    6.97
  -7   5 -63    4.01    5.87
   2  -7 -63   19.72    7.17
   7  -2 -63    5.90    5.26
   5  -7  63    2.34    7.77
  -2  -5 -63    0.50    7.57
  -7   5 -60    7.54    7.15
   2  -7 -60   10.91    6.49
   7  -5  60   15.76    7.61
   7  -2 -60   21.36    5.46
  -7   5 -60   12.00    6.29
   5  -7  60    7.88    7.41
  -2  -5 -60    0.49    7.45
  -7   5 -57   19.11    7.38
   2  -7 -57   18.16    6.55
   7  -2 -57   16.35    5.14
  -7   5 -57   22.50    5.60
  -2  -5 -57   13.64    6.91
   5  -7  57   25.93    7.34
   7  -5  57   15.47    7.14
  -7   5 -54   21.51    7.19
   2  -7 -54   19.00    6.08
   7  -2 -54    6.73    4.84
  -7   5 -54   12.84    5.16
  -2  -5 -54   13.13    6.48
   5  -7  54   10.00    6.84
   7  -5  54   20.29    6.99
  -7   5 -51   47.66    7.64
   2  -7 -51   34.04    6.25
   7  -2 -51   41.17    5.30
  -2  -5 -51   29.86    7.01
  -7   5 -51   48.87    5.62
   7  -5  51   47.08    7.13
   5  -7  51   46.26    7.30
  -7   5 -48  127.46    9.83
   2  -7 -48  113.29    9.01
   5  -7  48  146.11    9.84
   7  -2 -48  135.83    8.40
   7  -5  48  133.92   10.21
  -7   5 -45   36.38    6.54
   2  -7 -45   38.99    5.79
   7  -2 -45   35.37    4.86
   5  -7  45   52.38    6.87
   7  -5  45   30.58    6.28
   2  -7 -42  140.37    9.30
   7  -5  42  144.17   10.06
   7  -2 -42  139.53    8.67
  -7   5 -42  156.71   10.21
   5  -7  42  150.08   10.06
  -7   5 -39   25.32    5.89
   2  -7 -39   21.44    4.83
   7  -2 -39   24.51    4.20
   2   5  39   24.52    3.02
   5  -7  39   31.98    5.84
  -7   5 -36   -5.76    5.03
  -5  -2  36    5.20    2.25
   2  -7 -36    6.59    4.41
   7  -2 -36    4.69    3.65
   2   5  36    0.38    2.58
   7  -5  36   -0.79    5.08
  -5  -2  36    2.89    2.07
   5  -7  36    5.08    5.11
   5  -7  33  100.62    7.80
  -7   5 -33  115.31    8.01
   2  -7 -33  102.55    7.25
   2   5  33   98.26    5.88
  -5  -2  33   99.31    5.62
   7  -2 -33  113.61    6.82
   2   5  30  163.29    8.29
   7  -2 -30  145.80    8.78
   5  -7  30  157.34    9.82
  -7   5 -30  148.75    9.79
  -7   2  27  155.65    7.84
  -7   5 -27  166.03    9.03
   7  -2 -27  146.41    8.65
  -7   5 -27  145.71    9.67
  -2   7  24  440.34   21.85
  -7   5 -24  407.86   21.32
   7  -2 -24  427.48   21.10
  -7   2  24  456.72   20.67
   2   5  21   75.32    5.02
  -7   5 -21   83.03    5.90
  -2   7  21   93.23    6.53
   7  -2 -21   86.99    5.60
  -7   2  21   83.05    5.15
  -2   7  18  118.65    7.58
   2   5  18  106.50    6.29
  -7   5 -18  122.07    7.34
   7  -2 -18  112.05    6.81
  -7   2  18  115.10    6.50
   7  -2 -15  431.13   21.82
   2   5  15  437.09   20.68
  -7   5 -15  443.05   21.43
  -2   7  15  439.94   21.55
   7  -2 -15  440.87   21.11
  -7   2  15  422.35   20.92
  -7   5 -15  455.26   21.83
   7  -2 -12  314.66   16.63
   2   5  12  333.20   15.65
  -7   5 -12  364.90   16.45
  -2   7  12  322.72   16.46
   7  -2 -12  313.17   16.02
  -7   5 -12  341.97   16.72
  -7   2  12  293.67   15.93
   7  -2  -9  447.05   22.26
  -7   5  -9  468.76   22.20
  -2   7   9  458.92   22.20
   7  -2  -9  452.54   21.83
  -7   2   9  445.54   21.85
  -7   5  -9  451.29   22.39
  -7   5  -6   15.64    3.71
   7  -2  -6    8.68    3.43
  -7   5  -6    8.66    3.25
  -2   7   6    8.15    3.76
   7  -2  -6    3.38    2.85
  -7   2   6    2.58    3.05
  -7   5  -3   49.27    4.45
   7  -2  -3   35.82    3.75
  -2   7   3   21.67    3.98
  -7   5  -3   42.20    4.29
   7  -2  -3   27.31    3.49
  -7   2   3   33.75    4.01
   7  -5   3   40.32    4.21
   7  -5   0  252.72   12.75
   7  -2   0  228.39   12.35
  -7   5   0  245.93   12.98
  -7   5   0  258.63   12.86
   7  -5   0  234.66   12.65
  -7   2   0  245.78   12.70
  -7   5   3  282.63   14.64
  -7   5   3  272.37   14.23
   7  -5  -3  287.83   14.37
   7  -2   3  280.99   13.86
   7  -2   3  287.47   14.13
   7  -5  -3  269.68   14.15
  -7   2  -3  262.62   14.26
  -7   5   6   87.20    5.85
   5  -7  -6   90.35    6.11
   7  -5  -6   81.50    6.00
   7  -2   6   72.18    5.20
  -7   5   6   83.11    5.43
   7  -2   6   78.26    5.66
  -7   2  -6   84.66    6.05
   7  -5  -6   83.51    5.69
  -7   5   9  251.98   12.80
   5  -7  -9  256.25   13.01
   7  -2   9  245.26   12.23
   7  -5  -9  271.25   13.24
   5   2   9  241.16   12.56
  -7   5   9  241.44   12.43
   7  -2   9  231.16   12.77
  -7   2  -9  241.26   13.12
   7  -5  -9  248.05   12.65
   5  -7 -12  200.77   11.24
   7  -5 -12  189.63   11.34
   5   2  12  233.00   11.00
  -7   5  12  197.73   10.69
  -7   2 -12  216.81   11.63
   7  -5 -12  210.56   10.94
   5  -7 -15  314.45   15.97
   7  -5 -15  305.16   16.14
   5  -7 -15  295.79   15.95
  -7   5  15  312.35   15.47
   5   2  15  319.93   15.54
   7  -5 -15  313.82   15.55
  -7   2 -15  331.04   16.38
   7  -5 -18   61.26    5.68
   5  -7 -18   68.29    5.54
   5   2  18   64.03    4.69
  -5  -2 -18   50.32    5.43
   7  -5 -18   57.80    4.59
  -7   2 -18   53.25    5.70
  -7   2 -21  411.00   19.52
   7  -5 -21  401.44   20.71
   5  -7 -21  405.12   20.48
   5   2  21  399.78   19.76
   7  -5 -21  421.94   19.78
  -7   2 -24  256.83   12.98
   5  -7 -24  273.76   14.38
  -5   7  24  264.31   12.82
  -7   2 -24  258.93   13.65
   5   2  24  260.01   13.41
   7  -5 -24  283.62   13.30
  -7   2 -27   43.82    3.57
   5  -7 -27   44.03    5.48
   5   2  27   47.50    4.28
  -7   2 -27   42.60    4.54
  -5   7  27   36.68    3.12
   7  -5 -27   39.50    3.85
   5  -7 -30  110.57    8.10
  -7   2 -30  112.27    6.37
  -5  -2 -30  127.61    8.38
  -5   7  30  103.99    5.98
  -7   2 -30  128.15    7.43
   5   2  30  131.94    7.04
   7  -5 -30  115.17    6.50
  -2  -5  33   44.19    5.01
   5  -7 -33   56.71    6.20
  -7   2 -33   46.24    3.81
  -7   2 -33   45.88    4.76
  -5  -2 -33   50.07    6.08
  -7   2 -33   53.91    6.13
   7  -5 -33   43.40    3.74
  -2  -5  36    5.83    4.01
   5  -7 -36   -1.49    5.11
  -7   2 -36    4.61    2.79
  -7   2 -36   -0.50    4.03
  -7   2 -36    4.80    5.25
   7  -5 -36    6.44    2.55
  -5  -2 -36    6.47    4.96
   7  -5 -39  114.90    9.47
  -7   2 -39  115.70    6.68
   5  -7 -39  118.17    8.68
  -7   2 -39  116.33    7.48
  -2  -5  39  121.05    7.63
  -5  -2 -39  116.73    8.76
   7  -5 -39  115.31    6.27
  -7   2 -39  120.82    9.13
  -2  -5  42   90.48    6.64
   5  -7 -42   83.07    8.06
   7  -5 -42   88.81    8.44
  -7   2 -42   84.76    5.61
  -7   2 -42   92.25    6.57
   7  -5 -42   89.42    4.89
  -5  -2 -42   90.13    7.90
  -7   2 -42   80.46    8.15
   2  -7  45   73.55    6.90
  -2  -5  45   73.31    5.69
  -7   2 -45   61.25    4.68
   7  -5 -45   62.37    8.17
   5  -7 -45   74.06    7.39
  -7   2 -45   62.11    5.68
   7  -5 -45   51.48    3.22
  -5  -2 -45   69.24    7.37
  -7   2 -45   70.14    7.64
  -2  -5  48   99.29    6.77
   2  -7  48   90.01    8.23
  -7   2 -48   91.65    6.02
   7  -5 -48   79.33    9.31
   5  -7 -48  100.38    9.08
  -7   2 -48   97.50    7.15
  -5  -2 -48   91.02    8.62
  -7   2 -48  108.06    8.89
  -7   2 -51   46.82    7.83
   5  -7 -51   39.05    7.38
   7  -5 -51   32.19    8.17
  -7   2 -51   34.99    5.23
   2  -7  51   37.47    6.12
  -5  -2 -51   41.78    7.16
  -2  -5  51   34.66    4.87
  -7   2 -54   -4.07    6.55
   5  -7 -54    3.21    7.14
   7  -5 -54   -2.30    7.89
  -7   2 -54    2.94    4.72
  -5  -2 -54   -0.48    6.72
  -2  -5  54    2.03    3.98
   2  -7  54   -0.39    5.78
  -7   2 -57    5.20    7.14
   5  -7 -57    2.84    7.31
   7  -5 -57   -2.99    8.21
  -7   2 -57    8.69    5.14
   2  -7  57    8.48    5.93
  -2  -5  57   13.15    4.22
  -5  -2 -57   14.65    7.16
  -7   2 -60   19.62    8.25
   7  -5 -60   18.65    9.15
   5  -7 -60   17.56    7.99
  -7   2 -60    3.61    5.02
  -2  -5  60    5.25    4.04
  -5  -2 -60    6.78    7.79
   2  -7  60    0.39    6.43
  -7   2 -63    9.17    7.84
   7  -5 -63   12.28    9.11
   5  -7 -63   -1.00    8.39
  -7   2 -63   -5.63    5.58
   5  -7 -63    5.25    5.36
  -5  -2 -63    2.14    8.04
   2  -7  63    1.54    6.43
  -7   2 -66   -2.21    7.81
   5  -7 -66    8.68    9.05
  -7   2 -66   -1.14    5.56
  -5  -2 -66    1.63    8.02
   2  -7  66   -1.14    6.39
  -7   2 -69   19.07    6.15
  -7   6 -70   13.29    7.24
  -1  -6 -70   13.03    9.18
   1  -7 -70   14.34    9.32
   1  -7 -67   19.38    6.86
  -7   6 -67   23.65    8.58
   1  -7 -67   12.96    8.45
  -1  -6 -67   11.14    9.01
  -6   7 -64   26.01    8.46
  -7   6 -64   42.74    8.45
   1  -7 -64   17.17    6.59
  -1  -6 -64   36.65    5.45
   7  -1 -64   41.21    7.93
   1  -7 -64   26.77    8.59
  -1  -6 -64   38.34    8.70
   6  -7  64   38.56    8.83
  -7   6 -61   26.25    8.14
  -6   7 -61   21.60    7.80
   1  -7 -61   21.95    6.45
   7  -1 -61   32.78    7.32
   6  -7  61   24.49    8.31
   7  -6  61   34.28    8.01
  -1  -6 -61   39.70    8.21
  -6   7 -58   16.45    7.16
  -7   6 -58   14.78    7.52
   1  -7 -58   20.32    6.18
   7  -1 -58   13.11    6.41
   6  -7  58   20.81    8.02
  -1  -6 -58   17.79    7.09
   7  -6  58   14.72    7.70
  -7   6 -55   40.97    7.35
  -6   7 -55   48.86    7.72
   1  -7 -55   41.81    6.51
   7  -1 -55   49.70    6.93
   7  -6  55   40.93    8.26
   6  -7  55   50.13    7.77
  -7   6 -52    2.83    6.52
  -6   7 -52    3.61    6.42
   1  -7 -52    2.81    4.96
   7  -1 -52   -1.22    5.37
   6  -7  52    2.78    6.88
   7  -6  52   -1.40    6.63
   1  -7 -49   80.33    7.05
  -7   6 -49   70.52    8.26
  -6   7 -49   72.70    7.89
   6  -7  49   74.85    8.59
   1  -7 -46   83.92    7.00
  -6   7 -46   81.99    7.92
  -7   6 -46   95.55    8.43
   7  -6  46   98.41    8.52
   6  -7  46   93.98    8.59
   1  -7 -43   62.50    5.93
  -6   7 -43   61.61    7.11
  -7   6 -43   59.98    6.96
   6  -7  43   67.07    7.48
   7  -6  43   68.55    7.47
  -6   7 -40   16.50    5.64
  -7   6 -40   20.67    5.84
   1   6  40   27.41    2.64
   7  -6  40   24.46    5.99
   6  -7  40   29.83    6.25
  -6   7 -37  227.66   12.26
  -1   7  37  189.91    9.43
   7  -6  37  218.23   12.25
   1   6  37  198.12    9.85
   6  -7  37  217.25   12.26
  -7   6 -37  226.76   12.32
  -6   7 -34  116.94    8.58
  -7   6 -34  108.47    8.45
   7  -6  34  125.96    8.57
   1   6  34  112.12    6.27
   6  -7  34  116.44    8.64
  -6  -1  34  110.98    5.79
  -7   1  31  258.45   12.14
  -6   7 -31  274.53   14.44
  -6  -1  31  245.54   12.42
   7  -1 -31  261.60   13.46
  -7   6 -31  245.74   14.26
   6  -7  31  288.76   14.63
  -6   7 -28  979.84   44.19
   7  -1 -28  907.88   43.33
  -6  -1  28  913.26   42.69
  -7   6 -28  981.62   44.25
  -7   1  28  910.69   42.57
  -6   7 -25  421.11   20.99
  -1   7  25  402.40   20.60
  -7   6 -25  417.08   20.58
  -6  -1  25  403.17   19.60
   7  -1 -25  405.17   20.22
  -7   1  25  421.59   19.56
  -1   7  22  229.62   11.76
  -6   7 -22  231.83   12.15
   1   6  22  201.14   11.10
  -7   6 -22  217.29   11.70
   7  -1 -22  193.35   11.26
  -6  -1  22  219.12   10.86
  -7   1  22  208.46   10.71
  -1   7  19  512.72   25.46
  -7   6 -19  554.11   25.67
   1   6  19  520.55   25.07
  -6  -1  19  521.50   24.97
   7  -1 -19  529.28   25.29
  -7   1  19  525.33   24.90
   1   6  16   18.77    3.37
  -7   6 -16   14.88    4.08
  -1   7  16   19.80    4.20
   7  -1 -16   22.99    3.61
  -7   1  16   26.78    3.33
  -6  -1  16   17.53    3.24
  -7   6 -13  425.22   20.73
  -7   6 -13  420.18   20.47
  -1   7  13  413.07   20.26
   1   6  13  410.50   19.83
  -6  -1  13  412.40   19.99
   7  -1 -13  401.42   20.08
  -7   1  13  403.88   19.88
  -7   6 -10  133.91    8.68
  -7   6 -10  152.15    8.77
   1   6  10  148.88    7.99
  -1   7  10  142.03    8.51
  -6  -1  10  131.03    8.13
   7  -1 -10  139.03    8.23
  -7   1  10  155.57    8.16
   7  -1  -7  783.47   36.52
  -7   6  -7  779.42   36.77
  -7   1   7  787.16   36.32
   7  -1  -7  758.48   36.20
  -6  -1   7  759.32   36.33
  -1   7   7  763.37   36.37
  -7   6  -7  762.04   36.62
   7  -1  -4   98.60    6.60
  -7   6  -4   93.02    6.85
  -7   6  -4   94.28    7.02
   7  -1  -4  104.98    6.40
  -7   1   4  103.13    6.61
  -6  -1   4  107.09    6.63
  -7   6  -1  429.68   21.83
   7  -1  -1  421.51   21.36
  -7   6  -1  425.89   21.90
  -7   1   1  462.93   21.76
  -6  -1   1  470.98   21.80
   7  -6   1  449.04   21.79
  -7   6   2    2.36    3.45
   6  -7  -2    0.91    3.54
   7  -6  -2   -0.84    3.47
   7  -1   2   -1.51    2.83
   6   1   2    4.06    3.19
  -6  -1  -2   -0.29    3.48
  -7   1  -2    3.22    3.60
   7  -6  -5  774.67   36.60
   7  -1   5  787.73   35.93
  -7   1  -5  800.33   36.75
   6   1   5  755.09   36.25
  -6  -1  -5  763.59   36.65
   7  -6  -5  733.01   36.42
   6  -7  -5  776.27   36.62
   6   1   8  673.34   31.52
   7  -6  -8  694.01   32.67
   7  -1   8  692.87   31.77
  -6  -1  -8  701.27   32.75
  -7   6   8  674.31   32.04
  -7   1  -8  703.25   32.84
   6   1   8  650.16   32.18
   7  -1   8  669.02   32.18
   6  -7  -8  695.76   32.56
   7  -6  -8  679.13   32.40
   6  -7 -11  865.87   41.74
   7  -1  11  893.94   40.92
   6   1  11  861.52   40.62
   7  -6 -11  911.92   42.02
  -6  -1 -11  866.26   42.02
  -7   1 -11  934.86   42.22
   6   1  11  884.59   41.50
  -7   6  11  883.19   41.28
   7  -1  11  919.29   41.53
   7  -6 -11  908.80   41.66
   6  -7 -14  116.20    7.47
   7  -6 -14  116.12    7.90
  -6  -1 -14  128.40    8.11
  -7   1 -14  125.48    8.12
   6   1  14  116.14    7.20
  -7   6  14  126.92    6.98
   7  -1  14  114.38    7.22
   7  -6 -14  118.52    7.40
   6  -7 -17  387.54   19.49
   6  -7 -17  391.48   19.85
  -6  -1 -17  391.39   19.99
  -7   6  17  401.45   19.05
  -7   1 -17  424.98   20.18
   7  -1  17  410.73   19.28
   6   1  17  382.22   19.19
  -6   7  17  369.73   18.75
   7  -6 -17  404.91   19.36
   7  -6 -20    7.43    3.35
   6  -7 -20    2.67    3.64
   6  -7 -20    4.04    4.34
  -7   6  20    3.68    2.97
  -6   7  20    2.56    2.50
   6   1  20   -0.88    3.41
  -7   1 -20    6.96    4.54
  -6  -1 -20    4.79    4.41
   6  -7 -23  438.10   21.27
   6  -7 -23  418.58   21.78
  -7   6  23  429.24   20.74
  -6   7  23  417.88   20.51
   6   1  23  454.49   21.06
   7  -6 -23  443.38   21.02
   6  -7 -26  521.20   25.20
   6  -7 -26  536.01   25.93
  -6   7  26  500.50   24.44
   6   1  26  539.89   25.00
   7  -6 -26  528.70   24.97
   6  -7 -29  114.93    7.32
   6  -7 -29  125.22    8.47
  -6   7  29  110.99    6.38
   7  -6 -29  117.36    6.96
   7  -6 -32   80.15    7.86
   6  -7 -32   96.16    7.84
   6  -7 -32   84.39    6.32
   7  -6 -32   88.12    5.86
  -6  -1 -32  103.09    7.78
   6  -7 -35  244.19   12.54
   7  -6 -35  247.21   13.94
   6  -7 -35  239.75   13.66
  -7   1 -35  241.82   13.83
  -6  -1 -35  220.41   13.49
   7  -6 -35  226.95   11.99
   7  -6 -38   96.68    8.48
   6  -7 -38  106.95    8.39
   6  -7 -38   86.37    6.52
  -6  -1 -38   97.91    8.11
  -7   1 -38   97.96    8.32
   7  -6 -38   96.71    6.08
  -7   1 -41  263.94   12.77
   6  -7 -41  268.22   14.14
   7  -6 -41  276.27   15.85
   6  -7 -41  292.94   15.87
  -6  -1 -41  309.87   15.89
  -7   1 -41  323.32   16.11
   7  -6 -41  286.41   13.71
   7  -6 -44  479.02   22.50
   6  -7 -44  443.02   20.44
   6  -7 -44  468.96   22.21
  -6  -1 -44  483.80   22.32
   7  -6 -44  458.75   19.91
  -7   1 -44  433.73   22.09
   6  -7 -47   32.25    7.18
  -7   1 -47   29.45    2.76
   7  -6 -47   31.02    7.26
   7  -6 -47   35.24    3.46
   6  -7 -47   37.41    4.66
  -6  -1 -47   34.11    6.96
  -7   1 -47   39.72    6.90
   6  -7 -50   31.93    7.69
  -7   1 -50   24.03    2.83
   7  -6 -50   30.64    7.79
   7  -6 -50   27.19    3.15
   1  -7  50   45.44    6.36
   6  -7 -50   32.18    4.45
  -6  -1 -50   23.76    7.02
  -7   1 -50   24.68    6.97
  -7   1 -53   31.47    3.17
   7  -6 -53   46.75    8.55
   6  -7 -53   23.13    8.16
   6  -7 -53   40.53    4.68
  -7   1 -53   33.56    8.01
   1  -7  53   35.56    6.53
  -6  -1 -53   38.10    7.38
   7  -6 -53   27.83    2.67
   6  -7 -56   11.67    7.89
   7  -6 -56    9.42    8.19
  -7   1 -56    6.89    2.97
   6  -7 -56    6.34    4.04
  -6  -1 -56    6.75    7.15
  -7   1 -56   12.20    7.57
   1  -7  56   13.14    5.98
   7  -6 -59   15.42    8.28
   6  -7 -59   14.03    8.34
  -7   1 -59   11.42    3.26
   6  -7 -59   17.14    4.24
  -6  -1 -59   31.09    8.04
   1  -7  59   18.30    6.53
  -7   1 -59   30.45    8.01
   7  -6 -62    1.77    8.56
   6  -7 -62   10.65    8.92
   6  -7 -62    4.66    4.13
  -6  -1 -62    2.17    7.92
   1  -7  62   11.86    6.51
  -7   1 -62    9.51    8.39
   1  -7  65   13.80    6.44
  -6  -1 -65   13.93    8.39
   0  -7 -71    7.88    9.76
   0  -7 -68   11.94    9.01
  -7   7 -65    5.26    8.10
   0  -7 -65    8.83    9.01
  -7   7 -62    7.21    7.81
   0  -7 -62   -3.96    7.80
  -7   7 -59   -4.03    7.55
   7  -7  59   11.19    7.95
  -7   7 -56   39.97    7.78
   7  -7  56   37.40    7.83
  -7   7 -53    6.76    6.70
   7  -7  53   -3.42    7.09
  -7   7 -50    6.15    6.42
   7  -7  50    9.07    6.57
  -7   7 -47    6.03    6.47
   7  -7  47    7.00    6.67
  -7   7 -44  119.84    9.57
   7  -7  44  129.18   10.04
  -7   7 -41    5.33    5.97
   0   7  41   -0.29    1.86
   7  -7  41    1.80    6.17
  -7   7 -38  181.85   10.98
   7  -7  38  157.65   10.75
   0   7  38  156.62    8.00
  -7   7 -35    2.56    5.44
   0   7  35   -1.58    2.45
   7  -7  35    8.80    5.49
  -7   7 -32   97.60    7.73
  -7   0  32   80.34    4.85
  -7   7 -29   -7.34    4.94
  -7   0  29    5.26    2.59
   0   7  26   13.72    4.45
  -7   7 -26   18.75    5.01
  -7   0  26   18.07    3.05
   0   7  23    6.56    4.12
  -7   7 -23    6.35    4.70
  -7   0  23   -0.87    2.89
   0   7  20   12.55    3.91
  -7   7 -20   21.04    4.97
  -7   0  20   13.67    3.31
  -7   7 -17    1.59    4.38
   0   7  17    0.24    3.67
  -7   0  17    0.42    3.03
  -7   7 -14   84.10    6.69
   0   7  14   92.99    6.09
   7   0 -14   77.46    6.08
  -7   0  14   82.50    5.82
  -7   7 -11    6.40    4.25
   0   7  11    0.24    3.59
  -7   7 -11   -1.94    4.23
   7   0 -11   -1.03    3.58
  -7   0  11    1.44    3.23
   0   7   8  171.36    9.47
  -7   0   8  174.50    9.50
   7   0  -8  158.40    9.46
  -7   0   5   -0.27    3.39
   7   0  -2   -3.48    3.36
  -7   0   2    2.87    3.60
   7   0   1    5.47    3.00
   7  -7  -1    1.57    3.70
  -7   0  -1   -3.64    4.08
   7   0   4   43.37    3.83
   7   0   4   42.17    4.46
  -7   0  -4   45.59    5.05
   7  -7  -7   -1.50    3.68
   7   0   7   -0.14    2.42
   7   0   7    6.10    3.46
  -7   0  -7   -7.69    4.05
   7  -7 -10    3.81    3.65
   7   0  10    8.43    2.40
   7   0  10    7.02    3.55
  -7   0 -10   16.08    4.54
   7  -7 -13    6.00    3.83
  -7   7  13    2.29    2.98
   7   0  13   -0.48    3.56
  -7   0 -13    0.73    4.41
   7  -7 -16   24.01    4.19
   7   0  16   15.59    3.93
  -7   7  16   12.64    3.08
  -7   0 -16   14.74    4.65
   7  -7 -19    2.73    3.70
   7   0  19    1.69    3.84
  -7   7  19    2.69    2.86
  -7   0 -19   -0.78    4.49
  -7   7  22  137.28    7.69
   7   0  22  127.66    8.21
  -7   0 -22  148.75    9.45
   7  -7 -22  139.09    8.24
   7  -7 -25    6.22    3.83
   7  -7 -25    4.18    5.02
  -7   7  25    0.34    3.04
   7  -7 -28  599.63   28.28
   7  -7 -28  549.46   27.22
   7  -7 -31    6.09    5.40
   7  -7 -31   -2.96    3.74
   7  -7 -34  226.30   13.63
  -7   0 -34  228.46   13.64
   7  -7 -34  226.60   12.10
   7  -7 -37   -1.31    6.23
   7  -7 -37   -4.43    3.83
   7  -7 -40   70.30    7.96
   7  -7 -40   64.81    5.30
   7  -7 -43    2.36    6.47
   7  -7 -43    3.46    3.84
  -7   0 -43   11.35    6.54
   7  -7 -46   22.44    7.26
   7  -7 -46   23.05    4.19
  -7   0 -46   18.07    6.75
   7  -7 -49   11.13    7.47
   7  -7 -49   10.02    3.81
  -7   0 -49    7.64    6.90
   7  -7 -52    4.15    7.77
   7  -7 -52   -1.41    3.66
  -7   0 -52    7.87    7.09
   7  -7 -55    6.93    7.82
   7  -7 -55    2.64    3.48
  -7   0 -55   -1.61    7.29
   7  -7 -58   21.29    8.81
   7  -7 -58   23.57    3.62
   0  -7  58   24.14    6.06
  -7   0 -58   16.46    7.59
   7  -7 -61    1.12    8.85
  -7   0 -61    1.69    8.05
   0  -7  61    0.65    5.93
   8  -4   0 3238.93  146.65
   8  -4   0 3211.96  146.68
  -8   4   0 3143.56  146.80
   8  -4   3   13.22    3.86
   8  -4  -3    9.80    3.96
  -8   4   3   11.66    3.75
  -8   4  -3    5.90    3.82
   8  -4   3   12.20    3.67
   8  -4  -3   11.94    3.70
   8  -4  -6  953.57   44.88
   8  -4   6  963.79   44.92
   8  -4  -6  963.58   44.67
  -8   4   6  941.86   44.78
  -8   4  -6  943.25   45.07
  -8   4  -9   37.44    4.61
   8  -4  -9   23.19    4.62
  -8   4  -9   30.33    4.92
  -8   4   9   26.82    4.16
   8  -4   9   29.96    4.51
   8  -4  -9   31.47    3.93
   8  -4 -12   17.41    4.46
  -8   4  12   16.95    3.66
  -8   4 -12   12.10    4.21
   8  -4 -12   14.89    3.47
  -8   4 -15    2.82    3.66
   4   4  15    7.39    1.79
   8  -4 -15   10.14    4.53
  -8   4  15   10.64    3.51
  -8   4 -15    0.37    4.22
   8  -4 -15    9.76    3.17
  -8   4 -18   91.91    6.12
  -8   4  18   71.64    5.73
  -8   4 -18   88.54    7.12
   8  -4 -18   73.62    6.90
   8  -4 -18   95.72    5.93
   8  -4 -18   93.18    5.90
  -8   4  21    9.45    3.29
  -8   4 -21    7.95    4.71
   8  -4 -21    7.31    4.99
  -8   4 -21    7.48    3.71
   8  -4 -21    9.26    3.40
   4   4  21    6.68    3.36
   8  -4 -21   12.35    3.03
   8  -4 -24  253.29   15.49
  -8   4 -24  321.08   14.73
   8  -4 -24  256.13   14.03
   4   4  24  298.05   14.44
   8  -4 -24  279.86   14.41
   4  -8  24  337.08   15.77
   4  -8  27    7.64    4.73
   8  -4 -27   21.04    5.85
  -8   4 -27   18.30    4.05
   4   4  27   15.51    3.47
   8  -4 -27   16.04    3.73
  -8   4 -27   11.11    4.11
   8  -4 -27   15.88    2.99
   8  -4 -30  190.62   12.76
   4  -8 -30  205.11   11.97
  -8   4 -30  211.72   11.31
  -8   4 -30  216.16   11.56
   8  -4 -30  208.30   10.44
   8  -4 -30  216.96   11.07
   4   4  30  205.20   10.94
   4  -8  30  215.30   12.38
  -8   4 -33    2.69    5.43
   4  -8  33    1.59    5.16
  -8   4 -33    3.84    4.00
   8  -4 -33   -1.42    6.13
   4  -8 -33    2.69    5.24
  -4   8  33    2.40    1.91
  -8   4 -33    1.92    4.20
   8  -4 -33    3.59    3.38
   4   4  33    0.76    3.50
   8  -4  33    9.29    5.41
  -4  -4  36  137.52    8.59
   8  -4 -36  160.06   11.00
   4  -8 -36  145.72    9.79
  -8   4 -36  157.12    8.85
   4   4  36  131.20    8.38
  -8   4 -36  147.23    9.06
   8  -4  36  148.86    9.93
   8  -4 -36  154.06    8.52
   4  -8  36  180.91   10.47
  -8   4 -36  150.25   10.36
  -4  -4  39    0.20    3.64
   4  -8  39    4.14    5.19
  -8   4 -39    4.25    5.84
  -8   4 -39    2.05    4.06
   4  -8 -39    6.07    5.95
   8  -4 -39   -1.55    6.62
   8  -4 -39    4.88    3.57
  -8   4 -39   -1.96    4.58
  -4  -4 -39    0.43    5.42
   8  -4  39    3.84    5.61
   4  -8  42   25.21    6.33
  -4  -4  42    7.89    3.67
  -8   4 -42    7.28    5.99
   4  -8 -42   21.31    6.06
  -8   4 -42   21.50    4.59
   8  -4 -42   14.99    3.83
  -8   4 -42   16.34    4.97
   8  -4  42    8.67    5.72
  -4  -4 -42   22.36    6.18
  -8   4 -45    1.99    6.43
  -4  -4  45    5.59    3.31
   4  -8 -45   16.72    6.61
  -8   4 -45    9.39    4.45
   8  -4 -45    9.09    3.85
   8  -4  45   -0.45    6.00
  -8   4 -45    4.26    4.81
   4  -8  45    5.27    6.03
  -4  -4 -45   -4.54    5.66
  -8   4 -48    4.06    6.59
  -4  -4  48   -1.30    3.00
  -8   4 -48    2.29    4.44
   4  -8 -48   -2.34    6.30
   8  -4 -48    4.80    3.80
  -8   4 -48    3.45    4.96
   4  -8  48    0.89    6.27
  -4  -4 -48   -3.29    6.29
  -8   4 -51   -4.65    6.57
  -8   4 -51    6.19    4.67
   4  -8 -51    2.80    6.90
   8  -4 -51    3.78    3.68
  -8   4 -51   -0.58    4.76
   4  -8  51   -1.35    6.86
  -4  -4 -51   -2.41    6.78
  -4  -4  51    2.97    2.61
  -8   4 -54   47.42    8.09
   4  -8 -54   25.85    7.44
  -8   4 -54   30.40    5.81
   8  -4 -54   45.68    4.69
   4  -8  54   37.93    8.05
  -4  -4 -54   28.40    7.77
  -8   4 -57   -1.61    7.35
   4  -8 -57    8.01    7.66
   8  -4 -57    7.51    9.09
  -8   4 -57    1.80    5.26
  -4  -4 -57    0.51    7.07
   4  -8  57    6.97    7.54
  -8   4 -60   25.84    8.46
   4  -8 -60   25.00    8.12
  -8   4 -60   11.94    5.83
  -4  -4 -60   30.12    8.21
   4  -8  60   21.82    8.21
   4  -8 -63    4.41    8.12
  -8   4 -63    6.23    6.01
  -4  -4 -63    4.89    8.06
   4  -8  63    0.94    7.71
   4  -8 -66   30.09    8.84
  -8   4 -66   24.45    6.32
   4  -8  66   19.71    8.43
   4  -8 -69   15.54    8.74
  -8   4 -69    5.47    6.54
   3  -8 -70    7.37    8.74
  -8   5 -70    7.71    6.90
   3  -8 -67    6.05    8.12
   3  -8 -67    0.96    8.34
  -8   5 -67   -4.99    6.55
   5  -8  67    8.45    9.35
   3  -8 -64   17.45    8.06
  -8   5 -64   14.77    6.44
  -3  -5 -64   13.58    7.97
   5  -8  64    8.90    8.58
  -8   5 -61   13.64    8.02
   3  -8 -61   10.86    7.31
  -8   5 -61    0.32    6.16
   8  -3 -61    3.96    4.92
   5  -8  61    2.45    7.76
  -3  -5 -61    0.53    7.62
  -8   5 -58   -2.68    7.64
   3  -8 -58    5.31    6.83
   8  -3 -58    6.10    4.77
  -8   5 -58    1.89    5.81
   5  -8  58    2.95    7.77
  -3  -5 -58    1.02    7.53
  -8   5 -55    5.76    6.81
   3  -8 -55    1.85    6.59
  -8   5 -55   -2.16    5.96
   8  -5  55   10.76    7.31
   8  -3 -55    2.97    4.61
  -3  -5 -55   10.42    7.35
   5  -8  55    2.89    7.41
  -8   5 -52   21.01    7.16
   3  -8 -52   20.25    6.61
  -8   5 -52   16.37    5.29
   8  -3 -52   16.75    5.07
   5  -8  52    7.00    7.12
   8  -5  52   29.70    7.11
  -3  -5 -52    6.23    6.76
  -8   5 -49   -4.51    6.78
   3  -8 -49    6.35    6.35
  -8   5 -49    1.79    4.89
   8  -3 -49   -1.37    4.21
  -3  -5 -49    5.07    6.71
   5  -8  49    9.19    6.58
   8  -5  49   -4.24    6.59
  -8   5 -46    0.49    6.22
   3  -8 -46   14.82    6.02
  -8   5 -46    7.68    4.94
   8  -3 -46    8.64    4.23
   5  -8  46    9.03    6.48
   8  -5  46   -0.92    6.11
  -5  -3  43   17.70    2.81
  -8   5 -43   16.77    6.24
   3  -8 -43   24.40    5.92
  -8   5 -43   25.69    5.16
  -8   5 -43   22.15    5.11
   8  -3 -43   28.74    4.57
  -5  -3  43   19.63    2.68
   5  -8  43   17.77    6.27
   8  -5  43   28.77    6.33
  -5  -3  40    6.81    3.02
  -8   5 -40   15.48    6.17
  -8   5 -40   14.93    4.80
   3  -8 -40    7.12    5.30
  -8   5 -40    8.93    4.74
   3   5  40    7.90    3.23
   8  -3 -40    0.90    3.98
   8  -5  40    3.07    5.66
   5  -8  40   12.66    6.05
  -8   5 -37   15.12    5.72
  -5  -3  37   20.51    3.44
   5  -8  37   25.01    6.22
  -8   5 -37   26.98    5.08
   3  -8 -37   19.48    5.24
  -8   5 -37   16.27    4.79
   8  -3 -37   17.03    4.30
   3   5  37   17.49    3.46
   8  -5  37   19.55    5.79
  -8   5 -34    0.45    5.46
   5  -8  34    4.93    5.60
  -8   5 -34    0.27    4.07
  -8   5 -34    3.68    4.31
   3   5  34    1.88    3.23
   8  -3 -34    0.22    3.57
   8  -5  34    0.41    5.25
  -8   5 -31   23.53    5.71
   5  -8  31   24.15    5.62
  -8   5 -31   23.51    4.70
   3   5  31   24.46    3.70
   8  -3 -31   16.09    4.06
  -8   5 -31   21.06    4.57
   8  -3 -28  226.75   13.48
  -8   5 -28  210.92   12.08
  -8   5 -28  236.49   12.25
   3   5  28  208.83   11.54
   8  -3 -28  233.62   11.88
   5  -8  28  233.01   12.96
   5  -8  25    3.87    4.91
  -8   3  25    2.74    2.87
   8  -3 -25    2.25    3.56
  -8   5 -25    6.57    3.86
   8  -3 -25   -0.85    5.48
  -8   3  22    7.81    3.07
   8  -3 -22    9.48    3.75
  -8   5 -22   12.07    4.17
   8  -3 -22   12.94    5.25
  -8   5 -19   16.24    4.93
  -8   3  19   25.96    3.66
   3   5  19   19.82    2.67
  -8   5 -19   24.49    4.33
   8  -3 -19   29.71    5.28
   8  -3 -19   29.44    4.12
   8  -3 -16  170.85    9.96
  -8   5 -16  135.89    9.02
   3   5  16  160.21    8.05
   8  -3 -16  164.54    8.87
  -8   5 -16  130.57    9.59
  -8   3  16  164.30    8.77
  -8   5 -13   94.12    6.56
  -8   5 -13   88.12    6.81
   3   5  13   94.38    5.33
   8  -3 -13   82.53    6.77
   8  -3 -13   87.81    5.79
   8  -3 -13   87.48    6.06
  -8   3  13   87.00    6.08
  -8   5 -10  298.20   15.45
   8  -3 -10  295.48   15.57
   8  -3 -10  309.60   15.05
   8  -3 -10  296.85   15.07
  -8   3  10  297.92   15.17
  -8   5 -10  298.28   15.76
  -8   5  -7   34.25    4.75
  -8   3   7   26.64    4.20
  -8   5  -7   30.63    4.70
   8  -3  -7   16.88    4.30
   8  -3  -7   29.15    3.94
   8  -3  -7   20.25    3.68
   8  -5   7   38.25    4.52
  -8   5  -4  215.41   11.40
   8  -3  -4  185.14   10.85
   8  -3  -4  190.23   10.58
   8  -5   4  231.71   11.34
   8  -3  -4  179.32   10.68
  -8   5  -4  221.07   11.36
  -8   3   4  192.39   10.96
  -8   5  -1   72.06    5.92
  -8   3   1   65.75    5.73
   8  -3  -1   72.91    5.72
   8  -5   1   84.12    5.87
  -8   5  -1   66.56    6.20
   8  -3  -1   74.29    5.49
   8  -3  -1   78.95    5.68
   8  -5   1   75.20    5.80
   8  -3   2    9.81    3.61
   8  -5  -2   14.81    4.10
  -8   3  -2   13.53    3.97
  -8   5   2   11.74    3.78
   8  -3   2   15.48    3.71
   8  -5  -2    9.21    3.71
   8  -5  -5   50.01    5.16
   8  -3   5   43.56    4.35
  -8   5   5   43.30    4.79
  -8   3  -5   39.65    5.12
   8  -5  -5   46.18    4.63
   8  -3   5   45.13    4.73
   8  -5  -8   17.91    4.18
  -8   3  -8    9.88    4.30
  -8   5   8   14.82    4.04
   8  -5  -8   14.91    3.76
   8  -3   8    5.33    3.78
   5  -8 -11  106.07    7.59
  -8   3 -11  108.74    7.74
  -8   5  11  117.07    7.11
   8  -5 -11  110.89    7.67
   8  -5 -11  103.86    6.90
   8  -3  11  113.12    7.43
  -8   5  14   54.81    5.05
  -8   3 -14   69.15    6.17
   8  -5 -14   63.44    6.07
   5   3  14   53.51    4.91
   8  -5 -14   59.46    4.92
  -8   3 -17   64.05    6.49
   8  -5 -17   84.57    6.72
   5   3  17   77.98    5.68
   8  -5 -17   72.68    5.46
  -8   3 -20  302.09   14.12
   8  -5 -20  248.58   15.03
   5   3  20  265.23   14.07
   8  -5 -20  264.50   13.92
  -8   3 -20  306.99   15.36
  -8   3 -23    3.37    5.10
  -5   8  23    0.86    5.44
   5  -8 -23    3.31    4.51
   8  -5 -23    3.49    5.00
  -8   3 -23    1.64    3.41
  -8   3 -23    5.47    3.88
   5   3  23    4.64    3.55
   8  -5 -23    2.01    3.22
   3  -8  26    1.87    4.68
   5  -8 -26    1.71    4.95
  -8   3 -26    8.20    3.38
   8  -5 -26   15.46    5.27
  -8   3 -26    7.97    4.11
   5   3  26    1.29    3.36
   8  -5 -26    5.26    3.12
  -8   3 -29  142.28    7.72
   5  -8 -29  142.92    9.29
   8  -5 -29  132.87    9.58
   8  -5 -29  128.24    7.55
   5   3  29  144.14    8.02
  -8   3 -29  141.25    8.49
  -5   8  29  128.45    7.05
   3  -8  29  133.94    9.17
   3  -8  32   23.26    5.91
   8  -5 -32   17.53    6.04
  -8   3 -32   14.38    3.67
   5  -8 -32   19.63    5.72
   5   3  32   23.05    3.95
  -8   3 -32   15.46    4.30
  -5   8  32   13.79    2.29
   8  -5 -32   13.29    3.12
  -5  -3 -32   26.43    5.73
   3  -8  35   53.82    6.68
  -3  -5  35   57.11    5.52
  -8   3 -35   68.80    7.24
   5  -8 -35   63.76    6.92
  -8   3 -35   58.60    4.82
  -8   3 -35   56.08    5.50
   5   3  35   59.77    5.06
  -5   8  35   51.17    3.45
   8  -5 -35   55.55    4.08
  -5  -3 -35   56.08    6.58
   3  -8  38    1.21    5.54
  -3  -5  38   11.57    4.22
  -8   3 -38    7.25    6.14
  -8   3 -38    5.76    3.60
   5  -8 -38    5.05    6.01
  -8   3 -38    1.67    4.38
  -5  -3 -38   12.27    5.82
   8  -5 -38    6.09    2.43
  -8   3 -41   14.33    6.27
  -3  -5  41   18.86    4.42
   3  -8  41   11.53    5.97
  -8   3 -41   14.81    3.92
   5  -8 -41    5.57    6.09
  -8   3 -41   13.99    4.88
   8  -5 -41   11.74    2.07
  -5  -3 -41   12.59    5.88
  -8   3 -44   38.84    6.89
  -3  -5  44   29.75    4.79
   3  -8  44   32.63    6.49
  -8   3 -44   31.96    4.33
   5  -8 -44   49.56    7.29
  -8   3 -44   19.74    5.32
  -5  -3 -44   45.57    7.01
  -8   3 -47   19.55    7.21
  -3  -5  47   21.61    4.49
   3  -8  47   27.07    6.83
   5  -8 -47   23.21    6.89
  -8   3 -47    9.88    4.10
  -8   3 -47   28.46    5.31
  -5  -3 -47   16.12    6.51
  -3  -5  50    1.21    4.04
  -8   3 -50    3.66    7.01
   8  -5 -50    3.47    7.38
  -8   3 -50    7.70    4.12
   5  -8 -50    5.22    6.91
  -8   3 -50    6.07    4.80
   3  -8  50    7.00    6.53
  -5  -3 -50   -0.49    6.86
  -8   3 -53    8.55    7.29
   5  -8 -53    4.91    7.53
  -8   3 -53    9.18    4.34
   8  -5 -53   13.26    8.08
  -8   3 -53    0.29    5.03
  -5  -3 -53   10.60    7.07
  -3  -5  53    4.08    4.07
   3  -8  53   -0.44    6.71
  -8   3 -56   61.08    8.70
   5  -8 -56   40.26    8.27
   8  -5 -56   47.65    9.78
  -8   3 -56   43.07    5.29
  -8   3 -56   60.65    6.17
  -5  -3 -56   38.30    8.18
  -3  -5  56   36.16    4.60
   3  -8  56   47.79    7.92
  -8   3 -59   25.61    8.81
   5  -8 -59   32.80    8.75
  -8   3 -59   14.65    4.65
  -8   3 -59   14.85    5.76
   3  -8  59   23.51    7.64
  -5  -3 -59   17.01    8.05
   5  -8 -62   13.40    8.50
  -8   3 -62   20.94    6.25
  -5  -3 -62   11.01    8.45
   3  -8  62   11.71    7.72
   5  -8 -65   14.15    8.86
  -8   3 -65    4.08    6.20
   3  -8  65   16.39    7.84
  -8   3 -68    5.43    6.54
   2  -8 -68    4.71    9.42
   2  -8 -65   21.24    7.22
  -8   6 -65    4.91    6.45
  -2  -6 -65   10.45    8.86
   2  -8 -62    7.41    6.70
  -8   6 -62   13.68    6.66
   8  -2 -62   24.39    6.47
   6  -8  62    9.25    8.17
  -2  -6 -62    2.66    8.04
  -8   6 -59    0.53    7.92
   2  -8 -59   12.56    6.49
  -8   6 -59    7.31    6.16
   8  -2 -59   14.59    6.36
   6  -8  59   16.70    8.09
  -2  -6 -59    5.62    7.82
  -8   6 -56   15.76    7.72
   2  -8 -56   14.90    6.23
   8  -2 -56   14.71    5.95
  -8   6 -56    4.53    6.19
  -2  -6 -56   18.22    7.65
   6  -8  56    8.05    7.58
   8  -6  56    1.52    7.57
  -8   6 -53   56.05    8.25
   2  -8 -53   62.59    6.92
   8  -2 -53   47.60    6.29
  -8   6 -53   49.49    6.60
  -2  -6 -53   46.34    7.97
   8  -6  53   52.86    8.21
   6  -8  53   38.81    8.26
  -8   6 -50   22.13    7.17
   2  -8 -50   16.73    5.79
   8  -2 -50    7.64    5.16
  -8   6 -50    9.86    5.38
   6  -8  50    8.70    6.84
   8  -6  50   27.76    7.07
  -8   6 -47   58.52    8.37
   8  -2 -47   79.64    6.68
  -8   6 -47   61.61    6.60
   6  -8  47   79.20    8.50
   8  -6  47   80.18    8.37
  -8   6 -44  237.29   13.69
   8  -6  44  231.71   14.86
   8  -2 -44  266.45   13.73
   6  -8  44  257.40   15.12
  -8   6 -44  270.65   15.08
  -8   6 -41   84.09    7.93
   8  -2 -41   66.46    6.36
  -8   6 -41   61.37    6.35
   2   6  41   67.01    4.70
   8  -6  41   81.73    8.00
   6  -8  41   77.80    7.84
  -8   6 -38  147.23   10.15
  -6  -2  38  126.87    7.24
  -8   6 -38  148.48    9.30
  -8   6 -38  156.49    8.99
   2   6  38  139.33    7.67
   8  -6  38  153.53   10.22
   8  -2 -38  147.45    8.90
  -6  -2  38  139.15    7.17
   6  -8  38  151.75   10.40
  -8   6 -35  131.00    9.13
   2   6  35  143.09    7.87
  -6  -2  35  143.76    7.57
   8  -6  35  155.30   10.01
   8  -2 -35  145.67    8.86
   6  -8  35  139.60   10.08
  -8   6 -35  137.76   10.11
  -8   6 -32  172.95   10.24
  -8   6 -32  174.02    9.95
  -6  -2  32  162.93    8.77
   2   6  32  154.20    9.01
   8  -2 -32  162.72    9.66
   8  -6  32  172.42   10.77
   6  -8  32  181.32   11.02
  -8   6 -32  184.84   11.13
  -8   2  29  253.88   11.61
  -8   6 -29  214.44   12.89
  -8   6 -29  231.63   12.74
   8  -2 -29  230.68   12.47
  -6  -2  29  226.31   11.84
   6  -8  29  227.83   13.52
  -8   6 -26  254.77   13.24
   8  -2 -26  251.09   12.70
  -6  -2  26  223.13   12.19
  -8   2  26  230.79   11.99
   6  -8  26  264.15   13.89
   2   6  23  273.42   13.17
  -8   6 -23  246.74   13.98
  -6  -2  23  250.62   13.21
   8  -2 -23  270.91   13.67
  -8   2  23  261.60   13.09
  -8   2  20   10.82    3.29
   2   6  20   16.82    3.16
  -8   6 -20   15.82    4.64
   8  -2 -20   11.05    3.76
  -6  -2  20   11.45    3.47
   8  -2 -17  461.18   23.09
   2   6  17  466.10   21.74
  -8   6 -17  445.60   22.54
   8  -2 -17  441.00   22.16
  -8   2  17  458.63   22.00
  -8   6 -17  456.14   23.07
   8  -2 -14  161.51    9.35
   2   6  14  132.24    7.95
  -8   6 -14  137.14    8.90
   8  -2 -14  138.22    8.31
  -8   6 -14  136.82    9.21
  -8   2  14  150.75    8.28
   8  -2 -11  512.43   24.84
  -8   6 -11  487.30   24.92
  -8   6 -11  490.71   24.74
   2   6  11  477.96   23.84
   8  -2 -11  532.96   24.36
  -8   2  11  521.56   24.33
  -8   6  -8  803.70   37.85
  -8   6  -8  778.46   37.95
   8  -2  -8  793.90   37.76
   8  -2  -8  785.84   37.38
  -8   2   8  803.41   37.52
  -8   6  -5  352.89   19.61
  -8   6  -5  397.39   19.71
   8  -2  -5  392.45   19.34
   8  -2  -5  404.46   19.24
   8  -6   5  371.94   19.54
  -8   2   5  405.73   19.40
  -8   6  -2    5.98    4.11
  -8   6  -2   10.48    4.50
   8  -2  -2    4.45    3.67
   8  -2  -2    1.96    3.53
   8  -6   2    5.59    3.79
  -8   2   2    6.52    3.94
   8  -2   1  556.54   26.47
  -8   6   1  558.84   27.31
  -8   6   1  544.45   26.95
  -8   2  -1  555.94   26.93
   8  -6  -1  551.34   26.87
   6  -8  -4    2.01    3.93
  -8   6   4    3.78    3.80
   8  -6  -4    5.22    4.13
   8  -2   4    0.21    3.23
  -8   6   4    3.43    4.73
  -6  -2  -4    8.79    4.38
  -8   2  -4   10.85    4.15
   8  -6  -4    4.10    3.79
  -8   6   7  615.71   29.71
   6  -8  -7  609.07   29.83
   8  -2   7  608.26   29.07
   8  -6  -7  629.05   29.86
   6   2   7  624.40   29.43
  -6  -2  -7  615.89   29.89
  -8   2  -7  606.70   29.88
   8  -6  -7  612.55   29.57
   6   2  10  108.63    5.67
   6  -8 -10  107.48    7.49
   8  -6 -10  112.69    7.79
   8  -2  10   98.61    6.92
   6   2  10  108.14    7.08
  -6  -2 -10  113.84    7.84
  -8   2 -10  107.47    7.82
   8  -6 -10  110.32    7.06
   6  -8 -13  440.05   21.81
   8  -6 -13  427.24   21.95
   6   2  13  430.75   21.38
  -6  -2 -13  423.27   21.95
  -8   2 -13  446.41   22.17
   8  -6 -13  451.04   21.49
   6  -8 -16   15.46    4.49
   8  -6 -16   13.90    4.84
   6   2  16   22.81    4.07
  -6  -2 -16   19.49    4.79
   8  -6 -16   10.77    4.02
  -8   2 -16   26.01    5.23
   6  -8 -19  391.01   19.81
   6  -8 -19  387.14   20.10
   8  -6 -19  380.15   20.20
   6   2  19  394.33   19.42
  -6  -2 -19  397.44   20.34
  -8   2 -19  403.88   20.48
   8  -6 -19  401.79   19.45
   6  -8 -22  167.86    9.91
   6  -8 -22  181.79   10.50
   8  -6 -22  179.08   10.79
   6   2  22  169.05    9.45
  -6   8  22  169.73    8.76
  -6  -2 -22  145.33   10.40
   8  -6 -22  160.31    9.34
  -8   2 -22  158.42   10.60
   6  -8 -25  270.01   14.03
   2  -8  25  253.34   14.56
   6  -8 -25  281.52   14.69
   8  -6 -25  249.02   14.81
   6   2  25  255.11   13.57
  -6   8  25  264.70   12.94
  -8   2 -25  244.05   14.75
   8  -6 -25  272.92   13.52
   6  -8 -28  446.03   21.80
   2  -8  28  452.76   22.40
   6  -8 -28  457.41   22.50
  -8   2 -28  433.52   21.70
  -6   8  28  420.37   20.75
   6   2  28  457.25   21.47
   8  -6 -28  433.07   21.27
   6  -8 -31  184.58   11.24
   6  -8 -31  195.48   12.20
   6   2  31  199.69   10.91
  -6   8  31  196.92   10.03
  -8   2 -31  201.68   11.32
   8  -6 -31  214.57   10.70
   2  -8  31  218.54   12.33
   6  -8 -34  116.72    7.84
   2  -8  34  123.60    8.79
   6  -8 -34  141.06    9.53
  -8   2 -34  109.75    7.86
   8  -6 -34  114.90    7.06
  -6  -2 -34  110.77    8.92
   6  -8 -37  206.52   11.35
  -8   2 -37  194.07   10.13
   6  -8 -37  206.08   12.75
  -8   2 -37  200.19   11.39
  -6  -2 -37  199.95   12.47
   8  -6 -37  213.59   10.53
  -8   2 -37  210.87   12.87
   2  -8  37  192.17   12.23
   2  -8  40   68.92    7.43
  -8   2 -40   71.30    4.78
   6  -8 -40   75.73    6.36
   6  -8 -40   98.97    8.58
  -8   2 -40   70.46    6.59
  -6  -2 -40   66.76    7.73
   8  -6 -40   90.12    5.22
  -8   2 -40   66.47    8.00
  -8   2 -43   77.07    4.89
   2  -8  43   87.77    7.93
   6  -8 -43   73.54    6.55
   8  -6 -43   78.66    8.65
   6  -8 -43   75.78    8.49
   8  -6 -43   75.63    4.91
  -8   2 -43   73.15    6.64
  -6  -2 -43   94.20    8.43
  -8   2 -43   94.38    9.18
   2  -8  46   64.33    7.63
  -8   2 -46   66.42    4.56
   6  -8 -46   70.63    6.17
   6  -8 -46   82.97    8.33
   8  -6 -46   90.27    8.87
  -8   2 -46   64.86    6.38
  -6  -2 -46   69.93    8.23
  -8   2 -46   65.81    8.37
   8  -6 -46   60.87    4.24
   6  -8 -49   21.47    4.97
   2  -8  49   41.77    6.92
   6  -8 -49   37.52    7.52
   8  -6 -49   32.13    7.92
  -8   2 -49   27.83    3.49
  -8   2 -49   34.89    5.35
  -6  -2 -49   35.59    6.94
  -8   2 -49   47.39    7.92
   6  -8 -52    1.89    4.64
  -8   2 -52    3.84    7.28
  -2  -6  52    2.40    4.78
   6  -8 -52    2.85    7.50
   8  -6 -52   13.49    7.92
  -8   2 -52    2.46    3.20
  -8   2 -52    3.84    5.34
   2  -8  52    1.72    6.67
  -6  -2 -52    9.29    7.20
   6  -8 -55   40.76    5.59
  -8   2 -55   56.91    8.32
  -8   2 -55   30.82    4.00
   6  -8 -55   37.96    8.46
   8  -6 -55   53.48    9.13
  -8   2 -55   38.82    5.90
   2  -8  55   49.06    7.70
  -6  -2 -55   47.17    8.26
  -2  -6  55   42.01    5.55
   8  -6 -58    9.01    8.65
   6  -8 -58    9.96    8.69
   6  -8 -58    7.46    5.01
  -8   2 -58    7.40    8.10
  -2  -6  58    9.34    5.05
  -6  -2 -58   13.24    7.93
   2  -8  58   12.26    6.95
   6  -8 -61   25.45    8.86
   2  -8  61   28.82    7.62
   2  -8  64   36.12    8.08
   1  -8 -69   12.33   10.25
   1  -8 -66   17.50    9.76
   8  -1 -63    3.82    7.91
  -1  -7 -63   14.93    8.70
  -8   7 -60    1.08    7.77
   8  -1 -60   13.52    7.63
  -1  -7 -60    1.53    7.75
  -8   7 -57   17.49    8.16
   8  -1 -57   15.39    7.17
   7  -8  57   14.59    8.06
  -8   7 -54  -11.42    7.41
   8  -1 -54    4.61    6.64
   8  -7  54   12.83    7.91
   7  -8  54    3.58    7.37
  -8   7 -51   18.29    7.59
  -7   8 -51   18.75    6.94
   8  -1 -51   17.37    6.61
   8  -7  51   20.12    7.16
   7  -8  51   16.24    7.76
  -8   7 -48   84.63    8.94
  -7   8 -48   78.31    8.57
   8  -1 -48   87.76    7.74
   7  -8  48   82.77    9.17
   8  -7  48   91.82    9.24
  -8   7 -45   53.20    7.87
  -7   8 -45   51.98    7.65
   8  -1 -45   66.09    6.84
   7  -8  45   46.43    7.96
   8  -7  45   48.98    7.60
  -8   7 -42   33.07    6.91
  -7   8 -42   35.71    6.89
   1   7  42   35.76    3.33
   8  -1 -42   47.83    6.29
   7  -8  42   29.91    6.89
   8  -7  42   36.95    6.78
  -8   7 -39   59.67    7.32
  -7   8 -39   54.18    7.30
   1   7  39   55.13    4.17
  -1   8  39   55.20    3.53
   8  -1 -39   69.45    6.39
   8  -7  39   50.26    7.08
   7  -8  39   61.00    7.44
  -8   7 -36   33.15    6.46
  -7  -1  36   24.93    2.66
  -7   8 -36   38.13    6.35
   1   7  36   19.69    3.38
   8  -1 -36   26.18    5.24
   7  -8  36   35.01    6.64
   8  -7  36   31.66    6.42
  -8   7 -33   91.06    8.34
  -7   8 -33   83.78    7.98
  -8   1  33   88.49    5.16
  -8   7 -33  103.06    7.89
   8  -1 -33   97.54    7.27
   7  -8  33   98.43    8.47
  -7  -1  33  104.81    5.64
   8  -7  33  109.29    8.54
  -8   7 -30   15.90    5.49
  -8   1  30    8.84    2.73
  -8   7 -30    1.68    5.42
   8  -1 -30    3.94    4.41
  -7  -1  30   12.48    3.19
   8  -7  30    8.55    5.56
   7  -8  30    7.36    5.33
  -8   7 -27  221.06   12.55
  -7  -1  27  221.86   11.17
   8  -1 -27  213.15   11.89
   7  -8  27  217.43   12.88
  -8   1  27  209.59   10.98
   1   7  24   97.04    6.97
  -8   7 -24   87.27    7.91
   8  -1 -24   91.40    7.04
  -7  -1  24  105.20    6.33
  -8   1  24  100.98    6.20
   1   7  21  127.80    7.61
  -7   8 -21  103.75    8.56
  -8   7 -21  110.30    8.52
  -7  -1  21  118.04    7.27
   8  -1 -21  120.96    7.82
  -8   1  21  132.06    7.31
  -8   7 -18   96.74    8.60
  -7   8 -18  126.60    8.93
   1   7  18  130.77    7.82
  -8   7 -18  128.78    8.83
   8  -1 -18  135.01    8.15
  -7  -1  18  128.22    7.67
  -8   1  18  132.64    7.71
  -8   7 -15  182.34   11.04
  -7   8 -15  170.69   11.02
  -8   7 -15  176.91   10.90
   1   7  15  170.81   10.12
   8  -1 -15  197.13   10.50
  -7  -1  15  191.03   10.24
  -8   1  15  194.15   10.14
  -8   7 -12   56.92    6.05
  -8   7 -12   48.31    5.81
  -7   8 -12   60.09    6.27
   1   7  12   55.28    5.03
   8  -1 -12   50.68    5.17
  -7  -1  12   53.54    4.95
  -8   1  12   48.20    4.95
   8  -1  -9  229.06   12.42
  -8   7  -9  214.02   12.67
   1   7   9  229.83   11.84
  -8   7  -9  225.71   12.70
  -7  -1   9  213.92   12.03
   8  -1  -9  234.63   12.10
  -8   1   9  219.15   11.99
  -8   7  -6   43.60    5.54
  -8   7  -6   41.57    5.70
   8  -1  -6   43.44    5.22
   8  -1  -6   50.70    4.91
   8  -7   6   57.44    5.58
  -8   1   6   44.37    5.04
  -7  -1   6   51.55    5.33
  -8   7  -3  497.52   25.07
   8  -1  -3  492.20   24.48
  -8   7  -3  498.13   25.09
  -7  -1   3  521.71   24.85
  -8   1   3  514.46   24.76
   8  -7   3  506.27   24.98
  -8   7   0  269.27   13.94
   8  -1   0  256.20   12.85
  -7  -1   0  254.52   13.49
   7   1   0  206.59   13.05
  -8   1   0  252.99   13.46
   8  -7   0  248.39   13.47
   7  -8   0  259.75   13.70
   7   1   3  317.63   14.91
  -8   7   3  333.83   16.50
   8  -1   3  284.20   14.92
  -7  -1  -3  297.18   15.81
   7   1   3  306.43   15.47
  -8   1  -3  284.28   15.74
   8  -7  -3  291.87   15.67
   7  -8  -3  292.19   15.77
   7  -8  -6    3.05    4.05
   8  -7  -6   -0.94    3.87
   7   1   6    3.91    2.67
   8  -1   6    1.61    3.01
   7   1   6    4.31    3.92
   8  -1   6    1.05    3.66
  -8   1  -6    5.01    4.36
  -7  -1  -6   -1.77    4.36
   8  -7  -9   77.21    6.02
   7  -8  -9   63.71    5.97
   8  -7  -9   73.14    6.37
   8  -1   9   67.95    4.71
   7   1   9   66.55    4.29
   7   1   9   67.53    5.50
   8  -1   9   58.80    5.50
  -8   1  -9   78.46    6.62
  -7  -1  -9   71.72    6.47
   8  -7 -12  110.64    8.49
   7   1  12  135.84    6.44
  -7  -1 -12  123.91    8.70
   7   1  12  136.90    7.97
   8  -1  12  128.15    7.98
  -8   1 -12  123.85    8.93
   8  -7 -12  111.85    7.97
   7  -8 -12  109.83    8.19
   8  -7 -15  228.15   13.66
   8  -1  15  247.28   12.96
  -7  -1 -15  236.52   13.72
  -8   1 -15  253.02   13.93
   7   1  15  251.28   12.90
   8  -7 -15  245.63   13.11
   7  -8 -15  243.40   13.31
   7  -8 -18    9.73    4.42
   8  -7 -18   19.42    4.22
   7  -8 -18   11.69    5.15
   8  -7 -18    8.73    5.29
  -7   8  18   12.15    3.26
   7   1  18   13.10    4.07
  -8   1 -18   13.09    5.48
  -7  -1 -18    9.31    5.10
   7  -8 -21  197.37   11.31
  -7  -1 -21  187.50   11.28
  -7   8  21  167.30    9.55
   7   1  21  181.81   10.23
  -8   1 -21  189.63   11.55
   7  -8 -21  174.59   10.40
   8  -7 -21  184.87   10.28
   1  -8  24   59.46    6.83
   8  -7 -24   79.65    6.07
   7  -8 -24   68.63    6.19
   7  -8 -24   85.37    7.45
   7   1  24   77.90    6.10
  -7   8  24   82.23    5.25
  -8   1 -24   72.57    7.52
  -7  -1 -24   57.61    7.10
   7  -8 -27  171.27    9.77
   1  -8  27  160.48   10.64
   7  -8 -27  178.16   10.92
   7   1  27  150.09    9.38
  -7   8  27  165.68    8.84
   8  -7 -27  169.58    9.52
   7  -8 -30   55.85    5.80
   1  -8  30   69.67    7.08
   8  -7 -30   63.84    5.45
   7  -8 -30   49.90    7.19
  -7   8  30   59.82    4.69
   7  -8 -33   86.47    8.45
   1  -8  33  103.65    7.98
   7  -8 -33   88.91    6.77
   8  -7 -33   91.51    6.49
   7  -8 -36   17.46    6.39
   8  -7 -36    0.92    6.39
   7  -8 -36    3.63    4.51
   1  -8  36   -0.39    5.44
   8  -7 -36    7.65    3.85
  -7  -1 -36    5.22    6.10
   7  -8 -39   14.85    6.86
   8  -7 -39   12.94    6.71
   7  -8 -39    1.64    4.34
   1  -8  39    1.99    5.41
   8  -7 -39    4.88    3.83
  -7  -1 -39    7.30    6.16
  -8   1 -39    9.65    6.36
   7  -8 -42   32.00    7.58
   8  -7 -42   19.82    7.27
   7  -8 -42   15.28    4.56
   1  -8  42   20.17    5.90
   8  -7 -42   13.00    3.83
  -7  -1 -42   20.01    6.57
  -8   1 -42   11.40    6.99
   7  -8 -45   63.82    8.42
   8  -7 -45   39.59    7.79
   7  -8 -45   48.77    5.52
   1  -8  45   42.77    7.17
   8  -7 -45   48.35    4.61
  -7  -1 -45   52.65    7.85
  -8   1 -45   43.38    8.02
   7  -8 -48   40.56    8.17
   8  -7 -48   49.30    8.90
   7  -8 -48   55.87    5.64
   8  -7 -48   45.80    4.53
   1  -8  48   67.26    7.63
  -8   1 -48   57.39    8.30
  -7  -1 -48   43.43    8.04
   7  -8 -51   11.04    8.05
   8  -7 -51   15.78    8.24
   1  -8  51   38.99    7.14
   7  -8 -51   17.48    4.84
  -8   1 -51   24.30    7.77
   8  -7 -51   21.51    3.53
  -7  -1 -51   18.41    7.37
   7  -8 -54    6.18    8.01
   8  -7 -54   21.20    8.32
   1  -8  54    7.01    6.74
   7  -8 -54   16.92    4.73
  -7  -1 -54    5.51    7.92
   8  -7 -54    9.59    2.77
  -8   1 -54   14.13    7.65
   7  -8 -57   12.66    8.35
   7  -8 -57    7.00    4.55
  -7  -1 -57   26.27    8.51
  -8   1 -57   11.58    7.77
   1  -8  57   11.78    7.02
   1  -8  60    5.14    7.46
   8   0 -64   -0.44    8.80
   8   0 -61   -3.84    8.53
   8   0 -58    2.06    7.99
  -8   8 -55   -0.53    8.06
  -8   8 -52   59.52    8.59
   8  -8  52   64.94    9.25
  -8   8 -49   11.84    7.46
   8  -8  49    1.03    7.31
  -8   8 -46   12.60    6.88
   8  -8  46   23.29    7.22
  -8   8 -43   10.89    6.75
   0   8  43    2.87    2.22
   8  -8  43    3.49    7.01
  -8   8 -40   85.65    8.25
   0   8  40   70.71    4.64
   8  -8  40   87.90    8.58
  -8   8 -37   -1.91    5.97
   0   8  37    2.86    3.00
   8  -8  37   -1.88    6.12
  -8   0  34   67.61    4.53
   8  -8  34   80.31    7.90
  -8   8 -31    1.50    5.68
  -8   8 -31    5.10    5.69
  -8   0  31    1.33    3.01
   8  -8  31    1.35    5.63
  -8   8 -28  351.51   18.17
  -8   8 -28  345.83   18.39
  -8   0  28  340.99   16.62
   8  -8  28  313.57   18.17
   0   8  25    3.33    4.79
  -8   8 -25    6.34    5.84
   8   0 -25   -3.61    4.67
  -8   0  25   -2.63    3.44
   0   8  22   43.93    5.57
  -8   8 -22   49.16    6.51
   8   0 -22   36.14    5.32
  -8   0  22   47.32    4.67
  -8   8 -19   -2.97    5.48
   0   8  19    4.77    4.58
   8   0 -19    7.12    4.36
  -8   0  19    1.90    3.67
  -8   8 -16 1177.43   57.97
  -8   8 -16 1204.49   57.83
   8   0 -16 1277.98   57.48
  -8   0  16 1236.12   57.21
  -8   8 -13   10.40    5.54
   8   0 -13    4.14    4.22
  -8   0  13   -0.82    3.85
  -8   8 -10  101.41    7.49
  -8   0  10   88.88    6.57
   8  -8   7   -2.28    4.66
  -8   8  -7    2.28    5.16
   8   0  -7    0.58    4.31
  -8   0   7   -0.30    4.22
   8   0  -4  280.90   15.22
  -8   8  -4  303.40   16.19
  -8   0   4  270.00   15.52
   8   0  -1   -0.24    3.65
  -8   8  -1   -6.35    5.24
   8  -8   1    6.58    4.64
  -8   0   1    0.67    4.59
   8   0   2  414.89   20.42
  -8   0  -2  425.35   21.33
   8  -8  -2  429.28   21.39
   8  -8  -5    4.92    4.44
   8   0   5    1.59    3.14
   8   0   5   -0.28    4.15
  -8   0  -5    0.37    4.67
   8  -8  -8    4.11    4.39
   8   0   8    3.27    2.87
   8   0   8    1.39    4.07
  -8   0  -8   -3.45    4.97
   8  -8 -11    3.01    4.43
   8   0  11    7.65    2.90
   8   0  11   10.85    4.54
  -8   0 -11   -2.00    5.02
   8   0  14  243.30   12.90
  -8   0 -14  242.07   13.92
   8  -8 -14  237.04   13.23
   8  -8 -17    3.53    4.33
   8   0  17    1.10    4.30
  -8   0 -17    3.01    5.31
   8   0  20  355.58   17.59
  -8   0 -20  346.45   18.73
   8  -8 -20  336.75   17.74
   8  -8 -23    5.81    4.50
   8   0  23    5.65    4.45
  -8   0 -23    0.46    5.51
   8  -8 -26    2.69    4.29
   0  -8  26    6.25    5.30
  -8   0 -26    8.55    5.69
   8  -8 -29    5.64    6.12
   0  -8  29    3.12    5.32
   8  -8 -29   -2.62    4.42
   8  -8 -32   79.90    8.20
   8  -8 -32   80.09    6.48
   0  -8  32   83.92    7.62
   8  -8 -35   12.44    6.39
   0  -8  35    1.58    5.66
   8  -8 -35    5.25    4.37
   8  -8 -38   14.68    7.01
   8  -8 -38   -0.80    4.19
   0  -8  38   20.36    6.30
  -8   0 -38   14.09    6.81
   8  -8 -41    7.80    7.30
   8  -8 -41   -3.61    4.32
   0  -8  41    6.03    6.07
  -8   0 -41    9.01    6.93
   8  -8 -44  120.44   10.21
   0  -8  44  108.64    9.07
  -8   0 -44   97.63    9.86
   8  -8 -44  110.84    7.45
   8  -8 -47    3.59    7.49
   8  -8 -47    1.16    4.50
   0  -8  47    8.06    5.99
  -8   0 -47    8.73    7.03
   8  -8 -50   27.95    8.07
   8  -8 -50   26.97    4.81
   0  -8  50   28.56    6.88
  -8   0 -50   36.92    8.13
   8  -8 -53   18.90    8.38
   0  -8  53    6.69    6.54
   8  -8 -53    1.96    4.11
  -8   0 -53   -0.57    7.62
   0  -8  56  134.29   10.41
   0  -8  59    3.38    6.89
   4  -9 -65   16.70    9.15
   4  -9 -62   21.10    8.52
  -9   5 -62   20.18    6.72
   4  -9 -59   13.70    7.93
  -9   5 -59    9.74    5.93
   5  -9  59    8.32    8.29
   4  -9 -56   97.32    9.51
  -9   5 -56   73.63    7.42
  -9   5 -56   71.94    7.82
   9  -4 -56   84.15    6.77
   5  -9  56   65.85   10.00
  -4  -5 -56   74.42    9.60
  -9   5 -53    1.68    7.77
   4  -9 -53    1.99    7.03
  -9   5 -53    0.26    5.59
   9  -4 -53    9.19    4.54
  -9   5 -53    0.33    5.68
   5  -9  53    8.02    7.92
  -4  -5 -53    4.74    7.49
  -9   5 -50   79.80    9.27
  -9   5 -50   61.95    7.04
   4  -9 -50   91.26    8.59
   9  -4 -50   80.89   10.81
   9  -5  50   77.70    8.84
   9  -4 -50   76.61    6.45
  -9   5 -50   73.01    7.39
   5  -9  50   87.94    9.04
  -4  -5 -50   62.28    8.91
  -9   5 -47    0.54    6.94
  -5  -4  47    3.45    3.19
   9  -4 -47    7.89    8.28
   4  -9 -47    2.65    6.46
  -9   5 -47   13.68    5.29
   9  -4 -47   11.07    4.70
   9  -5  47    3.40    6.70
  -9   5 -47    4.77    5.34
   5  -9  47    6.36    6.96
  -4  -5 -47   -1.00    6.63
  -5  -4  44    5.08    3.59
  -9   5 -44   -0.53    6.89
   4  -9 -44    6.29    6.33
  -9   5 -44    3.76    5.26
   9  -4 -44  -11.06    8.10
   9  -4 -44    1.60    4.29
  -9   5 -44    2.21    5.21
  -4  -5 -44    5.33    6.37
   5  -9  44    7.21    6.69
   9  -5  44    5.25    6.40
  -9   5 -41    9.36    6.92
  -5  -4  41    3.90    3.97
   5  -9  41    0.47    6.26
  -9   5 -41   11.30    4.75
   9  -4 -41    9.49    7.53
   9  -4 -41    5.77    4.44
   4   5  41    7.14    3.80
  -9   5 -41   10.35    5.17
   9  -5  41    9.80    6.23
  -9   5 -38   40.17    7.23
  -5  -4  38   49.04    5.26
   5  -9  38   55.24    7.26
  -9   5 -38   46.16    5.74
   9  -4 -38   45.03    7.92
   4   5  38   60.18    5.06
   9  -4 -38   54.60    5.40
  -9   5 -38   52.69    6.18
   9  -5  38   47.08    6.97
  -9   5 -35   10.45    6.37
   5  -9  35   11.67    6.13
  -9   5 -35   10.80    4.78
   9  -4 -35   13.89    6.84
   9  -4 -35   12.15    4.31
  -4   9  35    8.48    2.20
   4   5  35   14.78    3.97
  -9   5 -35    9.91    4.99
   9  -5  35   19.15    6.28
   5  -9  32  124.87    8.91
  -9   5 -32  106.35    7.91
   4   5  32  105.56    7.10
   9  -4 -32  117.28    7.41
   9  -4 -32  126.46    9.57
  -9   5 -32   91.75    7.72
   5  -9  29   13.86    5.78
   4   5  29    8.01    3.83
   9  -4 -29   10.62    4.07
  -9   5 -29   10.12    4.78
   9  -4 -29    5.19    6.13
  -9   5 -29    4.12    4.77
   5  -9  26   88.63    7.74
   9  -4 -26   86.75    8.11
  -9   5 -26   81.80    6.83
  -4   9  26   88.35    8.33
   4   5  26   78.63    6.00
   9  -4 -26   85.45    6.33
  -9   5 -26   77.16    6.75
  -9   5 -23   19.64    5.57
  -9   4  23   11.62    3.89
   5  -9  23    8.81    5.42
   9  -4 -23   11.83    5.97
  -9   5 -23   14.95    4.42
  -4   9  23   12.49    6.12
   4   5  23   15.26    4.03
   9  -4 -23   12.59    4.08
  -9   5 -23   11.51    4.64
   9  -5  23   13.82    5.08
   9  -4 -20 1109.47   52.82
  -9   5 -20 1111.69   52.21
  -4   9  20 1103.11   52.89
  -9   4  20 1136.86   51.93
   9  -4 -20 1079.18   51.83
   9  -4 -20 1143.13   51.74
   5  -9  20 1092.19   52.80
  -9   5 -20 1113.27   52.93
  -9   4  17    6.70    4.07
  -9   5 -17    4.19    4.93
  -9   5 -17   11.54    4.68
  -4   9  17    1.96    5.14
   9  -4 -17    8.28    5.30
   4   5  17   -0.65    2.30
   9  -4 -17   14.67    3.97
   9  -5  17   14.52    5.11
   9  -4 -17    3.41    3.58
  -9   5 -14  786.87   36.78
  -4   9  14  777.57   37.18
   9  -4 -14  765.62   37.05
   4   5  14  757.43   35.54
   9  -5  14  760.71   36.94
   9  -4 -14  780.90   36.32
  -9   5 -14  756.88   37.21
  -9   4  14  774.22   36.43
   9  -4 -11   28.36    5.40
  -9   5 -11   18.28    5.00
  -4   9  11   20.13    5.67
  -9   5 -11   31.90    5.36
  -9   4  11   27.89    4.56
   9  -4 -11   31.53    4.38
   9  -4  -8   60.35    6.01
  -4   9   8   76.87    6.89
  -9   5  -8   64.06    6.29
  -9   5  -8   61.81    6.31
  -9   4   8   60.35    5.69
   9  -5   8   71.05    6.14
   9  -4  -8   64.63    5.66
  -4   9   5  107.71    8.48
   9  -4  -5  128.72    8.23
   9  -4  -5  117.62    7.76
   9  -5   5  118.50    8.00
  -9   4   5  114.13    7.77
  -9   5  -5  119.45    8.25
   9  -5   2  932.17   43.20
   9  -4  -2  904.33   43.18
  -4   9   2  918.43   43.64
   9  -4  -2  911.35   43.15
   9  -5   2  886.12   43.28
  -9   4   2  934.53   43.37
  -9   5  -2  915.90   43.48
  -9   4  -1   18.25    4.59
  -9   5   1   16.74    4.53
   9  -5  -1   15.05    4.70
   9  -4   1    4.94    4.39
  -4   9  -1   25.73    5.51
  -9   5   1   18.97    4.33
   9  -5  -1   11.00    4.05
   9  -4   1   25.17    4.85
   9  -4   4 1007.97   44.86
   9  -5  -4  911.31   45.04
   9  -4   4 1002.24   45.14
  -9   5   4  944.84   44.86
   9  -5  -4  921.55   44.92
  -9   5   4  933.00   45.06
  -9   4  -4  953.49   45.28
  -5   9   7   35.75    5.88
   9  -5  -7   30.07    5.40
   5  -9  -7   43.35    5.53
  -9   5   7   37.96    5.16
  -9   4  -7   27.04    5.19
   9  -5  -7   34.56    4.81
   9  -4   7   25.17    4.93
  -9   5  10  701.99   33.95
  -5   9  10  675.72   34.53
   9  -5 -10  730.55   34.34
   9  -4  10  707.76   34.20
   9  -5 -10  710.45   33.79
  -9   4 -10  735.32   34.55
  -9   4 -13  111.91    8.54
  -9   5  13  129.04    7.90
  -5   9  13  103.94    8.61
   9  -5 -13  123.60    8.48
   9  -4  13  124.81    8.36
   9  -5 -13  117.53    7.69
  -5   9  16 1211.35   57.05
  -9   5  16 1222.49   56.23
   9  -5 -16 1210.97   56.80
   9  -4  16 1169.29   56.66
   9  -5 -16 1214.95   56.03
  -9   4 -16 1182.78   56.91
   4  -9  19   47.09    6.07
  -9   4 -19   50.65    6.37
   9  -5 -19   41.58    6.26
  -5   9  19   50.59    6.93
  -9   4 -19   39.56    5.15
   5   4  19   46.83    5.08
   9  -5 -19   43.84    4.60
   9  -4  19   61.59    6.22
  -5   9  22  177.83   11.63
  -9   4 -22  166.19    9.94
   9  -5 -22  162.61   11.17
   5   4  22  168.55    9.79
   9  -5 -22  161.10    9.46
  -9   4 -22  182.85   10.21
   9  -4  22  181.19   10.93
   4  -9  22  173.22   10.95
  -9   4 -22  182.82   11.38
   4  -9  25   12.96    5.45
  -9   4 -25   21.76    5.94
  -9   4 -25    8.88    4.27
  -5   9  25   10.35    6.37
   9  -5 -25   17.96    6.04
  -9   4 -25   14.37    4.65
   5   4  25   13.17    4.29
   9  -5 -25   12.03    3.76
   9  -4  25    7.16    5.04
   4  -9  28    3.40    5.38
   9  -5 -28    7.59    5.74
  -9   4 -28   11.47    4.12
  -9   4 -28    0.31    4.61
   5   4  28    1.17    3.90
   9  -5 -28    4.46    3.32
   4  -9  31   19.81    6.23
   9  -5 -31   20.15    6.34
  -9   4 -31   29.13    4.45
  -9   4 -31   13.15    4.99
  -5   9  31   14.02    2.87
   5   4  31   15.55    4.34
   9  -5 -31   21.43    3.38
   4  -9  34  115.71    8.77
  -9   4 -34  115.28    7.31
   9  -5 -34  115.01    9.48
   5  -9 -34  120.55    8.79
  -5  -4 -34  127.57    9.00
  -9   4 -34  114.01    7.80
  -5   9  34   93.24    5.72
   5   4  34  103.51    7.17
   9  -5 -34  103.66    6.12
   4  -9  37   14.74    6.14
  -4  -5  37   14.40    4.67
  -9   4 -37   18.02    6.39
   9  -5 -37    6.16    6.68
   5  -9 -37   12.24    6.19
  -9   4 -37   13.29    4.42
  -5   9  37    9.00    2.12
   9  -4  37   12.43    6.20
   5   4  37   13.17    4.03
  -9   4 -37    4.93    4.91
  -5  -4 -37    7.93    5.97
  -4  -5  40  103.07    7.31
  -9   4 -40  107.30    9.64
   4  -9  40  127.25    9.82
   9  -5 -40   80.72    9.48
  -9   4 -40  110.81    7.29
   5  -9 -40   89.64    9.11
  -9   4 -40  109.41    7.77
  -5  -4 -40   89.56    8.92
  -9   4 -43    6.44    6.77
   4  -9  43    1.85    7.15
  -4  -5  43   -2.40    4.25
   9  -5 -43    0.56    8.04
   5  -9 -43   -2.03    6.50
  -9   4 -43    1.33    4.43
  -9   4 -43    3.74    5.13
  -5  -4 -43   -2.46    6.33
   4  -9  46   30.83    7.49
  -4  -5  46   41.79    5.03
  -9   4 -46   51.44    7.99
  -9   4 -46   40.70    5.32
   5  -9 -46   40.47    7.94
  -9   4 -46   45.46    5.91
  -5  -4 -46   30.70    7.37
  -9   4 -49    7.29    7.45
  -4  -5  49    2.10    4.22
  -9   4 -49    5.22    4.61
   5  -9 -49    8.96    7.44
  -9   4 -49    6.00    5.27
   4  -9  49   10.66    7.38
  -5  -4 -49    4.65    6.94
  -9   4 -52   67.76    9.83
  -9   4 -52   83.96    6.86
   5  -9 -52   77.65    9.77
  -9   4 -52   89.35    8.03
  -5  -4 -52   94.79    9.59
  -4  -5  52   87.12    6.10
   4  -9  52   95.51   10.22
  -9   4 -55    4.62    7.78
   5  -9 -55    4.02    7.80
  -9   4 -55    3.83    4.96
  -9   4 -55    3.25    5.96
  -5  -4 -55    0.54    7.56
   4  -9  55    1.48    8.08
   5  -9 -58   11.40    8.37
  -9   4 -58   17.87    6.08
   4  -9  58   16.39    8.60
   5  -9 -61   -2.79    8.64
  -9   4 -61    3.02    6.05
   4  -9  61   15.06    8.87
  -9   4 -64    8.51    6.63
   4  -9  64    3.03    8.96
   3  -9 -66    7.07    7.90
   3  -9 -63   15.46    7.75
  -9   6 -60   16.19    6.60
   3  -9 -60   -6.18    7.14
  -9   6 -60   12.38    6.88
   9  -3 -60   -2.99    5.86
  -9   6 -57    3.67    6.29
   9  -3 -57    8.82    5.79
  -9   6 -57    4.86    6.27
   6  -9  57    5.35    8.40
  -3  -6 -57   -0.53    7.57
  -9   6 -54    7.26    7.61
  -9   6 -54    4.92    6.04
   9  -3 -54    7.18    5.90
  -9   6 -54    3.74    6.18
   6  -9  54    1.56    7.63
  -3  -6 -54    2.61    7.40
  -9   6 -51    7.12    7.63
  -9   6 -51    0.31    5.97
  -3  -6 -51    5.57    7.05
   9  -3 -51    1.65    5.46
  -9   6 -51   -3.67    6.04
   6  -9  51   11.73    7.79
  -9   6 -48   55.85    8.28
  -9   6 -48   35.17    6.50
  -9   6 -48   47.02    6.67
   9  -3 -48   41.03    6.00
   9  -6  48   52.05    8.18
   6  -9  48   46.97    7.92
  -9   6 -45   31.63    7.50
  -9   6 -45   28.02    5.91
  -9   6 -45   25.30    5.95
   9  -3 -45   15.06    5.19
   6  -9  45   38.82    7.52
   9  -6  45   35.86    7.46
  -9   6 -42   24.30    7.38
  -6  -3  42   11.60    3.03
  -9   6 -42   12.74    5.74
  -9   6 -42    7.38    5.51
   3   6  42   10.41    3.54
   9  -3 -42    7.45    4.80
  -6  -3  42    6.87    2.96
   6  -9  42   10.19    6.52
   9  -6  42   14.00    6.67
  -6  -3  39   -1.27    3.30
  -9   6 -39    3.04    6.39
  -9   6 -39    3.73    5.50
  -9   6 -39   12.41    5.02
   9  -3 -39   -0.53    4.64
   3   6  39    4.56    3.75
   6  -9  39    1.91    6.47
  -6  -3  39    3.18    3.32
   9  -6  39    2.81    6.09
  -9   6 -36   29.32    6.93
   6  -9  36   44.65    7.10
   9  -3 -36   39.99    7.68
  -9   6 -36   33.60    6.00
  -9   6 -36   35.37    5.51
   3   6  36   40.55    4.39
   9  -3 -36   31.39    5.25
   9  -6  36   45.01    6.79
  -6  -3  36   39.49    4.10
   6  -9  33    1.81    5.90
  -9   6 -33    1.88    4.74
   3   6  33    3.20    3.70
  -6  -3  33    0.19    3.51
   9  -3 -33    4.42    4.48
  -9   6 -33    8.07    5.24
   9  -3 -33   -0.51    6.78
   6  -9  30   16.04    5.72
   3   6  30    4.02    3.79
  -9   6 -30    9.36    4.70
   9  -3 -30   10.37    4.43
  -9   6 -30   18.29    5.19
   9  -3 -30    5.87    6.58
  -9   3  27    1.31    3.26
   6  -9  27    9.24    5.82
  -9   6 -27   12.70    4.92
  -3   9  27   -5.50    6.21
   9  -3 -27    9.33    6.14
  -9   6 -27   -1.24    4.58
   9  -3 -27    2.59    4.26
   6  -9  24   64.64    7.21
  -9   3  24   79.05    5.56
   9  -3 -24   81.14    7.98
  -9   6 -24   66.16    6.50
  -3   9  24   62.16    7.51
   9  -3 -24   71.53    6.06
  -9   6 -24   75.33    6.48
   9  -6  24   67.04    6.94
   6  -9  21   58.16    6.72
  -9   6 -21   60.03    6.69
  -9   3  21   53.88    5.21
   9  -3 -21   44.24    7.02
  -9   6 -21   63.85    6.25
   3   6  21   59.07    4.40
   9  -3 -21   60.89    5.53
   9  -6  21   58.87    6.40
  -9   3  18    8.42    3.78
  -9   6 -18   13.19    5.38
   9  -3 -18   10.73    5.52
  -9   6 -18    7.75    4.81
   3   6  18   12.40    3.20
   9  -3 -18   10.64    4.30
   9  -6  18    9.72    5.02
  -9   6 -15  183.08   10.84
   9  -3 -15  191.66   11.29
   3   6  15  176.58    9.64
   9  -6  15  206.48   11.37
   9  -3 -15  187.49   10.39
  -9   3  15  170.56   10.32
  -9   6 -15  196.10   11.37
  -9   3  12    4.70    4.00
  -9   6 -12   -4.00    4.93
  -9   6 -12    5.08    4.52
   9  -3 -12    5.81    4.69
   3   6  12    4.14    3.21
   9  -3 -12   -2.36    3.97
   9  -6  12   -0.74    4.59
  -9   3   9   11.42    4.19
  -9   6  -9   32.26    5.38
  -9   6  -9   22.68    5.23
   9  -3  -9   13.23    4.75
   9  -3  -9   19.49    4.25
   9  -6   9   29.26    5.04
  -9   3   6    3.05    4.02
  -9   6  -6   -0.38    4.63
   9  -3  -6   -0.90    4.42
  -9   6  -6    7.34    4.70
   9  -3  -6   -0.26    3.73
   9  -6   6   -4.89    4.56
  -9   6  -3  218.25   12.34
  -9   6  -3  235.51   12.73
   9  -3  -3  219.59   11.93
   9  -3  -3  213.06   11.58
   9  -6   3  203.42   12.02
  -9   6  -3  214.38   11.73
  -9   3   3  207.35   11.99
  -9   6   0  429.81   21.59
  -3   9   0  404.70   21.64
   9  -3   0  442.90   21.17
   9  -3   0  453.85   21.14
   9  -6   0  400.30   21.47
  -9   6   0  425.01   21.14
  -9   3   0  431.99   21.52
   6  -9  -3   14.43    5.11
  -9   6   3   15.74    4.65
  -9   3  -3   23.46    4.92
   9  -3   3   18.62    4.21
   9  -6  -3   17.08    4.82
  -9   6   3   19.24    4.25
   9  -6  -3   13.59    4.44
   9  -6  -6   36.90    5.66
   9  -3   6   34.82    4.65
   6  -9  -6   36.45    5.59
  -9   3  -6   36.84    5.64
  -9   6   6   33.84    5.11
   9  -6  -6   29.79    4.88
  -9   6   9    1.29    4.30
  -9   3  -9    1.95    4.71
   6  -9  -9    1.49    4.68
   9  -6  -9    0.35    4.90
   6   3   9   -0.28    4.00
   9  -6  -9    3.23    4.33
  -9   3 -12    8.97    5.20
  -9   6  12    5.37    4.21
   6  -9 -12   12.44    4.79
   9  -6 -12   11.26    5.40
   6   3  12    7.47    1.88
   6   3  12    7.38    4.02
   9  -6 -12    6.50    4.27
   3  -9  15    6.11    5.31
  -9   3 -15   -0.43    5.06
   6  -9 -15    2.17    4.63
  -6   9  15    0.45    5.58
   9  -6 -15    0.75    5.11
   6   3  15   -1.62    4.03
   9  -6 -15    2.99    3.95
   6  -9 -18   41.88    5.66
  -9   3 -18   33.22    6.12
   3  -9  18   29.31    5.60
   9  -6 -18   32.37    5.90
  -6   9  18   28.39    6.55
   6   3  18   23.32    4.56
  -6  -3 -18   24.38    5.59
   9  -6 -18   37.07    4.42
   6  -9 -21   -3.53    4.83
   3  -9  21    4.10    5.34
  -9   3 -21    6.43    6.06
   9  -6 -21   12.96    5.72
  -6   9  21    1.93    6.18
   6   3  21    1.80    4.22
  -6  -3 -21    4.64    4.92
  -9   3 -21    3.41    4.37
   9  -6 -21    5.01    3.88
  -9   3 -24  135.28   10.18
   6  -9 -24  145.97    9.29
   3  -9  24  131.19    9.71
   9  -6 -24  162.90   10.23
  -9   3 -24  141.37    9.08
   6   3  24  146.69    8.72
   9  -6 -24  143.30    8.43
  -6  -3 -24  117.91    9.68
  -9   3 -27   31.34    6.88
   6  -9 -27   46.70    5.91
   3  -9  27   37.30    6.16
   9  -6 -27   45.78    6.98
  -6   9  27   38.32    3.76
   6   3  27   32.53    4.84
  -9   3 -27   38.65    5.42
   9  -6 -27   41.15    4.62
   3  -9  30    5.54    5.81
   6  -9 -30   12.06    4.98
   9  -6 -30    2.77    6.44
   6  -9 -30   14.04    5.69
  -6   9  30    4.38    2.99
   6   3  30    7.37    4.30
  -9   3 -30    6.55    4.61
   9  -6 -30   11.52    3.75
   3  -9  33    3.02    6.00
   6  -9 -33    3.61    5.88
   9  -6 -33   -5.72    6.70
  -9   3 -33    0.55    3.74
   6   3  33    5.32    3.95
  -6   9  33   -0.24    2.59
  -9   3 -33    1.87    4.73
   9  -6 -33   -1.72    3.60
   3  -9  36   69.34    7.63
   6  -9 -36   89.87    8.39
   9  -6 -36   75.15    8.80
  -9   3 -36   72.79    5.47
   6   3  36   49.01    5.72
  -6   9  36   70.26    4.41
   9  -6 -36   76.53    5.26
  -9   3 -36   74.38    6.70
  -6  -3 -36   63.92    7.51
   3  -9  39    1.79    6.16
  -9   3 -39   10.75    6.74
   6  -9 -39   12.75    6.95
  -9   3 -39    3.74    3.80
  -9   3 -39    2.21    4.99
   9  -6 -39   -0.84    2.95
  -6  -3 -39    1.47    6.26
   3  -9  42   18.70    6.58
  -9   3 -42   15.89    7.45
  -9   3 -42   25.35    4.10
   6  -9 -42   26.58    6.96
  -9   3 -42   12.97    5.47
   9  -6 -42   32.74    3.21
  -6  -3 -42   32.43    7.07
   3  -9  45    7.84    7.23
  -9   3 -45   17.28    7.25
  -9   3 -45    8.27    3.85
   6  -9 -45    1.34    7.05
  -9   3 -45    1.91    5.18
  -6  -3 -45   -2.04    6.48
   3  -9  48   22.51    7.68
  -9   3 -48   19.83    7.60
   6  -9 -48   19.28    7.46
  -9   3 -48   17.14    4.04
  -9   3 -48   14.06    5.62
  -6  -3 -48   17.75    7.18
   3  -9  51   -0.48    7.50
  -9   3 -51   12.62    8.06
  -3  -6  51    6.80    5.04
   9  -6 -51    0.58    8.21
  -9   3 -51    6.24    3.78
   6  -9 -51    6.62    7.80
  -9   3 -51   -2.89    5.60
  -6  -3 -51    1.60    7.16
  -3  -6  54   -1.60    4.83
  -9   3 -54    7.60    7.72
   6  -9 -54   10.12    8.61
  -9   3 -54    7.14    5.66
  -6  -3 -54   11.51    7.24
   3  -9  54   14.44    8.05
   6  -9 -57   10.28    5.78
   6  -9 -57   -3.93    8.73
  -9   3 -57    3.94    5.85
   3  -9  57    5.76    8.52
   6  -9 -60   -2.00    8.85
  -9   3 -60   -0.67    6.14
   3  -9  60    5.26    8.01
  -9   3 -63    8.75    6.54
   3  -9  63   14.32    8.56
   9  -2 -58    2.75    6.92
  -9   7 -55   11.37    6.32
   9  -2 -55   12.50    6.84
  -9   7 -52    2.73    7.77
  -9   7 -52    2.47    6.84
  -9   7 -52    2.42    5.92
   9  -2 -52    9.24    6.72
   7  -9  52    6.95    8.31
  -9   7 -49    2.69    7.23
  -9   7 -49    6.34    6.52
   9  -2 -49    7.08    6.07
  -9   7 -49    2.36    5.69
   7  -9  49    2.59    7.43
   9  -7  49    2.07    7.40
  -9   7 -46   11.11    7.18
  -9   7 -46    9.15    6.40
   9  -2 -46   11.60    5.79
  -9   7 -46   18.17    5.71
   9  -7  46   12.63    7.19
   7  -9  46   11.19    6.99
  -9   7 -43    3.12    6.92
  -9   7 -43    8.12    6.09
   2   7  43    5.81    3.32
   9  -2 -43    0.31    5.23
  -9   7 -43    8.13    5.44
   9  -7  43    3.96    6.55
   7  -9  43   12.44    7.44
  -9   7 -40   38.83    7.12
  -7  -2  40   28.36    2.89
  -9   7 -40   26.12    6.72
  -2   9  40   32.85    2.50
   9  -2 -40   43.61    6.02
  -9   7 -40   38.82    5.84
   2   7  40   35.11    4.04
  -7  -2  40   29.39    2.86
   9  -7  40   26.56    6.68
   7  -9  40   35.76    7.23
  -9   7 -37    2.00    6.40
  -9   7 -37    2.45    5.88
   2   7  37   10.97    3.61
   9  -2 -37    6.16    4.98
  -9   7 -37    5.40    5.01
  -7  -2  37    5.36    3.21
   7  -9  37    3.87    6.35
   9  -7  37   -2.36    6.00
  -9   7 -34  106.15    9.31
  -9   7 -34  132.12    9.31
  -9   7 -34  126.13    8.42
   9  -2 -34  103.87    8.03
   2   7  34  123.67    7.39
  -7  -2  34  124.85    7.11
   9  -7  34  111.68    9.42
   7  -9  34  137.44    9.94
   7  -9  31    5.11    6.23
  -9   2  31    2.68    2.98
  -9   7 -31    0.70    5.86
   9  -2 -31    9.99    4.96
  -9   7 -31    1.56    4.63
  -7  -2  31   -0.57    3.63
  -9   7 -28  364.83   17.96
  -9   7 -28  331.35   17.41
  -7  -2  28  332.04   16.68
   9  -2 -28  332.60   17.24
   7  -9  28  341.70   18.42
  -9   2  28  330.45   16.47
  -9   2  25   18.57    3.72
   7  -9  25   12.01    5.66
  -9   7 -25   25.69    5.84
   9  -2 -25   10.65    4.56
  -9   7 -25    9.61    4.96
  -7  -2  25   16.46    4.10
  -9   7 -22   41.24    6.55
  -9   2  22   52.19    4.88
   7  -9  22   49.90    6.72
   2   7  22   55.60    5.01
  -9   7 -22   50.62    6.18
   9  -2 -22   49.11    6.98
  -7   9 -22   50.75    6.84
   9  -2 -22   56.32    5.68
  -7  -2  22   47.79    5.18
   9  -7  22   51.96    6.53
  -9   2  19    5.70    4.01
  -9   7 -19    3.51    5.23
   2   7  19    2.88    3.89
   9  -2 -19    1.24    5.81
  -7   9 -19    8.25    5.71
  -9   7 -19    5.59    5.35
   9  -2 -19    6.95    4.33
   9  -7  19    1.23    5.21
  -7  -2  19    4.18    4.13
  -9   7 -16    8.10    5.19
  -9   2  16   10.48    3.90
  -7   9 -16    1.18    5.35
   2   7  16    8.05    3.99
   9  -2 -16    0.39    5.12
  -9   7 -16   -1.42    5.16
   9  -2 -16    4.44    4.08
   9  -7  16    1.58    4.99
  -7  -2  16    1.66    4.01
  -9   7 -13   86.28    7.86
   9  -2 -13   92.00    7.69
  -7   9 -13   95.31    8.19
  -9   7 -13   80.51    7.69
   2   7  13   93.79    6.44
   9  -2 -13   94.88    6.97
  -7  -2  13  100.63    7.00
  -9   2  13  111.57    7.00
   9  -7  13   96.44    7.69
  -9   2  10   56.97    5.66
  -9   7 -10   52.03    6.31
   9  -2 -10   62.52    6.11
  -9   7 -10   55.98    6.46
   2   7  10   56.37    5.09
   9  -2 -10   41.38    5.16
   9  -7  10   51.83    6.13
  -7  -2  10   51.80    5.79
  -9   7  -7    0.79    4.86
  -9   7  -7    3.03    5.17
   9  -2  -7    2.72    4.39
   9  -2  -7    1.68    4.05
  -9   7  -7    0.87    4.23
  -9   2   7    5.95    4.22
  -7  -2   7    1.93    4.35
   9  -7   7   -0.37    4.52
  -9   7  -4   12.71    5.11
  -9   7  -4   -1.98    5.12
   9  -2  -4    7.33    4.55
  -9   7  -4   -0.29    4.30
   9  -2  -4    0.28    4.26
  -7  -2   4    0.67    4.40
  -9   2   4    4.92    4.51
   9  -7   4    4.67    4.56
  -9   7  -1   24.46    5.48
   7  -9   1   27.46    5.46
   9  -2  -1   25.13    4.59
  -9   7  -1   21.76    5.60
   9  -2  -1   17.87    4.66
  -9   7  -1   21.51    4.53
  -9   2   1   25.12    5.03
   9  -7   1   28.43    5.13
  -7  -2   1   30.85    5.02
  -9   7   2   10.99    4.61
   7  -9  -2   11.58    4.87
   9  -2   2   19.94    4.31
  -9   7   2    9.79    5.32
  -9   7   2    6.50    4.12
   7   2   2    3.89    4.45
   9  -7  -2   10.93    4.57
  -7  -2  -2   13.84    4.93
  -9   2  -2   15.83    4.99
   7  -9  -5    0.38    4.77
   9  -2   5   -0.22    3.89
   7   2   5    1.18    4.29
  -9   7   5    8.99    3.92
  -9   2  -5    0.75    4.66
   9  -7  -5   -4.66    4.50
  -7  -2  -5    1.13    4.78
   7   2   8  231.96   11.63
   9  -2   8  232.98   12.19
   9  -7  -8  252.54   13.50
   7   2   8  231.27   12.83
  -9   7   8  241.79   12.64
  -7  -2  -8  232.52   13.50
   7  -9  -8  242.37   13.39
  -9   2  -8  230.16   13.61
   9  -7  -8  240.36   13.02
   7  -9 -11    3.30    4.67
   9  -7 -11   13.08    5.32
   7   2  11    3.69    2.06
   7   2  11    4.59    4.15
   9  -7 -11    8.22    4.43
  -9   2 -11    1.65    5.06
  -7  -2 -11    2.43    5.28
   7  -9 -14   14.41    5.11
   9  -7 -14    5.01    5.49
   7   2  14    1.12    4.20
  -9   2 -14    9.45    5.54
   9  -7 -14   11.96    4.25
  -7  -2 -14    9.62    5.30
   7  -9 -17   20.85    5.14
   2  -9  17   12.50    5.50
   9  -7 -17   15.57    5.74
  -7   9  17   13.85    6.38
   7   2  17   15.42    4.57
  -9   2 -17   28.11    5.84
   9  -7 -17   16.32    4.44
  -7  -2 -17   12.01    5.46
   7  -9 -20   -3.48    4.84
   2  -9  20    4.56    5.74
  -7   9  20   -5.11    6.31
   9  -7 -20   -3.69    5.57
   7   2  20   -0.54    4.09
  -9   2 -20   -0.92    5.83
   9  -7 -20    2.58    4.19
  -7  -2 -20    0.88    5.54
   7  -9 -23   -2.06    4.73
   2  -9  23    1.25    5.28
   9  -7 -23    3.39    5.65
   7  -9 -23    5.50    5.59
   7   2  23    2.44    4.47
  -9   2 -23    7.17    5.91
   9  -7 -23   -2.76    4.30
  -7  -2 -23    4.52    5.68
   7  -9 -26   72.76    6.76
   2  -9  26   89.49    7.57
   9  -7 -26   77.37    7.79
   7  -9 -26   70.84    7.57
   7   2  26   73.63    6.33
  -7   9  26   67.02    5.19
   9  -7 -26   71.93    6.09
  -9   2 -26   61.67    7.77
  -7  -2 -26   78.67    7.79
   2  -9  29   11.81    5.85
   7  -9 -29   11.01    4.92
   7  -9 -29    8.31    6.44
   9  -7 -29   10.36    6.94
   7   2  29   18.80    4.55
  -7   9  29   11.19    3.25
  -9   2 -29   19.26    6.45
   9  -7 -29   16.34    4.16
   7  -9 -32   50.39    5.95
   2  -9  32   72.64    7.41
   7  -9 -32   59.55    7.63
  -7   9  32   53.93    4.43
   7   2  32   49.05    5.65
   9  -7 -32   53.14    5.50
   7  -9 -35    6.14    6.41
   7  -9 -35    3.25    4.55
   2  -9  35   16.61    6.97
   9  -7 -35    5.53    3.82
   7  -9 -38   60.86    8.24
   2  -9  38   68.27    7.98
   7  -9 -38   63.55    6.31
  -7  -2 -38   55.10    7.83
   9  -7 -38   63.36    5.21
   7  -9 -41    6.49    7.08
   2  -9  41    8.98    6.63
   7  -9 -41    0.32    4.88
  -7  -2 -41   12.85    6.68
  -9   2 -41   -2.79    7.02
   9  -7 -41   -1.27    3.62
   2  -9  44   76.36    8.97
   7  -9 -44   82.78    7.12
   9  -7 -44   91.45    9.84
   7  -9 -44   93.15    9.70
   9  -7 -44   81.04    5.66
  -7  -2 -44   84.02    8.76
  -9   2 -44   94.70    9.54
   9  -7 -47    4.98    8.26
   7  -9 -47   -4.39    7.47
   7  -9 -47   -0.31    5.16
   2  -9  47    1.85    7.11
  -7  -2 -47    3.75    6.79
  -9   2 -47   12.13    7.61
   9  -7 -47    4.60    3.14
   9  -7 -50   19.87    8.64
   7  -9 -50   -0.50    8.10
   7  -9 -50    3.01    5.06
   2  -9  50    2.77    7.34
   9  -7 -50    8.94    2.55
  -7  -2 -50   18.74    7.71
  -9   2 -50    8.85    7.49
   7  -9 -53   -4.59    8.38
   7  -9 -53    3.51    5.10
   2  -9  53   12.62    7.61
  -7  -2 -53    0.57    7.67
   7  -9 -56   17.19    8.89
   7  -9 -56   -0.28    5.40
   2  -9  56    8.88    7.96
   2  -9  59    5.07    8.16
   9  -1 -59   -2.89    9.01
   9  -1 -56   50.52    8.63
   9  -1 -53   -0.39    7.06
  -9   8 -50    4.92    7.43
   9  -1 -50   13.40    6.84
  -9   8 -47    8.61    7.23
  -9   8 -47    7.52    7.11
   9  -1 -47   -2.88    6.39
   8  -9  47    3.74    7.72
  -9   8 -44   23.29    7.55
  -9   8 -44   14.56    7.33
   9  -1 -44    7.31    6.18
   1   8  44   13.58    3.13
   8  -9  44    9.87    7.41
   9  -8  44   11.81    7.32
  -9   8 -41    1.56    6.42
  -9   8 -41    2.75    6.70
   9  -1 -41    7.43    5.93
  -1   9  41    2.45    2.46
   1   8  41    5.28    3.19
   8  -9  41    8.10    7.00
   9  -8  41   12.61    6.71
  -9   8 -38    1.02    6.47
  -9   8 -38    2.75    6.64
   9  -1 -38   -2.64    5.52
   1   8  38    3.00    3.49
   9  -8  38    6.00    6.50
   8  -9  38    1.49    6.40
  -8  -1  35    8.23    3.24
  -9   8 -35    4.53    6.29
  -9   8 -35    5.86    6.31
   9  -1 -35    8.70    5.21
   1   8  35    4.59    3.58
   8  -9  35   12.22    6.45
   9  -8  35    0.49    6.32
  -9   8 -32   19.80    6.42
  -9   1  32   11.21    3.15
  -9   8 -32   11.27    6.40
  -8   9 -32    1.24    6.17
   9  -1 -32    4.74    5.20
  -8  -1  32    9.20    3.70
   8  -9  32   16.83    6.64
   9  -8  32   14.79    6.25
  -9   1  29    2.38    3.50
  -9   8 -29   10.85    6.16
  -8   9 -29    9.04    6.15
   9  -1 -29   -1.87    5.01
  -8  -1  29   10.96    3.78
   8  -9  29    5.22    6.29
  -8   9 -26  120.19    8.98
  -9   8 -26   95.42    8.30
   1   8  26   88.12    7.30
   9  -1 -26  100.16    7.49
  -9   1  26  100.89    6.64
   8  -9  26   98.65    8.71
  -8  -1  26   91.35    6.72
  -9   1  23   31.75    4.56
  -8   9 -23   18.84    6.12
   1   8  23   25.02    5.04
  -9   8 -23   41.41    6.69
   9  -1 -23   31.87    5.36
  -8  -1  23   36.97    4.71
  -9   8 -20  200.17   12.29
   1   8  20  199.01   11.08
  -9   8 -20  213.58   12.26
  -8   9 -20  229.32   12.61
   9  -1 -20  187.96   11.25
  -8  -1  20  173.24   10.93
  -9   1  20  177.45   10.77
   9  -8  20  220.55   12.29
  -9   8 -17    7.66    5.47
  -9   8 -17    6.91    5.56
   1   8  17   10.25    4.56
  -8   9 -17    8.99    5.86
   9  -1 -17    1.50    4.52
   9  -8  17    5.95    5.27
  -8  -1  17   15.16    4.52
  -9   1  17    9.02    4.35
  -9   8 -14  102.76    8.24
   8  -9  14   94.45    7.95
   1   8  14   97.19    7.07
  -8   9 -14   97.98    8.50
   9  -1 -14   90.57    7.99
  -9   8 -14  104.00    8.28
  -9   8 -14  110.00    7.44
   9  -1 -14   91.60    7.06
   8   1 -14   86.04    7.27
  -8  -1  14   84.26    6.89
   9  -8  14   94.53    7.94
  -9   1  14   90.38    6.86
  -9   8 -11   20.18    5.65
   8  -9  11   26.31    5.65
  -8   9 -11   20.43    6.06
  -9   8 -11   13.11    5.79
   9  -1 -11   18.62    5.61
   9  -1 -11   16.44    4.82
  -9   8 -11   17.68    4.82
   8   1 -11   18.15    5.01
  -9   1  11   13.04    4.48
  -8  -1  11   13.59    4.59
   9  -8  11   20.88    5.63
  -9   8  -8   16.08    5.58
   8  -9   8    7.13    5.22
   9  -1  -8   10.58    4.68
  -8   9  -8    4.92    5.40
  -9   8  -8    5.24    5.68
  -9   8  -8   18.27    4.61
   9  -1  -8    4.78    4.36
  -8  -1   8    3.57    4.64
   9  -8   8   14.88    5.29
  -9   1   8    9.23    4.63
   8  -9   5   11.08    5.38
   9  -1  -5    3.74    4.41
  -9   8  -5    9.01    5.50
  -8   9  -5    7.08    5.82
  -9   8  -5   -0.88    4.32
   9  -1  -5    3.86    4.29
  -8  -1   5    6.12    4.85
   9  -8   5    3.15    5.35
  -9   1   5    1.34    4.44
   9  -1  -2  190.07   10.93
  -9   8  -2  206.63   12.14
  -8   9  -2  190.27   12.09
  -8  -1   2  213.89   11.73
  -9   8  -2  190.95   11.12
   9  -8   2  200.81   11.81
   8  -9   2  179.37   11.70
  -9   1   2  195.88   11.59
   8  -9  -1    2.77    5.21
   9  -8  -1   11.65    5.05
  -9   8   1   -3.11    5.77
   9  -1   1    4.67    4.00
   8   1   1   -4.00    3.59
  -9   8   1    1.39    4.22
   8   1   1   -3.40    4.61
  -8  -1  -1   -1.49    4.90
  -9   1  -1    1.84    4.95
   8   1   4  466.40   21.19
  -9   8   4  433.70   22.90
   9  -1   4  453.03   21.36
  -8  -1  -4  446.47   22.43
  -9   1  -4  407.52   22.30
   8   1   4  449.94   21.92
  -9   8   4  409.15   21.64
   9  -8  -4  414.42   22.23
   8  -9  -4  443.08   22.34
   8  -9  -7   35.41    5.58
   9  -8  -7   20.44    5.22
   9  -1   7   18.87    4.00
   8   1   7   21.14    3.40
  -9   8   7   16.70    6.34
   9  -1   7   21.56    4.79
   8   1   7   27.93    4.80
  -9   8   7   28.05    4.79
  -8  -1  -7   28.57    5.63
  -9   1  -7   20.94    5.70
   9  -1  10  163.11    8.69
   8   1  10  158.95    8.25
  -9   1 -10  144.38   10.43
  -8  -1 -10  151.55   10.37
   8   1  10  151.50    9.53
  -9   8  10  166.28    9.50
   9  -1  10  158.03    9.73
   9  -8 -10  161.89   10.08
   8  -9 -10  179.32   10.32
   8  -9 -13   -0.37    4.72
   9  -8 -13   -0.34    4.59
   9  -8 -13    7.05    5.58
   9  -1  13    0.58    4.49
   8   1  13    4.40    4.47
  -8  -1 -13   -3.02    5.39
  -9   1 -13   -1.31    5.36
   9  -8 -16  287.78   15.71
   9  -1  16  271.05   14.84
  -9   1 -16  275.13   15.96
  -8  -1 -16  289.48   15.91
   8   1  16  279.91   14.93
   9  -8 -16  273.60   15.01
   8  -9 -16  301.19   15.45
   8  -9 -19   44.82    5.93
   9  -8 -19   39.19    5.51
   9  -8 -19   38.83    6.80
   8   1  19   46.33    5.77
  -8  -1 -19   57.04    6.88
  -9   1 -19   60.94    7.28
   8  -9 -22   52.24    6.04
   9  -8 -22   59.97    5.95
   1  -9  22   52.30    7.14
   8  -9 -22   74.88    7.38
   9  -8 -22   46.90    7.42
   8   1  22   60.11    6.20
  -8  -1 -22   75.81    7.62
  -9   1 -22   44.43    7.33
   1  -9  25    3.00    5.63
   8  -9 -25    2.04    4.56
   9  -8 -25    3.03    4.58
   8  -9 -25   -0.43    5.92
   8   1  25    6.81    4.75
  -8  -1 -25    7.24    6.02
  -9   1 -25   -4.47    6.25
   8  -9 -28   18.36    5.11
   1  -9  28   33.01    6.63
   9  -8 -28   12.63    4.75
   8  -9 -28   18.92    6.64
   8   1  28   24.41    5.29
  -8  -1 -28   14.82    6.49
  -9   1 -28   23.97    6.60
   1  -9  31    3.90    5.96
  -1  -8  31    8.45    5.99
   8  -9 -31    6.89    4.74
   9  -8 -31    1.70    4.38
   8  -9 -31   -4.95    6.75
  -8   9  31   -1.85    3.57
  -9   1 -31    1.05    6.67
   8  -9 -34    3.24    7.02
   1  -9  34    0.87    6.51
   8  -9 -34   14.17    4.99
   9  -8 -34   13.36    4.66
  -1  -8  34   18.53    6.07
   8  -9 -37   -0.48    7.10
   9  -8 -37    0.99    6.95
  -1  -8  37    4.04    5.68
   9  -8 -37    9.11    4.38
   8  -9 -37   -1.90    4.74
   1  -9  37    5.76    6.54
   9  -8 -40   17.32    7.37
   8  -9 -40    4.40    7.82
  -1  -8  40   13.32    6.46
   9  -8 -40   15.53    4.61
   1  -9  40   22.36    7.07
   8  -9 -40   10.20    5.30
  -8  -1 -40   22.84    7.16
   9  -8 -43   12.53    7.73
   8  -9 -43    8.51    7.73
   1  -9  43   11.74    6.95
   9  -8 -43    4.80    4.47
   8  -9 -43   19.57    5.47
  -1  -8  43   15.76    6.69
  -8  -1 -43   12.21    7.22
  -9   1 -43   16.46    7.66
   9  -8 -46   25.79    8.58
   8  -9 -46   15.38    8.42
   1  -9  46   18.61    7.34
  -1  -8  46   27.58    7.09
   8  -9 -46   18.99    5.45
  -9   1 -46   13.32    7.69
   9  -8 -46   22.97    4.53
  -8  -1 -46   15.32    7.82
   8  -9 -49    1.57    8.29
   9  -8 -49    1.10    8.31
   1  -9  49    3.67    7.39
  -1  -8  49   12.98    6.32
   8  -9 -49   14.65    5.35
  -9   1 -49   -2.36    7.68
   9  -8 -49    8.17    3.96
  -8  -1 -49   -6.33    7.78
   8  -9 -52   52.84    6.23
  -1  -8  52   58.88    7.86
  -1  -8  55   15.50    6.90
   1  -9  55   -1.36    8.01
   1  -9  58    6.68    8.40
   9   0 -54   33.10    8.60
   9   0 -51   -9.40    7.66
   9   0 -48    7.09    7.56
  -9   9 -45   10.32    7.65
  -9   9 -45   -3.07    7.59
   9   0 -45   10.68    6.91
  -9   9 -42   67.48    8.72
  -9   9 -42   74.76    8.77
   0   9  42   62.82    4.51
   9   0 -42   58.39    7.82
   9  -9  42   65.40    8.92
  -9   9 -39    7.39    7.33
  -9   9 -39    3.47    7.36
   0   9  39    1.57    3.45
   9   0 -39   11.87    6.70
   9  -9  39    1.57    6.99
  -9   9 -36  272.12   15.53
  -9   9 -36  264.60   15.29
   9   0 -36  270.06   14.40
   9  -9  36  266.35   15.41
  -9   0  36  239.02   12.18
  -9   0  33   -0.47    3.51
  -9   9 -33   11.82    6.77
  -9   9 -33    2.58    6.98
   9   0 -33    1.72    5.55
   9  -9  33    0.50    6.55
  -9   9 -30  165.27   11.77
  -9   9 -30  159.16   11.58
   9   0 -30  164.57   10.62
  -9   0  30  164.60    9.35
   9  -9  30  176.34   11.62
  -9   9 -27    5.51    6.76
   9   0 -27   -1.68    5.32
  -9   0  27    2.77    4.17
  -9   9 -24  154.51   10.77
   9   0 -24  138.98    9.39
  -9   0  24  133.94    8.64
  -9   9 -21    0.84    6.18
   9   0 -21    8.27    5.08
  -9   0  21    2.42    4.23
  -9   9 -18  359.47   19.84
   9   0 -18  357.47   19.09
  -9   0  18  377.30   18.86
   9  -9  18  397.00   20.08
  -9   9 -15   -1.68    6.04
   9   0 -15    5.56    4.93
   9  -9  15    2.27    5.64
  -9   0  15   10.83    4.74
  -9   9 -12  335.86   18.24
  -9   0  12  324.85   17.39
   9   0 -12  347.71   17.57
   9  -9  12  332.04   18.26
   9  -9   9    4.35    5.64
   9   0  -9   -4.75    4.99
  -9   9  -9   -3.45    5.89
   9   0  -9    0.65    4.75
  -9   0   9    6.42    4.60
   9   0  -6  738.55   35.57
  -9   9  -6  732.67   36.37
  -9   0   6  735.12   35.82
   9  -9   6  767.49   36.28
   9   0  -3    2.73    4.64
  -9   9  -3   18.74    6.30
   9  -9   3   -0.83    5.45
  -9   0   3    2.60    5.37
  -9   9   0 1223.44   58.82
   9   0   0 1243.73   57.57
  -9   9   0 1225.91   57.85
  -9   0   0 1225.64   58.42
   9  -9   0 1276.97   58.55
   9  -9  -3    0.40    5.19
  -9   9   3   14.45    6.56
   9   0   3    2.49    3.81
  -9   9   3    0.28    4.54
   9   0   3    2.83    4.79
  -9   0  -3   -5.28    5.54
  -9   9   6  698.70   35.45
   9   0   6  705.33   33.60
  -9   0  -6  704.23   34.99
   9   0   6  735.10   34.44
  -9   9   6  734.35   34.19
   9  -9  -6  713.06   34.79
   9  -9  -9   -0.38    5.24
   9   0   9    0.90    3.31
  -9   9   9   -5.15    6.70
  -9   9   9    3.43    4.36
   9   0   9    4.70    4.91
  -9   0  -9    0.88    5.89
  -9   9  12  552.12   27.00
  -9   0 -12  507.29   26.33
  -9   9  12  502.93   25.10
   9   0  12  505.53   25.44
   9  -9 -12  538.02   25.95
   9  -9 -15   -1.85    4.91
   9   0  15    3.11    4.83
  -9   9  15   -4.74    4.36
  -9   0 -15   -0.94    6.35
  -9   0 -18  274.05   16.21
  -9   9  18  283.04   14.58
   9   0  18  280.12   15.12
   9  -9 -18  286.06   15.38
   9  -9 -21   -0.71    5.12
   9   0  21   -1.21    4.79
  -9   0 -21    6.52    6.57
   9  -9 -24  108.90    8.48
  -9   0 -24  125.89    9.92
   9  -9 -27    4.72    5.04
   0  -9  27    7.91    6.18
  -9   0 -27    3.18    6.86
   0  -9  30  192.82   12.47
   9  -9 -30  192.98   12.96
  -9   0 -30  186.80   12.91
   9  -9 -30  191.68   11.42
   9  -9 -33   -4.85    7.01
   9  -9 -33    4.80    5.11
   0  -9  33    5.77    6.58
   9  -9 -36  265.76   15.66
   0  -9  36  244.68   14.87
   9  -9 -36  238.82   13.60
   9  -9 -39   -1.53    7.42
   9  -9 -39    6.63    5.06
   0  -9  39   14.83    7.01
   9  -9 -42   84.32   10.17
   9  -9 -42   94.24    7.56
   0  -9  42   84.52    9.37
  -9   0 -42   83.03    9.66
   9  -9 -45    5.36    8.04
   0  -9  45    4.07    7.33
   9  -9 -45    7.45    4.91
  -9   0 -45    4.09    7.70
   0  -9  48    6.76    7.69
   9  -9 -48   17.72    5.00
   0  -9  51    9.83    7.71
   0  -9  54   26.18    8.07
   5 -10   0  520.42   26.55
  10  -5   0  526.76   26.01
  -5  10   0  513.83   26.57
  10  -5   0  545.34   26.13
 -10   5   0  528.59   26.25
   5 -10  -3   21.29    5.40
 -10   5  -3   22.81    5.38
 -10   5   3   24.41    5.50
  -5  10  -3   15.33    5.92
  -5  10   3   25.38    6.16
  10  -5  -3   25.00    5.41
 -10   5  -3   22.05    4.81
  10  -5   3   12.88    5.12
  10  -5  -3   15.94    5.11
   5 -10  -6  406.16   21.97
  -5  10  -6  424.09   22.18
  -5  10   6  409.05   22.03
  10  -5  -6  417.12   21.73
  10  -5   6  441.55   21.76
  10  -5  -6  423.88   21.39
 -10   5  -6  449.07   21.52
 -10   5  -6  420.76   21.83
 -10   5   6  434.99   21.64
  -5  10  -9   57.42    7.28
  10  -5  -9   45.53    6.33
  -5  10   9   42.35    6.89
 -10   5  -9   55.90    6.50
 -10   5   9   51.54    5.83
  10  -5  -9   49.31    5.64
  10  -5   9   68.85    6.32
 -10   5  12  223.16   12.17
   5 -10  12  191.36   12.87
  10  -5 -12  235.43   12.89
  -5  10 -12  194.76   12.85
  -5  10  12  206.99   13.37
  10  -5 -12  239.47   12.12
  10  -5  12  207.80   12.46
 -10   5 -12  203.22   12.91
   5 -10  15   88.67    8.05
 -10   5 -15   71.91    7.92
 -10   5  15  114.13    7.19
  10  -5 -15   84.57    8.27
  -5  10  15  108.25    8.82
   5   5  15   90.16    5.12
  10  -5 -15   98.21    6.76
  10  -5  15   83.00    7.65
 -10   5 -18  133.51    9.81
   5 -10  18  128.18    9.69
 -10   5  18  133.43    8.67
  -5  10  18  146.32   10.32
  10  -5 -18  142.87    9.70
 -10   5 -18  122.72    9.00
  10  -5 -18  139.60    8.38
 -10   5 -18  128.70    8.92
  10  -5  18  107.82    9.08
 -10   5 -21   -2.41    5.84
   5 -10  21    7.32    5.89
 -10   5  21   -0.28    4.37
  -5  10  21   -2.87    6.76
  10  -5 -21    6.47    6.42
 -10   5 -21    0.65    5.08
 -10   5 -21   -1.36    4.76
   5   5  21   -2.98    4.49
  10  -5 -21    0.73    3.78
  10  -5  21    1.67    5.38
 -10   5 -24   10.92    6.18
   5 -10  24   18.48    5.99
  10  -5 -24   19.83    6.62
  -5  10  24   14.85    6.90
 -10   5 -24   21.94    5.19
   5   5  24   22.34    4.58
 -10   5 -24   18.07    5.45
  10  -5 -24   15.34    3.87
  10  -5  24   15.02    5.84
 -10   5 -27    1.53    6.28
   5 -10  27    7.02    5.98
 -10   5 -27    8.81    5.23
  10  -5 -27    3.72    6.49
   5   5  27    6.23    4.39
 -10   5 -27    7.15    5.04
  10  -5 -27    6.29    3.58
  10  -5  27    7.46    5.58
   5 -10  30   25.60    6.56
 -10   5 -30   26.50    5.32
  10  -5 -30   46.37    7.38
 -10   5 -30   23.81    5.68
   5   5  30   31.12    4.81
  10  -5  30   39.12    6.68
   5 -10  33   10.57    6.40
 -10   5 -33   11.25    5.23
   5   5  33    3.17    4.39
 -10   5 -33   12.49    5.26
  10  -5 -33   20.16    7.31
 -10   5 -36  161.50    9.59
   5 -10  36  158.85   11.53
  10  -5 -36  187.92   12.40
   5   5  36  154.16    9.27
 -10   5 -36  164.00   10.15
  -5  10  36  143.17    7.83
 -10   5 -39   19.69    7.90
  -5  -5  39   19.85    5.17
   5 -10  39   11.92    6.99
  10  -5 -39   17.45    8.03
 -10   5 -39   15.48    5.27
  -5  10  39    8.77    2.16
  -5  -5 -39   20.66    6.93
  10  -5  39   17.80    7.05
   5   5  39   14.64    4.68
 -10   5 -39   20.89    5.84
 -10   5 -42   20.63    7.49
  -5  -5  42   15.44    5.06
   5 -10  42   12.58    7.06
  10  -5 -42   23.39    8.11
 -10   5 -42   17.46    5.39
  10  -5  42   26.18    6.99
 -10   5 -42   18.89    5.93
  -5  -5 -42   16.92    7.25
 -10   5 -45    4.08    7.90
   5 -10  45    5.16    7.39
  -5  -5  45    5.53    4.68
  10  -5 -45   -1.19    8.49
 -10   5 -45    5.76    5.38
 -10   5 -45    8.28    5.51
  -5  -5 -45    3.23    7.09
  -5  -5  48    3.51    4.30
 -10   5 -48    5.92    7.70
  10  -5 -48   17.30    9.06
 -10   5 -48   -0.25    5.20
 -10   5 -48   11.79    6.00
   5 -10  48    5.29    8.09
  -5  -5 -48    1.10    7.69
 -10   5 -51    2.99    5.33
 -10   5 -51    9.78    6.06
   5 -10  51   10.15    8.55
   5 -10 -54   12.88    8.22
 -10   5 -54   13.80    6.40
   5 -10  54    6.98    8.30
   5 -10 -57   -1.75    8.18
   5 -10 -60   16.36    8.67
  10  -4 -55   14.10    5.99
 -10   6 -52   11.62    6.38
  10  -4 -52   18.19    5.76
 -10   6 -52   17.45    6.71
 -10   6 -49    7.55    5.94
  10  -4 -49    2.13    5.40
 -10   6 -49    5.64    5.80
   6 -10  49    0.53    8.07
  -4  -6 -49   -6.53    7.44
  -6  -4  46    6.04    3.42
 -10   6 -46   10.98    7.54
 -10   6 -46    7.32    5.84
  10  -4 -46    6.86    9.18
  10  -4 -46   -0.27    5.18
  -4  -6 -46  -10.71    7.26
 -10   6 -46    4.89    5.85
   6 -10  46    0.53    7.79
  -6  -4  46    5.94    3.41
  -6  -4  43    3.51    4.12
 -10   6 -43   13.05    7.33
 -10   6 -43   19.68    6.07
  10  -4 -43   13.74    8.50
  10  -4 -43   14.23    5.53
   4   6  43    9.04    4.26
 -10   6 -43   15.27    5.83
  -6  -4  43   10.15    3.87
  10  -6  43   10.63    6.81
   6 -10  43   12.56    7.17
  -6  -4  40    7.04    4.35
 -10   6 -40   -1.11    7.25
   6 -10  40   12.25    7.56
 -10   6 -40    8.05    5.85
  10  -4 -40    5.73    8.14
   4   6  40   -1.04    4.31
  -6  -4  40    7.16    3.87
  10  -4 -40    0.54    4.88
 -10   6 -40    4.14    5.50
  10  -6  40   -1.00    6.60
   6 -10  37   52.27    8.04
  10  -4 -37   42.91    5.78
 -10   6 -37   32.66    5.91
   4   6  37   27.70    4.80
  10  -4 -37   18.10    7.73
 -10   6 -37   28.93    5.92
   6 -10  34    3.92    6.33
  10  -4 -34    4.03    4.70
   4   6  34    2.06    4.18
 -10   6 -34    5.48    5.35
  10  -4 -34    2.65    7.36
 -10   6 -34    1.28    5.36
   6 -10  31   10.69    6.52
  10  -4 -31   26.98    7.51
 -10   6 -31   13.71    5.51
   4   6  31   13.67    4.42
  10  -4 -31   21.80    5.12
 -10   6 -31   25.63    5.52
   6 -10  28   31.92    6.84
 -10   6 -28   46.47    7.51
  10  -4 -28   50.21    7.42
 -10   6 -28   36.72    5.96
  -4  10  28   23.75    7.41
   4   6  28   32.61    4.97
  10  -4 -28   23.39    4.98
 -10   6 -28   56.25    5.95
  10  -6  28   35.03    6.46
   6 -10  25   36.23    6.50
 -10   4  25   43.62    4.98
 -10   6 -25   37.80    6.78
  10  -4 -25   31.77    7.33
 -10   6 -25   44.15    5.93
  -4  10  25   25.90    7.21
  10  -4 -25   33.39    5.29
 -10   6 -25   34.95    5.62
   4   6  25   30.68    4.92
  10  -6  25   40.71    6.35
   6 -10  22   14.39    5.93
 -10   6 -22    5.32    5.87
 -10   4  22    8.45    4.11
  -4  10  22   14.13    6.46
 -10   6 -22    7.88    5.62
  10  -4 -22    8.28    6.31
  10  -4 -22   15.90    4.54
 -10   6 -22   13.20    5.30
  10  -6  22   13.24    5.77
 -10   4  19   18.77    4.52
   6 -10  19   23.41    5.97
 -10   6 -19   27.19    6.46
 -10   6 -19   10.30    5.15
   4   6  19   19.42    2.99
  -4  10  19   25.15    6.46
  10  -4 -19   22.35    6.26
  10  -4 -19   19.29    4.76
  10  -6  19   22.52    5.84
   6 -10  16   25.84    6.46
 -10   6 -16   38.57    6.40
 -10   4  16   36.87    5.08
   4   6  16   37.39    3.70
  -4  10  16   37.98    6.98
  10  -4 -16   31.41    6.45
 -10   6 -16   23.66    5.75
  10  -4 -16   38.28    5.06
  10  -6  16   24.80    5.84
   4   6  13   20.97    3.55
  -4  10  13   23.97    6.62
  10  -4 -13   31.03    6.15
 -10   6 -13   27.43    6.07
 -10   4  13   32.27    4.98
 -10   6 -13   14.05    5.74
  10  -6  13   24.44    5.41
 -10   4  10   35.62    5.23
 -10   6 -10   29.37    6.00
  -4  10  10   36.48    6.41
 -10   6 -10   25.60    5.92
  10  -4 -10   31.31    5.77
 -10   6 -10   31.01    5.40
  10  -6  10   32.60    5.78
 -10   4   7   93.09    7.31
 -10   6  -7   96.77    7.82
  10  -4  -7   86.18    7.49
  -4  10   7   83.03    8.14
 -10   6  -7  104.28    7.42
  10  -4  -7   83.13    6.76
  10  -6   7   98.39    7.71
   6 -10   4  208.70   12.50
  10  -4  -4  187.79   11.77
  -4  10   4  222.40   12.69
  -6  10  -4  196.92   12.67
 -10   6  -4  216.80   11.90
  10  -4  -4  192.68   11.65
  10  -6   4  218.35   12.04
 -10   6  -4  223.37   12.34
 -10   4   4  191.82   11.99
 -10   4   1   22.68    5.32
   6 -10   1   28.83    6.03
 -10   6  -1   23.88    5.63
  10  -4  -1   33.37    5.23
  -4  10   1   28.22    6.31
  -6  10  -1   43.16    6.63
 -10   6  -1   22.15    5.01
  10  -4  -1   27.57    5.04
  10  -6   1   26.33    5.23
 -10   4  -2   63.41    6.94
 -10   6   2   67.55    7.02
   6 -10  -2   72.26    7.50
  10  -4   2   97.19    6.87
  -6  10   2   91.48    8.03
  10  -6  -2   95.21    7.33
  -4  10  -2   82.21    7.82
 -10   6   2   71.77    6.48
  10  -6  -2   69.00    6.64
  10  -4   2   64.75    6.52
 -10   4  -5   16.82    5.74
 -10   6   5   11.96    5.10
   6 -10  -5   21.19    5.55
  -4  10  -5   10.50    5.95
  10  -6  -5   18.42    5.79
  -6  10   5   27.85    6.27
 -10   6   5   13.86    4.67
  10  -4   5   21.76    5.28
  10  -6  -5   30.94    5.38
  10  -6  -8   -0.73    5.71
  -6  10   8    6.24    6.24
   4 -10   8    4.48    5.66
 -10   6   8    6.70    5.05
   6 -10  -8    2.93    5.15
 -10   4  -8   10.37    5.68
  10  -6  -8    6.04    4.62
  10  -4   8    5.69    4.77
  -6  10  11   51.45    7.16
  10  -6 -11   45.54    6.66
   4 -10  11   45.20    6.52
 -10   4 -11   41.88    6.44
 -10   6  11   49.99    5.96
   6 -10 -11   39.05    6.28
  10  -6 -11   40.49    5.33
  10  -4  11   48.83    6.15
   6 -10 -14   -2.47    5.57
 -10   6  14    1.66    4.79
   4 -10  14   -0.45    5.57
 -10   4 -14   -0.45    6.02
  -6  10  14   -0.47    6.05
  10  -6 -14   -1.19    5.81
   6   4  14   -1.17    4.49
  10  -4  14   -0.38    4.97
  10  -6 -14    3.54    4.38
   4 -10  17   15.32    6.01
   6 -10 -17   17.09    5.55
 -10   4 -17   27.51    6.21
  -6  10  17   21.56    6.97
  10  -6 -17   22.51    6.38
  10  -4  17   22.69    5.37
   6   4  17   19.70    5.04
 -10   4 -17   19.10    5.30
  10  -6 -17   23.74    4.70
   4 -10  20   52.82    6.86
   6 -10 -20   35.77    6.25
 -10   4 -20   42.55    6.96
  10  -6 -20   50.44    6.93
  -6  10  20   40.53    7.71
   6   4  20   30.53    5.12
  10  -4  20   46.37    6.32
 -10   4 -20   52.87    6.07
  10  -6 -20   39.03    5.07
   6 -10 -23   17.17    5.46
 -10   4 -23   11.50    6.57
   4 -10  23   20.58    6.10
  -6  10  23   20.44    7.11
  10  -6 -23   12.79    6.35
  10  -4  23   22.45    5.68
   6   4  23   12.36    4.67
 -10   4 -23   17.15    5.34
  10  -6 -23   22.87    4.56
   4 -10  26    9.71    5.99
 -10   4 -26   10.32    6.66
  10  -6 -26    8.25    6.51
   6   4  26   13.22    4.63
 -10   4 -26   14.09    5.22
  10  -6 -26    7.85    3.93
   4 -10  29    5.61    6.27
 -10   4 -29   16.46    6.97
  10  -6 -29    1.92    6.70
 -10   4 -29    4.83    5.31
  -6  10  29   11.62    3.23
   6   4  29   10.60    4.79
  10  -6 -29   15.29    3.98
   4 -10  32    7.11    6.80
  10  -6 -32   10.47    7.52
 -10   4 -32    9.01    5.52
   6   4  32    8.65    4.84
  -6  10  32    5.92    3.07
  10  -6 -32    7.89    3.86
   4 -10  35   -2.41    6.63
  10  -6 -35    8.76    7.21
 -10   4 -35    4.93    4.51
 -10   4 -35    7.96    5.50
   6   4  35    6.68    4.80
  -6  10  35    6.72    2.93
  -6  -4 -35   14.84    6.82
  10  -6 -35    5.65    3.47
   4 -10  38   13.18    6.77
  10  -6 -38    6.35    7.73
 -10   4 -38    9.51    4.55
 -10   4 -38   11.44    5.58
  10  -6 -38   15.52    3.43
   6   4  38   17.47    4.80
  -6  10  38   14.32    2.70
  -6  -4 -38   26.19    7.02
   4 -10  41    8.50    7.45
 -10   4 -41    1.16    7.24
   6 -10 -41   13.30    7.40
  10  -6 -41   17.42    7.69
 -10   4 -41   10.23    4.59
 -10   4 -41   12.15    5.72
  -6  -4 -41    6.39    6.99
   4 -10  44   49.88    8.45
 -10   4 -44   75.53    9.12
 -10   4 -44   61.23    5.97
   6 -10 -44   64.54    8.62
  10  -6 -44   63.42    9.31
 -10   4 -44   60.87    7.09
  -6  -4 -44   84.88    8.95
   4 -10  47    4.61    7.66
 -10   4 -47    6.60    7.74
 -10   4 -47    1.40    4.57
   6 -10 -47    5.84    7.81
 -10   4 -47    3.84    5.98
  -6  -4 -47    7.18    7.42
  -4  -6  50    9.43    5.03
   4 -10  50    9.92    8.01
   6 -10 -50    4.59    8.36
 -10   4 -50    0.35    6.05
   6 -10 -53   16.41    8.43
 -10   4 -53    6.37    6.55
   4 -10  53   11.11    8.56
   6 -10 -56   22.08    8.86
 -10   4 -56   11.73    6.76
   4 -10  56   25.44    9.52
  10  -3 -56    2.92    7.00
 -10   7 -56    0.34    6.98
  10  -3 -53   23.49    6.90
 -10   7 -53   20.98    7.27
  10  -3 -50   18.45    6.59
 -10   7 -50    8.76    6.17
 -10   7 -50   15.61    6.85
 -10   7 -47   33.40    8.04
  10  -3 -47   20.29    9.69
 -10   7 -47   34.21    7.09
  10  -3 -47   33.88    6.68
 -10   7 -47   27.65    6.59
 -10   7 -44  146.26   11.32
 -10   7 -44  138.99   10.25
  10  -3 -44  134.24   13.02
  10  -3 -44  160.09   10.05
 -10   7 -44  139.63   10.00
   3   7  44  127.61    8.10
   7 -10  44  156.53   11.94
  -7  -3  41   56.49    5.07
 -10   7 -41   62.49    8.59
 -10   7 -41   87.03    7.99
  10  -3 -41   59.54    9.38
  10  -3 -41   49.91    7.00
   3   7  41   67.81    5.59
 -10   7 -41   70.95    7.29
   7 -10  41   67.29    8.63
  -7  -3  41   65.39    5.09
  10  -7  41   80.05    8.62
 -10   7 -38   52.10    8.44
 -10   7 -38   71.85    7.67
  10  -3 -38   55.25    9.07
   3   7  38   57.75    5.45
  10  -3 -38   65.47    6.89
 -10   7 -38   60.40    6.90
  10  -7  38   70.16    8.21
  -7  -3  38   56.84    5.12
   7 -10  38   64.43    8.82
   7 -10  35  129.28   10.43
 -10   7 -35  134.17    9.58
  10  -3 -35  118.11   11.00
  -7  -3  35  132.20    7.83
   3   7  35  128.06    7.94
  10  -3 -35  113.33    8.79
 -10   7 -35  135.77    9.11
   7 -10  32   64.68    8.16
 -10   7 -32   64.33    7.13
  10  -3 -32   60.40    9.10
   3   7  32   62.04    5.74
  10  -3 -32   55.53    6.53
 -10   7 -32   85.11    7.11
  -7  -3  32   52.53    5.50
 -10   3  29   84.11    6.17
   7 -10  29   88.91    8.56
 -10   7 -29   99.78    8.11
  10  -3 -29   89.21    9.64
   3   7  29   75.34    6.38
  10  -3 -29   82.26    7.16
 -10   7 -29   82.58    7.38
  -7  -3  29   81.53    6.38
 -10   3  26   86.90    6.11
 -10   7 -26   81.58    8.47
   7 -10  26   70.36    8.02
  10  -3 -26   67.32    8.68
 -10   7 -26   83.91    7.83
  -3  10  26   81.97    8.49
  10  -3 -26   81.04    6.82
 -10   7 -26   74.91    7.25
  10  -7  26   77.71    7.90
  -7  -3  26   72.76    6.33
  10  -3 -23  190.91   12.47
  -3  10  23  173.91   12.26
   3   7  23  186.83    9.92
  -7  10 -23  203.73   12.44
 -10   7 -23  190.02   11.73
  10  -3 -23  179.47   10.86
  -7  -3  23  186.74   10.78
  10  -7  23  178.90   11.86
 -10   3  23  189.82   10.55
 -10   7 -23  190.67   12.28
   7 -10  23  181.93   12.39
   7 -10  20   36.09    6.83
 -10   3  20   40.50    5.28
 -10   7 -20   49.17    6.95
  -7  10 -20   48.22    7.24
  10  -3 -20   49.77    7.40
   3   7  20   39.46    4.44
  -3  10  20   50.54    7.19
 -10   7 -20   44.15    6.77
  10  -3 -20   40.50    5.62
  -7  -3  20   49.71    5.60
  10  -7  20   44.70    6.61
  10  -3 -17  175.10   11.33
 -10   7 -17  177.99   11.00
 -10   7 -17  174.47   11.47
  -3  10  17  161.31   11.15
  -7  10 -17  180.88   11.74
   3   7  17  170.09    9.48
  10  -7  17  188.89   11.31
  -7  -3  17  163.77   10.32
  10  -3 -17  175.42   10.28
 -10   3  17  161.90   10.10
 -10   7 -14   65.21    7.44
 -10   3  14   59.65    6.12
 -10   7 -14   64.17    7.09
  10  -3 -14   64.12    7.18
  -7  10 -14   67.70    7.55
   3   7  14   59.94    5.34
  -3  10  14   49.08    7.21
  10  -3 -14   59.61    6.04
  -7  -3  14   57.85    6.35
 -10   7 -14   81.77    6.88
  10  -7  14   71.20    7.07
 -10   7 -11  195.97   11.48
 -10   7 -11  161.74   11.28
   3   7  11  182.40    9.71
  10  -3 -11  164.34   11.04
  -3  10  11  167.33   11.22
  -7  10 -11  188.97   11.69
  10  -7  11  170.55   11.10
  -7  -3  11  158.78   10.53
 -10   7 -11  176.15   10.57
  10  -3 -11  180.03   10.35
 -10   3  11  165.45   10.39
 -10   7  -8   63.90    7.03
   7 -10   8   64.33    7.04
 -10   3   8   73.83    6.70
  10  -3  -8   59.19    6.67
  -3  10   8   57.07    7.24
 -10   7  -8   57.13    7.35
  -7  -3   8   58.94    6.56
  10  -3  -8   72.56    6.29
 -10   7  -8   67.78    6.43
  10  -7   8   70.19    6.98
 -10   7  -5  434.84   21.71
 -10   7  -5  422.62   21.50
  10  -3  -5  408.52   20.83
  -3  10   5  435.49   21.57
  10  -3  -5  410.85   20.67
  10  -7   5  396.54   21.22
  -7  -3   5  405.80   21.18
 -10   7  -5  408.84   20.79
   7 -10   5  426.45   21.59
 -10   3   5  392.80   20.94
 -10   7  -2   72.38    7.31
   7 -10   2   84.00    7.56
 -10   3   2   72.37    6.96
  10  -3  -2   80.19    6.98
  -3  10   2   72.06    7.48
 -10   7  -2   63.56    7.40
  -7  -3   2   76.18    7.39
 -10   7  -2   78.38    6.67
  10  -3  -2   79.55    6.54
  10  -7   2   72.57    7.09
 -10   7   1  278.03   15.35
  -3  10  -1  276.11   15.51
  10  -3   1  272.85   14.58
  10  -7  -1  271.05   15.13
 -10   7   1  295.29   14.84
  -7  -3  -1  269.91   15.40
 -10   3  -1  262.31   15.14
   7 -10  -1  277.46   15.44
 -10   7   4   62.51    6.62
   7 -10  -4   58.87    6.67
 -10   3  -4   43.09    6.35
  -3  10  -4   41.77    6.92
  10  -3   4   35.07    5.41
  -7  -3  -4   50.01    6.72
 -10   7   4   61.38    5.83
   7   3   4   48.79    5.87
  10  -7  -4   62.06    6.50
 -10   7   7  223.31   12.55
   7 -10  -7  228.19   12.81
  10  -7  -7  218.26   12.57
  -7  10   7  199.61   13.17
   7   3   7  197.39   11.94
 -10   7   7  220.67   11.96
  -7  -3  -7  182.47   12.64
  10  -7  -7  211.20   12.14
 -10   3  -7  213.67   12.79
   7 -10 -10   38.07    6.07
 -10   3 -10   37.25    6.38
  10  -7 -10   32.41    6.18
  -7  10  10   35.29    7.17
   7   3  10   35.25    3.19
 -10   7  10   31.15    5.10
   7   3  10   38.09    5.53
  10  -7 -10   33.18    5.17
  -7  -3 -10   30.01    6.24
   3 -10  13  221.60   12.40
  -7  10  13  207.76   12.89
   7 -10 -13  172.06   11.54
  10  -7 -13  188.00   12.03
 -10   7  13  178.18   10.89
  10  -7 -13  182.47   11.23
   7   3  13  199.40   11.15
  -7  -3 -13  180.91   12.11
 -10   3 -13  195.38   12.24
   3 -10  16    3.21    6.01
   7 -10 -16    8.38    5.36
 -10   3 -16    2.38    5.97
  -7  10  16   -0.52    6.60
  10  -7 -16    2.09    5.88
   7   3  16    7.48    4.72
  10  -7 -16    1.24    4.48
  -7  -3 -16    8.74    5.97
   7 -10 -19  154.07   10.15
   3 -10  19  172.42   10.90
  10  -7 -19  160.25   10.74
  -7  10  19  135.41   11.34
   7   3  19  137.28    9.27
  -7  -3 -19  161.21   10.75
  10  -7 -19  131.85    9.33
 -10   3 -19  166.14   11.05
   3 -10  22   66.04    7.73
   7 -10 -22   59.48    6.90
 -10   3 -22   61.22    8.02
  10  -7 -22   79.55    8.28
  -7  10  22   57.28    8.47
   7   3  22   67.99    6.26
  10  -7 -22   63.29    6.10
  -7  -3 -22   74.10    7.88
   3 -10  25  188.40   12.84
   7 -10 -25  196.91   12.28
  10  -7 -25  212.18   13.09
  -7  -3 -25  193.88   12.99
  10  -7 -25  216.27   11.60
   7   3  25  202.55   11.70
 -10   3 -25  223.08   13.48
   7 -10 -28  360.16   19.50
  10  -7 -28  378.39   20.40
  -7  -3 -28  351.09   20.15
  10  -7 -28  371.07   18.72
   7   3  28  385.61   19.05
  -7  10  28  368.26   18.18
 -10   3 -28  396.29   20.74
   3 -10  28  392.56   20.41
 -10   3 -31  160.61   11.35
   3 -10  31  141.65   10.71
   7 -10 -31  152.45    9.82
  10  -7 -31  134.17    8.46
  -7  10  31  126.89    7.68
   7   3  31  148.87    9.01
  10  -7 -31  127.85   10.63
   7 -10 -34  136.42    9.40
   3 -10  34  125.56   10.26
  10  -7 -34  161.14   11.30
   7 -10 -34  132.25   10.23
  10  -7 -34  128.58    8.08
  -7  10  34  125.60    7.37
   7   3  34  132.63    8.75
   7 -10 -37   53.21    7.89
  10  -7 -37   57.69    8.64
  -3  -7  37   49.85    6.92
   3 -10  37   59.16    8.08
   7 -10 -37   43.91    6.87
  10  -7 -37   43.12    4.77
   7 -10 -40   31.63    7.95
   3 -10  40   12.80    7.53
  -3  -7  40   22.09    6.34
   7 -10 -40   15.57    5.81
  -7  -3 -40   10.23    7.20
  10  -7 -40   15.01    3.87
   7 -10 -43   30.12    8.24
   3 -10  43   46.32    7.98
 -10   3 -43   45.08    8.72
   7 -10 -43   30.11    6.25
  -7  -3 -43   37.36    7.88
  10  -7 -43   27.34    3.85
   7 -10 -46   30.95    8.38
 -10   3 -46   42.55    8.73
   7 -10 -46   36.13    6.26
   3 -10  46   24.24    8.29
  10  -7 -46   21.95    3.15
  -7  -3 -46   22.49    8.16
   7 -10 -49   51.43    9.53
   7 -10 -49   43.65    6.93
   3 -10  49   48.89    9.15
   7 -10 -52   17.14    9.08
   3 -10  52   10.86    8.60
   7 -10 -52   11.66    6.26
   3 -10  55   20.37    9.72
   3 -10  58    4.15    8.77
  10  -2 -57   16.29    8.15
 -10   8 -57   10.90    7.79
  10  -2 -54   12.10    7.66
 -10   8 -54   -7.43    7.68
  10  -2 -51   -4.05    7.42
 -10   8 -51    7.84    7.58
  10  -2 -48   39.31    7.39
 -10   8 -48   37.80    8.03
 -10   8 -45   -1.81    6.29
   2   8  45    9.28    3.73
  10  -2 -45   14.62    6.55
 -10   8 -45    9.49    7.35
 -10   8 -42   54.92    8.50
 -10   8 -42   48.50    7.88
 -10   8 -42   45.62    6.49
  10  -2 -42   48.19    7.02
   2   8  42   36.93    4.48
 -10   8 -39   52.41    7.96
 -10   8 -39   34.02    7.28
 -10   8 -39   24.69    6.16
   2   8  39   33.05    4.71
  10  -2 -39   34.82    6.61
   8 -10  39   32.82    7.89
  10  -8  39   51.16    7.74
  -8  -2  39   34.80    3.98
 -10   8 -36   42.87    7.98
 -10   8 -36   35.21    7.39
   2   8  36   26.87    4.49
 -10   8 -36   32.20    6.06
  10  -2 -36   31.24    6.21
  10  -8  36   30.33    7.16
  -8  -2  36   28.60    4.36
   8 -10  36   27.21    7.84
 -10   2  33   31.91    3.96
 -10   8 -33   32.07    7.26
  -8  10 -33   39.68    8.23
 -10   8 -33   36.89    6.13
  10  -2 -33   30.79    6.06
   2   8  33   33.18    4.88
   8 -10  33   35.61    7.39
  -8  -2  33   30.39    4.63
 -10   2  30   80.90    6.00
   8 -10  30   71.75    8.43
 -10   8 -30   78.72    8.37
  10  -2 -30   82.56    9.42
  -8  10 -30   88.33    8.84
 -10   8 -30   83.15    7.53
  10  -2 -30   85.38    7.35
  -8  -2  30   87.84    6.42
   8 -10  27   45.95    7.54
 -10   2  27   61.41    5.61
 -10   8 -27   46.99    7.27
  10  -2 -27   56.16    8.62
  -2  10  27   66.86    8.10
  -8  10 -27   70.82    8.02
  10  -2 -27   64.74    6.40
  -8  -2  27   62.97    5.74
  -2  10  24  206.37   12.53
  10  -2 -24  194.60   12.90
   2   8  24  192.53   10.71
   8 -10  24  163.75   12.18
 -10   8 -24  182.17   12.45
  -8  10 -24  185.65   12.66
 -10   8 -24  185.59   12.03
  10  -8  24  192.32   12.36
  -8  -2  24  187.51   10.81
  10  -2 -24  183.16   11.16
 -10   2  24  197.48   10.70
 -10   2  21   88.51    6.66
 -10   8 -21   81.21    8.19
   2   8  21   86.04    6.66
  -2  10  21   83.43    8.03
 -10   8 -21   89.71    8.14
  -8  10 -21   72.49    8.92
  10  -2 -21   81.27    8.64
  10  -2 -21   92.05    7.36
  -8  -2  21   71.99    6.79
  10  -8  21   72.88    8.06
 -10   8 -18   15.39    6.29
 -10   2  18   14.09    4.77
  10  -2 -18    7.19    6.36
  -8  10 -18   12.07    6.43
  -2  10  18    6.94    6.04
 -10   8 -18    8.20    6.39
   2   8  18   11.86    4.48
 -10   8 -18    4.81    5.35
  10  -2 -18    4.36    4.93
  -8  -2  18   18.20    5.06
  10  -8  18   13.95    6.09
 -10   8 -15   42.70    6.81
 -10   2  15   41.76    5.55
  10  -2 -15   39.69    6.50
   2   8  15   42.28    5.28
 -10   8 -15   27.92    6.79
  -8  10 -15   35.24    7.16
  -2  10  15   51.00    6.76
 -10   8 -15   36.44    5.87
  10  -2 -15   34.08    5.65
  10  -8  15   41.89    6.50
  -8  -2  15   41.66    5.66
   8 -10  12   71.25    7.72
 -10   2  12   65.18    6.75
 -10   8 -12   90.38    8.03
   2   8  12   71.47    6.31
  -2  10  12   74.58    7.57
  10  -2 -12   69.86    7.39
 -10   8 -12   92.75    7.81
  -8  10 -12   80.75    7.96
 -10   8 -12   83.23    7.08
  10  -2 -12   74.21    6.71
  10  -8  12   81.42    7.47
  -8  -2  12   72.88    6.81
  10  -2  -9  134.63    8.74
 -10   8  -9  127.17    9.59
   8 -10   9  118.33    9.46
 -10   2   9  109.55    8.40
 -10   8  -9  125.26    9.41
  -8  10  -9  118.49    9.68
  -2  10   9  129.15    9.25
  -8  -2   9  123.47    8.81
  10  -2  -9  116.53    8.50
 -10   8  -9  134.81    8.60
  10  -8   9  115.21    9.05
 -10   2   6   -1.08    4.81
   8 -10   6    4.94    5.73
 -10   8  -6    0.44    5.41
 -10   8  -6    5.83    6.20
  -8  10  -6    4.93    6.25
  -2  10   6    4.15    5.97
  10  -2  -6    0.94    5.06
 -10   8  -6    3.58    4.87
  10  -2  -6   -3.44    4.81
  10  -8   6    6.14    5.70
  -8  -2   6    3.71    4.94
 -10   8  -3  181.77   11.89
 -10   8  -3  208.94   12.66
  -2  10   3  203.45   12.22
  -8  10  -3  199.72   12.46
  10  -2  -3  196.71   11.23
  -8  -2   3  178.32   11.69
   8   2  -3  183.56   11.41
 -10   8  -3  185.46   11.36
  10  -2  -3  186.98   11.24
   8 -10   3  193.37   12.13
  10  -8   3  195.23   11.83
 -10   2   3  211.70   11.81
   8 -10   0  130.98    9.81
  -2  10   0  161.36   10.17
  10  -2   0  140.00    8.91
  -8  10   0  155.16   10.79
 -10   8   0  137.91   10.49
  -8  -2   0  144.11    9.83
   8   2   0  136.59    9.35
 -10   8   0  142.25    9.18
  10  -8   0  141.80    9.67
 -10   2   0  123.59    9.46
   8 -10  -3  108.77    7.98
 -10   8   3   65.50    8.14
   8   2   3   70.78    5.92
  10  -2   3   92.27    6.68
   8   2   3   76.74    6.92
 -10   8   3   87.15    6.88
 -10   2  -3  106.73    8.28
  10  -8  -3   81.84    7.36
  -8  -2  -3   74.95    7.72
   8 -10  -6   13.07    5.56
   8   2   6   13.09    3.37
  10  -2   6   15.25    4.54
   8   2   6    8.84    5.00
 -10   8   6   10.93    4.85
  10  -8  -6   18.68    5.51
 -10   2  -6    9.80    5.66
  -8  -2  -6    9.51    5.89
   8 -10  -9   88.93    7.92
   8   2   9   94.00    5.44
   8   2   9   95.38    7.40
 -10   8   9   96.51    7.33
  10  -2   9   91.04    7.36
  10  -8  -9   96.73    7.63
 -10   2  -9   97.98    8.44
  -8  -2  -9   78.24    8.24
   8 -10 -12    1.63    5.33
  10  -8 -12   12.25    6.36
 -10   8  12   12.10    4.90
   8   2  12   14.21    4.99
  10  -8 -12    9.92    5.31
 -10   2 -12   13.85    6.20
  -8  -2 -12   15.19    6.55
  10  -8 -15  163.35   10.71
  -8  10  15  140.06   11.58
  -8  -2 -15  157.02   10.87
 -10   8  15  144.17    9.38
   8   2  15  150.91    9.63
   8 -10 -15  143.54   10.14
 -10   2 -15  143.15   10.67
  10  -8 -15  157.76    9.78
   2 -10  18    3.26    6.08
   8 -10 -18   -3.94    5.37
  -8  10  18    1.69    7.63
  10  -8 -18    3.93    6.43
   8   2  18    2.76    5.03
 -10   8  18   -3.35    4.39
  -8  -2 -18   -0.48    6.04
 -10   2 -18    8.94    6.65
  10  -8 -18    0.67    4.73
   2 -10  21   92.84    9.24
   8 -10 -21  106.30    8.52
  10  -8 -21  122.16    9.66
   8   2  21  106.96    7.99
  -8  -2 -21   93.12    9.10
 -10   2 -21  115.94    9.45
  10  -8 -21  101.90    7.83
   2 -10  24  101.21    8.98
   8 -10 -24   87.84    8.04
  10  -8 -24  100.99    9.32
   8   2  24   85.76    7.62
  -8  -2 -24  100.23    8.99
  10  -8 -24   98.35    7.52
 -10   2 -24  104.35    9.37
   2 -10  27   91.18    8.61
   8 -10 -27   67.99    7.35
  10  -8 -27   69.52    8.64
   8   2  27   73.89    6.96
  -8  -2 -27   58.68    8.07
  10  -8 -27   67.39    6.50
 -10   2 -27   85.46    8.98
   2 -10  30   13.18    6.73
   8 -10 -30   15.53    5.66
   8 -10 -30   22.48    6.84
  10  -8 -30   16.64    7.24
   8   2  30   17.56    5.41
  -8  -2 -30   21.05    6.96
  10  -8 -30   21.76    5.10
 -10   2 -30   19.58    7.58
  -2  -8  33   54.39    7.48
   2 -10  33   61.28    8.24
   8 -10 -33   54.28    6.48
   8 -10 -33   58.90    8.26
  -8  10  33   57.06    4.98
 -10   2 -33   41.29    8.60
  10  -8 -33   51.13    5.85
   8 -10 -36   26.99    7.62
   2 -10  36   39.79    7.93
   8 -10 -36   29.08    6.10
  -2  -8  36   33.04    7.02
  10  -8 -36   33.12    5.04
   8 -10 -39   35.50    8.52
  -2  -8  39   42.61    7.24
   2 -10  39   43.13    8.42
   8 -10 -39   40.31    6.22
  10  -8 -39   39.36    5.03
   8 -10 -42   45.99    9.02
  -2  -8  42   35.96    7.11
   2 -10  42   33.22    8.77
   8 -10 -42   33.06    6.28
  10  -8 -42   34.38    4.83
  -8  -2 -42   35.51    8.09
   8 -10 -45   37.76    8.68
   2 -10  45   31.53    8.87
  -2  -8  45   30.30    7.50
   8 -10 -45   34.89    6.26
  10  -8 -45   38.99    4.67
   2 -10  48   44.07    8.87
  -2  -8  48   22.89    7.21
   8 -10 -48   42.89    6.66
  -2  -8  51   21.64    7.15
   8 -10 -51   17.90    6.04
   2 -10  51   25.28    8.48
   2 -10  54    9.14    8.59
   2 -10  57    6.62    9.65
  10  -1 -49    2.80    7.64
 -10   9 -49   12.79    8.54
  10  -1 -46    8.12    7.21
 -10   9 -46   10.12    8.61
  10  -1 -43    3.00    6.71
   1   9  43    0.69    3.60
 -10   9 -43    1.32    7.91
  -9  10 -43   11.00    8.20
 -10   9 -40    6.22    7.69
   1   9  40    7.82    3.99
  10  -1 -40   -0.36    6.40
  -1  10  40    3.99    3.35
 -10   9 -40   10.99    7.73
  -9  10 -40    8.56    8.27
  -9  -1  37    6.99    3.54
 -10   9 -37    0.56    6.95
  -9  10 -37   10.89    8.01
 -10   9 -37    1.76    7.55
  10  -1 -37    4.99    6.19
   1   9  37    4.94    4.19
 -10   1  34    4.45    3.50
 -10   9 -34  -11.50    7.28
  -9  -1  34    0.19    4.03
  -9  10 -34   -3.77    7.91
 -10   9 -34    3.49    7.48
  10  -1 -34   -2.45    5.82
  10  -9  34    3.70    6.88
   9 -10  34    6.34    7.22
 -10   1  31    9.69    4.23
 -10   9 -31   25.26    7.14
  -9  10 -31   11.69    7.77
  10  -1 -31   18.86    5.96
   9   1 -31   18.89    5.98
   9 -10  31    9.92    6.76
  -9  -1  31   25.22    4.61
 -10   1  28    1.16    4.40
 -10   9 -28    2.17    6.80
  -9  10 -28   -2.32    7.24
  -1  10  28    3.63    6.75
  10  -1 -28   10.18    5.56
   9   1 -28   14.39    5.82
  -9  -1  28   10.26    4.50
   9 -10  28    5.16    6.91
 -10   1  25   21.21    4.74
  -1  10  25   22.65    6.56
  -9  10 -25   21.77    7.37
 -10   9 -25   19.50    7.23
  10  -1 -25   21.18    5.69
   9   1 -25   18.20    5.55
  -9  -1  25   24.05    5.00
 -10   9 -22   21.48    6.47
 -10   1  22   25.24    5.19
 -10   9 -22   24.73    7.33
  -1  10  22   16.91    6.42
  10  -1 -22   21.34    7.24
  -9  10 -22   10.57    7.21
  10  -1 -22   18.41    5.74
 -10   9 -22   18.78    5.86
   9   1 -22   13.87    5.56
  10  -9  22   20.83    6.58
  -9  -1  22   14.62    5.03
   9 -10  19    9.87    6.65
 -10   1  19    5.79    4.94
 -10   9 -19    8.55    6.13
  -9  10 -19    3.21    6.91
  -1  10  19   10.62    6.22
  10  -1 -19    0.44    6.83
 -10   9 -19    4.80    6.95
  10  -1 -19    8.67    5.32
 -10   9 -19   -0.68    5.30
   9   1 -19   11.98    5.39
  10  -9  19    9.97    6.14
  -9  -1  19    2.17    4.99
   9 -10  16   79.28    8.08
 -10   9 -16   60.05    7.68
  -9  10 -16   66.92    8.25
 -10   9 -16   84.57    8.27
  -1  10  16   67.09    7.40
  10  -1 -16   61.97    7.87
  10  -1 -16   75.44    6.85
 -10   9 -16   60.85    6.92
   9   1 -16   65.43    6.85
  -9  -1  16   71.73    6.67
 -10   1  16   76.92    6.77
  10  -9  16   65.69    7.67
   9 -10  13    5.24    5.97
  10  -1 -13    6.14    5.85
  -9  10 -13   10.99    6.70
  -1  10  13    7.50    5.71
 -10   9 -13    1.35    6.32
   9   1 -13    1.41    5.16
 -10   9 -13    5.38    5.09
  10  -1 -13    4.97    5.00
  10  -9  13   10.09    6.29
 -10   1  13    6.42    4.98
  -9  -1  13   -1.36    5.14
  10  -1 -10  198.90   11.92
 -10   9 -10  233.20   13.04
  -9  10 -10  192.35   12.67
  -1  10  10  198.91   12.22
  10  -1 -10  201.43   11.71
  -9  -1  10  197.29   11.80
 -10   9 -10  197.27   11.83
   9 -10  10  177.04   12.57
 -10   1  10  205.90   11.87
  10  -9  10  201.50   12.48
   9 -10   7   -0.46    5.95
  -1  10   7    1.82    6.04
  10  -1  -7   14.25    5.39
 -10   9  -7    3.69    6.61
  -9  10  -7   -5.17    6.70
 -10   9  -7    8.31    5.26
  10  -1  -7   -7.29    5.36
 -10   1   7   -0.37    5.10
  -9  -1   7    5.56    5.39
  10  -9   7    2.66    5.69
   9   1  -4  207.54   12.14
 -10   9  -4  223.00   13.68
  -1  10   4  229.51   13.04
  10  -1  -4  201.95   12.20
  -9  10  -4  220.96   13.63
  -9  -1   4  210.19   12.76
  10  -1  -4  179.06   12.24
 -10   9  -4  245.49   12.62
   9 -10   4  236.75   13.45
 -10   1   4  199.73   12.54
  10  -9   4  236.92   13.27
   9 -10   1   24.14    6.39
   9   1  -1   18.07    4.78
 -10   9  -1   23.28    7.05
  -9  10  -1   30.06    7.13
  -1  10   1   31.44    6.39
  10  -1  -1   24.85    5.08
 -10   9  -1   17.11    5.42
   9   1  -1   20.48    5.67
  -9  -1   1   22.67    5.81
 -10   1   1   16.75    5.99
  10  -9   1   23.05    6.38
   9   1   2  176.37    9.42
 -10   9   2  175.71   11.92
  -9  10   2  160.32   11.75
  10  -1   2  171.45    9.61
  -9  -1  -2  183.28   11.25
   9   1   2  163.40   10.46
 -10   9   2  160.58   10.17
  10  -9  -2  156.36   10.77
 -10   1  -2  136.03   10.74
   9 -10  -2  170.34   11.31
   9 -10  -5    8.15    5.79
  -9  10   5   -3.64    6.69
   9   1   5   -0.18    3.77
 -10   9   5   -3.67    7.04
  10  -1   5    9.23    4.41
  10  -1   5    7.60    5.56
   9   1   5    2.35    5.03
  -9  10   5   -1.41    4.83
 -10   9   5   -2.42    4.94
  -9  -1  -5    3.07    5.94
  10  -9  -5    4.11    5.67
 -10   1  -5    8.68    6.30
   9 -10  -8   20.64    5.94
  10  -9  -8   19.20    6.02
  -9  10   8    9.67    7.04
   9   1   8   17.59    3.49
  10  -1   8   18.46    4.33
  10  -1   8   17.24    5.22
  -9  10   8   11.97    4.61
   9   1   8   19.18    5.22
 -10   9   8   19.59    5.07
  -9  -1  -8   19.51    6.40
 -10   1  -8   12.20    6.23
   9 -10 -11   28.53    6.44
  10  -9 -11   20.30    6.00
  -9  10  11   23.23    5.01
  10  -1  11   29.05    5.62
 -10   9  11   22.88    4.89
   9   1  11   15.48    5.38
  -9  -1 -11   20.17    6.37
 -10   1 -11   14.09    6.62
   9 -10 -14   63.07    6.93
  10  -9 -14   56.05    6.88
  -9  10  14   51.38    5.78
 -10   9  14   54.72    5.84
  10  -1  14   47.23    6.09
   9   1  14   52.24    6.48
  -9  -1 -14   37.28    7.17
 -10   1 -14   70.97    8.01
   9 -10 -17    9.98    5.77
  10  -9 -17   11.91    5.33
  10  -9 -17   10.98    6.64
 -10   9  17    3.61    4.84
  -9  10  17    9.55    4.40
   9   1  17   12.99    5.62
  -9  -1 -17   16.93    6.83
 -10   1 -17   22.69    6.85
  10  -9 -20  180.37   12.33
 -10   9  20  181.41   10.77
  -9  10  20  169.32   10.49
  -9  -1 -20  206.81   12.73
   9   1  20  197.73   11.29
  10  -9 -20  189.84   11.44
   9 -10 -20  180.11   11.68
 -10   1 -20  198.21   12.71
   9 -10 -23   -4.61    5.61
  10  -9 -23    0.71    5.27
   1 -10  23   -2.86    6.48
  10  -9 -23    8.39    7.06
   9   1  23    2.55    5.41
  -9  10  23    6.82    4.20
 -10   9  23   -0.80    4.51
  -9  -1 -23   -1.57    6.84
 -10   1 -23    6.96    7.03
   1 -10  26   34.61    7.48
   9 -10 -26   28.68    6.30
  10  -9 -26   42.57    6.02
   9   1  26   26.32    5.85
  -9  -1 -26   42.40    7.53
 -10   1 -26   20.86    7.20
   9 -10 -29   27.34    7.34
   9 -10 -29   17.78    5.87
  10  -9 -29    9.98    5.42
   1 -10  29   12.49    7.11
  -9  -1 -29   27.48    7.72
 -10   1 -29   15.75    7.29
   9 -10 -32    9.69    7.37
  -1  -9  32   15.87    7.23
   1 -10  32    7.25    7.07
   9 -10 -32   20.00    5.98
  10  -9 -32    8.03    5.02
  -9  -1 -32   16.87    7.59
 -10   1 -32    2.87    7.38
   9 -10 -35    5.97    7.45
   1 -10  35    0.49    7.55
   9 -10 -35   -0.36    5.86
  10  -9 -35    5.86    5.31
  -1  -9  35    8.61    6.73
 -10   1 -35   14.64    7.60
   9 -10 -38    8.18    8.31
  -1  -9  38    3.63    7.06
   9 -10 -38   -5.58    5.61
   1 -10  38    5.91    7.85
  10  -9 -38    2.65    5.10
   9 -10 -41   12.02    8.69
  10  -9 -41    6.54    7.95
   9 -10 -41    2.38    5.80
   1 -10  41    1.49    7.87
  -1  -9  41   11.32    7.23
  10  -9 -41    8.56    5.18
   9 -10 -44    0.66    5.76
   1 -10  44    6.99    8.23
  -1  -9  44   10.40    7.36
  10  -9 -44    2.55    4.86
   1 -10  47    2.50    8.05
   9 -10 -47    3.83    5.87
  -1  -9  47   16.51    7.80
   1 -10  50    6.51    9.03
  -1  -9  50   11.39    7.90
   1 -10  53   -2.48    8.44
 -10  10 -41    0.97    8.41
  10   0 -38   41.34    7.36
   0  10  38   21.16    4.46
 -10  10 -38   32.79    9.21
 -10   0  35    5.61    3.93
  10   0 -35    9.83    6.46
 -10  10 -35    5.78    8.09
 -10   0  32   30.25    4.83
  10   0 -32   26.44    6.60
 -10  10 -32   21.94    8.04
 -10   0  29    2.23    4.69
  10   0 -29    6.97    6.42
 -10  10 -29    4.27    8.00
 -10   0  26   30.67    5.39
  10   0 -26   21.14    6.16
 -10  10 -23    8.01    7.29
  10   0 -23    2.90    5.91
  10 -10  23    6.70    6.80
 -10   0  23    4.83    5.23
   0  10  20  299.10   16.74
 -10  10 -20  318.13   17.95
  10   0 -20  323.76   16.86
 -10   0  20  299.30   16.43
  10 -10  20  322.67   17.76
   0  10  17   -3.78    5.61
 -10  10 -17   -0.47    7.05
  10   0 -17    8.55    5.62
 -10   0  17    2.67    5.18
  10 -10  17   -1.51    6.38
   0  10  14  144.54    9.80
  10   0 -14  132.82   10.36
 -10  10 -14  143.64   10.82
  10   0 -14  136.90    9.47
  10 -10  14  128.23   10.37
 -10   0  14  145.30    9.61
   0  10  11  -11.04    6.00
 -10  10 -11    4.88    7.32
  10   0 -11    6.26    6.06
  10   0 -11    7.09    5.40
 -10   0  11    2.91    4.97
  10 -10  11    4.39    6.46
  10 -10   8    4.31    6.29
  10   0  -8    1.34    5.33
   0  10   8    2.10    6.00
 -10  10  -8    4.40    7.17
  10   0  -8   10.59    5.45
 -10  10  -8    2.01    5.59
 -10   0   8    1.52    5.24
  10 -10   5    3.28    6.54
  10   0  -5   -0.30    5.11
   0  10   5    9.92    6.00
 -10  10  -5    1.00    7.05
 -10  10  -5    2.30    5.25
 -10   0   5    2.79    5.51
  10   0  -2  227.30   12.41
 -10  10  -2  217.38   14.03
   0  10   2  226.96   13.32
 -10   0   2  221.73   13.44
 -10  10  -2  214.43   12.79
  10 -10   2  237.00   13.85
  10 -10  -1   -6.31    6.04
 -10  10   1    3.20    7.22
  10   0   1    1.85    4.57
 -10  10   1   -3.20    5.50
 -10   0  -1    3.49    6.15
  10 -10  -4   70.95    7.89
  10   0   4   81.59    5.92
 -10  10   4   65.45    8.79
 -10  10   4   63.65    6.82
  10   0   4   70.81    7.19
 -10   0  -4   71.85    8.10
  10 -10  -7    7.33    6.32
  10   0   7    0.52    3.92
 -10  10   7   -7.91    7.50
  10   0   7   -0.35    5.33
 -10  10   7   -4.53    4.93
 -10   0  -7    5.19    6.52
  10 -10 -10   52.87    7.35
 -10  10  10   72.81    9.15
  10   0  10   61.08    6.82
 -10  10  10   57.11    6.38
 -10   0 -10   66.12    8.36
  10 -10 -13    3.73    6.15
  10   0  13    1.73    5.48
 -10  10  13   -1.14    4.98
 -10   0 -13    1.01    6.86
 -10   0 -16  284.63   16.90
 -10  10  16  278.53   15.12
  10   0  16  286.87   15.66
  10 -10 -16  300.03   16.20
  10 -10 -19    1.19    5.82
 -10  10  19    4.90    4.77
  10   0  19    0.67    5.51
 -10   0 -19   -1.08    6.92
  10 -10 -22   22.25    6.44
 -10  10  22   18.04    5.00
 -10   0 -22   20.99    7.49
  10 -10 -25   10.31    5.86
 -10  10  25    2.11    4.66
 -10   0 -25    5.65    7.25
   0 -10  28   54.51    8.35
  10 -10 -28   46.28    6.79
 -10  10  28   47.15    5.59
 -10   0 -28   38.06    8.33
   0 -10  31   -0.98    7.51
  10 -10 -31    2.92    5.70
 -10   0 -31    5.28    7.56
  10 -10 -34   10.93    7.67
   0 -10  34    7.90    7.74
  10 -10 -34    4.60    5.79
 -10   0 -34    4.16    8.11
   0 -10  37   11.82    7.90
  10 -10 -37   -5.84    5.79
  10 -10 -40   12.23    5.90
   0 -10  40   -0.50    7.69
   0 -10  43    9.48    8.40
  10 -10 -43   11.03    5.95
   0 -10  46    6.96    8.75
   0 -10  49    8.40    8.98
 -11   6 -47    9.79    6.30
 -11   6 -44   40.67    7.15
 -11   6 -44   71.62    7.24
   5   6  41    9.11    4.99
 -11   6 -41    8.26    6.26
  -5  -6 -41    4.02    7.47
  11  -5 -41   10.38    8.22
 -11   6 -41   19.35    6.06
   6 -11  38   23.60    8.55
 -11   6 -38   36.04    6.53
  -5  11  38   22.59    3.20
   5   6  38   27.34    5.50
 -11   6 -38   30.37    6.54
  11  -5 -38   32.15    8.34
   6 -11  35   55.65    8.96
 -11   6 -35   75.29    7.70
  11  -5 -35   84.73    9.70
 -11   6 -35   71.27    7.45
   5   6  35   86.74    6.83
   6 -11  32   31.41    7.80
 -11   6 -32   16.10    7.77
 -11   6 -32   36.64    6.48
  11  -5 -32   16.05    8.21
 -11   6 -32   16.50    6.03
   5   6  32   25.59    5.54
  11  -6  32   29.30    7.03
   6 -11  29   23.75    7.22
 -11   6 -29    7.29    7.46
  11  -5 -29    9.05    7.29
 -11   6 -29   19.80    6.00
   5   6  29   10.70    5.10
 -11   6 -29   13.93    6.02
  11  -6  29   10.56    6.72
   6 -11  26   19.44    6.77
 -11   6 -26   22.40    7.36
  11  -5 -26    8.29    7.37
  -5  11  26    4.30    7.66
 -11   6 -26   10.20    6.19
   5   6  26   17.55    5.48
 -11   6 -26   19.26    6.07
  11  -6  26   23.47    6.31
   6 -11  23   85.51    8.32
 -11   6 -23   64.72    8.39
 -11   5  23   67.65    6.56
  11  -5 -23   76.27    8.83
 -11   6 -23   70.93    7.53
  -5  11  23   64.29    9.01
 -11   6 -23   67.71    7.17
   5   6  23   72.63    6.66
  11  -6  23   72.19    7.84
  -5  11  20    2.02    7.15
 -11   6 -20   -0.38    6.05
  11  -5 -20    9.29    6.36
 -11   6 -20   -3.09    6.25
   6 -11  20   11.05    6.62
 -11   5  20    2.54    4.95
  11  -6  20    3.57    6.18
  11  -5 -17   27.96    7.03
   5   6  17   33.88    3.14
  -5  11  17   27.04    7.48
 -11   5  17   30.96    5.48
 -11   6 -17   29.43    6.74
   6 -11  17   25.36    7.02
  11  -6  17   25.73    6.23
 -11   5  14    5.19    5.34
 -11   6 -14    7.71    6.37
   6 -11  14    3.46    6.38
  11  -5 -14    8.93    6.62
  -5  11  14   -2.37    6.43
   5   6  14   -0.25    3.02
  11  -5 -14    3.89    4.71
  11  -6  14    4.69    5.71
 -11   6 -11    5.12    5.97
 -11   5  11    2.16    4.88
   5   6  11    8.98    3.36
  11  -5 -11    2.73    5.87
  -5  11  11    1.40    6.66
  -6  11 -11    2.36    6.98
 -11   6 -11    1.85    5.57
  11  -5 -11    1.25    4.79
  11  -6  11   -3.72    5.44
 -11   6  -8   71.56    7.75
 -11   5   8   81.96    7.22
  -6  11  -8   68.45    8.48
  11  -5  -8   69.08    7.66
  -5  11   8   75.44    8.33
 -11   6  -8   58.79    6.91
  11  -5  -8   76.25    6.63
  11  -6   8   73.91    7.40
   5 -11  -5  346.60   18.65
   6 -11   5  319.56   18.29
  -5  11   5  357.57   18.55
  -6  11  -5  308.53   18.45
  11  -5  -5  347.11   17.90
  11  -6   5  332.64   17.84
 -11   6  -5  332.20   17.60
  11  -5  -5  331.08   17.47
 -11   5   5  334.98   17.72
 -11   6  -5  313.41   17.98
   6 -11   2    4.80    6.01
   5 -11  -2   10.24    6.51
 -11   5   2    6.78    5.56
 -11   6  -2    3.38    5.68
  11  -5  -2    0.68    5.63
  -5  11   2    5.92    6.37
  -6  11  -2    1.87    6.75
 -11   6  -2    0.71    5.38
  11  -6   2    4.17    5.19
  11  -5  -2    3.89    5.22
  -6  11   1   81.35    8.24
  11  -5   1   63.98    6.99
  -5  11  -1   76.43    8.26
 -11   5  -1   51.22    7.16
   6 -11  -1   68.80    7.95
 -11   6   1   69.00    7.26
  11  -6  -1   60.73    6.80
  11  -5   1   64.67    6.89
  -6  11   4    0.47    6.37
  -5  11  -4    4.13    6.54
  11  -6  -4    6.94    6.09
 -11   6   4    8.68    5.60
 -11   5  -4    2.14    6.00
   6 -11  -4    0.95    5.87
  11  -6  -4    1.78    5.21
  11  -5   4    1.51    5.34
  -5  11  -7   19.87    6.86
  -6  11   7    3.81    6.63
  11  -6  -7    5.73    6.21
 -11   6   7   13.05    5.41
 -11   5  -7    7.11    5.80
   6 -11  -7    8.46    6.05
  11  -6  -7   11.03    5.18
  11  -5   7    7.38    5.86
  11  -6 -10   30.94    6.88
  -6  11  10   19.57    7.37
  -5  11 -10   21.23    7.14
   6 -11 -10   24.30    6.71
 -11   5 -10   19.38    6.54
   5 -11  10   20.15    7.05
 -11   6  10   18.69    5.78
  11  -5  10   13.99    5.58
  11  -6 -10   21.99    5.15
  -5  11 -13   71.98    8.25
  -6  11  13   73.47    8.22
  11  -6 -13   70.84    7.79
   6   5  13   47.10    3.86
   5 -11  13   57.58    7.70
 -11   5 -13   75.14    7.67
   6 -11 -13   66.75    7.61
 -11   6  13   58.74    6.56
  11  -5  13   54.32    6.96
  11  -6 -13   68.40    6.32
   5 -11  16   24.68    7.08
 -11   5 -16   34.19    7.19
 -11   6  16   45.61    6.31
   6 -11 -16   36.27    6.99
  -6  11  16   50.57    8.07
  11  -6 -16   65.34    7.54
   6   5  16   35.78    5.78
  11  -5  16   35.57    6.45
  11  -6 -16   48.40    5.88
 -11   5 -19   12.82    6.77
   6 -11 -19   16.33    6.40
   5 -11  19   16.46    6.66
  -6  11  19   25.02    7.52
  11  -6 -19   34.55    7.07
   6   5  19   18.98    5.34
 -11   5 -19   23.77    5.75
  11  -5  19   16.46    6.05
  11  -6 -19   11.96    5.00
 -11   5 -22   38.19    7.72
   5 -11  22   48.16    7.62
   6 -11 -22   29.88    6.73
  11  -6 -22   36.65    7.56
  -6  11  22   24.68    8.03
   6   5  22   32.99    5.74
 -11   5 -22   36.30    6.36
  11  -5  22   35.25    6.44
  11  -6 -22   36.29    5.12
 -11   5 -25   92.50    9.63
   5 -11  25   97.55    9.22
  -6  11  25   85.74   10.45
  11  -6 -25   96.58    9.53
  11  -5  25   99.12    8.58
   6   5  25   78.49    7.50
 -11   5 -25  105.11    8.23
  11  -6 -25   86.92    6.77
  11  -6 -28  193.61   13.72
 -11   5 -28  203.81   12.43
   6   5  28  188.20   11.79
  11  -5  28  214.78   12.95
  11  -6 -28  211.64   11.16
 -11   5 -28  211.73   13.70
   5 -11  28  196.06   13.47
 -11   5 -31   52.61    8.72
   5 -11  31   52.13    7.82
  11  -5  31   37.23    7.02
  11  -6 -31   41.27    4.74
 -11   5 -31   41.04    6.79
   6   5  31   38.58    5.75
  -6  11  31   41.58    4.33
  11  -6 -31   43.58    8.77
 -11   5 -34   49.68    9.06
   5 -11  34   34.00    7.56
  11  -6 -34   49.46    8.50
  -6  11  34   42.28    4.24
 -11   5 -34   53.59    7.05
   6   5  34   38.64    6.04
   5 -11  37    4.77    7.26
  11  -6 -37    8.26    8.45
 -11   5 -37    1.69    5.50
 -11   5 -37   11.01    6.23
   6   5  37   14.31    5.50
  -6  11  37    6.48    3.03
  -6  -5 -37   10.22    7.34
   5 -11  40   34.37    8.53
  11  -6 -40   45.18    9.00
 -11   5 -40   31.41    5.92
 -11   5 -40   23.48    6.76
   6   5  40   23.88    5.69
  -6  -5 -40   26.40    8.13
   5 -11  43   16.32    7.79
 -11   5 -43    9.13    5.91
 -11   5 -43   12.12    6.44
 -11   5 -46   15.22    6.58
  11  -4 -51   12.06    6.49
 -11   7 -48   10.13    6.87
  11  -4 -48   15.42    6.42
 -11   7 -45    9.98    6.97
  11  -4 -45   24.20    6.58
   4   7  45    9.11    4.62
  11  -4 -42   38.71    9.74
 -11   7 -42   12.31    6.92
   4   7  42   27.98    5.18
  11  -4 -42   25.66    6.69
 -11   7 -42   40.00    7.01
  -7  -4  42   23.27    4.62
  11  -4 -39   27.37    9.18
 -11   7 -39    8.30    6.57
  11  -4 -39   21.86    6.30
 -11   7 -39    9.03    6.15
   4   7  39   16.95    5.01
  -7  -4  39    6.05    4.72
   7 -11  36    6.50    7.07
  11  -4 -36    2.25    8.16
 -11   7 -36    6.96    6.34
  11  -4 -36    3.93    5.89
   4   7  36    3.41    4.78
 -11   7 -36    6.01    5.98
  -7  -4  36    1.45    4.68
   7 -11  33   38.28    8.07
  11  -4 -33   34.89    8.70
 -11   7 -33   32.09    6.86
   4   7  33   32.84    5.23
  11  -4 -33   33.46    6.23
 -11   7 -33   37.12    6.36
  -7  -4  33   29.03    5.54
 -11   7 -30   16.84    7.52
   7 -11  30   27.89    7.70
  11  -4 -30   30.86    8.33
 -11   7 -30   26.61    6.57
   4   7  30   19.06    5.30
  11  -4 -30   19.87    5.83
 -11   7 -30   23.97    6.09
  -7  -4  30   24.77    5.37
  11  -7  30    8.85    6.65
   7 -11  27   40.33    7.70
 -11   4  27   23.15    5.11
 -11   7 -27   39.47    7.63
 -11   7 -27   46.69    6.96
  11  -4 -27   31.82    7.63
  -4  11  27   29.75    8.38
  11  -4 -27   31.51    5.81
 -11   7 -27   35.64    6.37
   4   7  27   19.28    5.44
  -7  -4  27   29.55    5.33
  11  -7  27   34.13    7.20
   7 -11  24   55.53    8.25
 -11   4  24   78.11    6.46
 -11   7 -24   73.26    8.66
  -7  11 -24   66.70    8.64
 -11   7 -24   47.19    7.43
  11  -4 -24   72.60    8.60
  -4  11  24   69.15    8.97
 -11   7 -24   72.45    7.43
  11  -4 -24   65.95    6.81
  11  -7  24   57.86    7.82
 -11   4  21   83.86    6.73
   7 -11  21   74.75    8.68
 -11   7 -21   72.40    8.33
  -7  11 -21   74.23    8.71
 -11   7 -21   67.26    7.86
  -4  11  21   68.14    8.46
  11  -4 -21   65.82    8.46
   4   7  21   67.91    4.91
  11  -4 -21   68.24    6.89
  11  -7  21   67.62    7.71
   7 -11  18    2.01    6.84
 -11   7 -18    6.07    6.58
 -11   4  18    6.77    5.22
  -7  11 -18    5.29    6.96
  -4  11  18   11.51    6.69
   4   7  18    3.61    3.55
  11  -4 -18    2.16    6.78
 -11   7 -18    3.75    6.15
  11  -4 -18    4.56    5.10
  11  -7  18    6.77    6.04
 -11   4  15   43.63    5.72
 -11   7 -15   47.04    7.48
   4   7  15   48.23    4.69
  -4  11  15   36.00    7.43
  11  -4 -15   32.08    7.02
 -11   7 -15   33.29    7.29
 -11   7 -15   49.87    6.74
  11  -7  15   38.66    6.94
 -11   7 -12  147.26   10.55
  11  -4 -12  122.87    9.93
 -11   7 -12  129.82   10.36
  -4  11  12  127.91   10.48
   4   7  12  156.08    8.42
  11  -7  12  149.70   10.22
 -11   7 -12  146.81    9.72
 -11   4  12  127.10    9.38
 -11   7  -9   26.19    6.66
 -11   4   9   38.09    6.06
   7 -11   9   44.98    7.44
  -4  11   9   46.65    7.42
  11  -4  -9   40.95    6.65
 -11   7  -9   26.33    5.75
  11  -7   9   37.67    6.59
 -11   7  -6   45.63    7.09
 -11   4   6   47.94    6.44
   7 -11   6   57.27    7.44
  -4  11   6   46.82    7.28
  11  -4  -6   51.10    6.94
 -11   7  -6   45.61    6.43
  11  -7   6   60.82    7.02
 -11   4   3  109.23    8.81
 -11   7  -3  112.86    8.92
   7 -11   3  109.51    9.22
  11  -4  -3  107.19    8.67
  -4  11   3  121.93   10.00
 -11   7  -3  122.33    8.55
  11  -7   3  117.17    8.83
 -11   7   0  161.82   11.03
  11  -4   0  187.95   10.60
  -4  11   0  163.81   11.66
  -7  11   0  172.94   11.98
 -11   7   0  158.46   10.50
  11  -7   0  156.09   10.53
 -11   4   0  174.59   10.89
   7 -11   0  147.96   11.25
   7 -11  -3   65.61    7.45
 -11   4  -3   47.91    7.01
 -11   7   3   53.32    6.98
  11  -4   3   57.41    6.46
  -4  11  -3   41.47    7.58
  -7  11   3   50.59    7.79
 -11   7   3   50.71    6.33
  11  -7  -3   55.97    6.47
 -11   7   6    8.93    5.71
   7 -11  -6   -5.07    6.11
   4 -11   6   -0.50    6.46
 -11   4  -6    1.78    6.26
  11  -7  -6   10.48    6.45
  -7  11   6    2.50    6.72
  -4  11  -6    5.87    6.67
 -11   7   6    3.04    5.04
  11  -7  -6    2.19    5.28
   4 -11   9  101.90    9.14
   7 -11  -9   87.74    8.52
 -11   7   9  103.77    8.30
 -11   4  -9   99.08    8.86
  -4  11  -9  106.88    9.30
  -7  11   9  100.42    9.61
  11  -7  -9  113.07    9.04
   7   4   9   80.94    7.74
  11  -7  -9  100.60    7.94
   7 -11 -12  115.85    9.66
   4 -11  12  144.89   10.43
 -11   4 -12  139.38   10.24
  -7  11  12  129.51   10.65
  11  -7 -12  127.48    9.89
   7   4  12  122.10    8.96
  -7  -4 -12  141.56   10.36
  11  -7 -12  123.02    8.69
   7 -11 -15   46.51    7.01
   4 -11  15   35.43    7.28
 -11   4 -15   37.77    7.55
  -7  11  15   39.62    8.08
  11  -7 -15   42.07    7.52
  -7  -4 -15   42.71    7.20
   7   4  15   40.73    6.07
  11  -7 -15   44.79    6.09
   4 -11  18   79.88    8.25
   7 -11 -18   75.52    7.97
 -11   4 -18   65.98    8.30
  11  -7 -18   60.15    8.36
  -7  11  18   68.96    9.10
   7   4  18   60.57    6.64
  11  -7 -18   65.18    6.36
  -7  -4 -18   71.91    8.34
   4 -11  21   21.92    7.04
   7 -11 -21   24.41    6.78
 -11   4 -21   13.86    7.46
  11  -7 -21   20.81    7.19
  -7  11  21   35.08    8.27
   7   4  21   24.16    5.60
  11  -7 -21   16.32    5.04
  -7  -4 -21   33.30    7.32
   7 -11 -24  146.24   10.47
 -11   4 -24  143.17   11.07
   4 -11  24  129.18   10.62
  11  -7 -24  148.29   10.88
  -7  11  24  132.51   11.41
   7   4  24  135.24    9.04
  11  -7 -24  129.92    8.71
  -7  -4 -24  111.60   10.48
   4 -11  27   63.11    8.47
   7 -11 -27   75.31    7.73
 -11   4 -27   55.57    8.50
  11  -7 -27   68.05    8.90
   7   4  27   67.10    6.96
  11  -7 -27   70.90    6.43
  -7  -4 -27   89.04    8.99
   4 -11  30   23.08    7.58
 -11   4 -30   25.64    7.87
   7 -11 -30   25.27    6.71
  11  -7 -30   28.36    8.18
   7   4  30   14.57    5.46
  11  -7 -30   25.79    4.73
  -7  -4 -30   17.10    7.41
   4 -11  33   20.24    8.09
 -11   4 -33   16.11    7.93
   7 -11 -33   13.79    6.36
  11  -7 -33   19.32    7.93
   7   4  33   14.08    5.82
  -7  11  33   13.47    3.89
  11  -7 -33   13.03    4.59
   7 -11 -36    4.14    6.32
   4 -11  36    0.53    7.33
  11  -7 -36    9.14    8.08
  -7  11  36    4.58    3.30
   7   4  36    5.99    5.56
  11  -7 -36    3.55    4.06
  11  -7 -39   11.05    7.78
   7 -11 -39   19.30    6.59
   4 -11  39   14.37    7.84
  -4  -7  39   30.73    6.70
  11  -7 -39   23.88    3.96
  -7  -4 -39   23.80    8.13
   7 -11 -42   48.03    7.56
   4 -11  42   51.85    9.38
  -4  -7  42   61.05    7.37
  -4  -7  45   23.69    6.55
   7 -11 -45   13.71    7.00
   4 -11  45   20.22    8.42
   7 -11 -48   59.41    8.02
   7 -11 -51    6.68    6.82
  11  -3 -52   12.85    7.65
 -11   8 -49   30.87    8.05
  11  -3 -49   30.93    7.74
 -11   8 -46    8.48    7.23
  11  -3 -46   12.34    7.31
 -11   8 -43   66.08    8.44
  11  -3 -43   76.68    8.01
   3   8  43   61.15    5.98
 -11   8 -40   18.50    7.51
  11  -3 -40   18.68    9.37
   3   8  40   21.58    5.01
  11  -3 -40   24.82    7.09
  -8  -3  40   24.54    4.57
 -11   8 -37   31.49    7.43
  11  -3 -37   13.32    8.86
   3   8  37   27.63    5.08
 -11   8 -37   15.98    6.46
  11  -3 -37   15.74    6.74
  -8  -3  37   24.32    5.02
  11  -3 -34  112.65   11.39
  -8  11 -34  115.90   10.86
 -11   8 -34  104.10    9.52
   3   8  34  114.91    7.97
 -11   8 -34  108.15    8.91
  11  -3 -34  117.54    8.78
  -8  -3  34  104.38    7.63
 -11   3  31   47.06    5.44
   8 -11  31   57.96    8.49
  11  -3 -31   59.78    9.04
 -11   8 -31   51.75    8.51
  -8  11 -31   56.44    8.76
 -11   8 -31   45.07    6.93
   3   8  31   66.20    6.11
  11  -3 -31   48.12    6.80
  -8  -3  31   61.30    6.26
  -3  11  28  186.89   13.21
 -11   8 -28  198.32   13.08
 -11   3  28  194.19   10.68
  11  -3 -28  185.69   13.35
  -8  11 -28  202.98   13.54
 -11   8 -28  188.31   12.60
  -8  -3  28  182.55   11.03
  11  -8  28  194.57   12.59
 -11   8 -28  185.63   11.94
  11  -3 -28  164.17   11.52
   8 -11  28  185.65   12.82
 -11   8 -25   90.81    9.62
   8 -11  25  110.76    9.80
 -11   3  25  114.23    7.74
  11  -3 -25   96.24   10.17
  -8  11 -25   95.87   10.16
 -11   8 -25   95.42    9.43
  -3  11  25  115.94   10.32
  11  -3 -25  102.11    8.36
  11  -8  25  107.61    9.57
  -8  -3  25  117.42    8.08
 -11   8 -22   78.84    8.89
 -11   3  22   77.64    6.85
   8 -11  22   71.17    8.90
  -3  11  22   64.69    8.91
  11  -3 -22   83.99    9.01
 -11   8 -22   71.94    8.22
  -8  11 -22   70.18    9.06
   3   8  22   71.06    6.02
  11  -3 -22   78.56    7.20
  11  -8  22   71.47    8.20
  -8  -3  22   79.78    7.11
   3   8  19  113.08    7.50
 -11   8 -19   97.07    9.66
 -11   3  19  110.65    8.25
 -11   8 -19  112.20    9.62
  -8  11 -19  125.55   10.47
  11  -3 -19  119.57    9.80
  -3  11  19  126.10    9.72
  11  -3 -19  109.96    8.44
  11  -8  19  123.73    9.66
  -8  -3  19  108.20    8.39
 -11   3  16    6.73    5.06
 -11   8 -16    5.04    6.37
   3   8  16    1.09    4.29
 -11   8 -16    2.24    6.55
  11  -3 -16   -6.99    6.41
  -3  11  16    2.62    6.82
  -8  11 -16   21.55    7.33
  11  -3 -16    2.29    5.40
 -11   8 -16   -5.56    5.91
  11  -8  16    3.73    6.30
  -8  -3  16    0.36    5.20
 -11   8 -13  320.23   18.59
 -11   8 -13  325.22   18.60
  11  -3 -13  316.64   18.26
  -3  11  13  346.11   18.67
  -8  11 -13  364.36   19.19
   3   8  13  321.00   17.11
  -8  -3  13  340.47   17.92
  11  -8  13  337.73   18.61
 -11   8 -13  345.08   18.03
  11  -3 -13  340.57   17.72
 -11   3  13  349.24   17.75
   8 -11  13  354.12   18.93
 -11   3  10   12.52    5.57
   8 -11  10   11.91    6.58
 -11   8 -10   20.57    6.71
  -3  11  10   14.43    6.97
  -8  11 -10   29.21    7.16
  11  -3 -10   13.42    6.20
 -11   8 -10   26.78    7.15
  11  -3 -10   19.86    5.47
 -11   8 -10   18.38    5.59
  -8  -3  10    7.02    5.36
  11  -8  10   10.29    6.22
   8 -11   7   77.37    8.23
 -11   8  -7   76.13    8.49
 -11   3   7   85.85    7.70
  11  -3  -7   98.39    7.75
  -8  11  -7   92.10    9.18
  -3  11   7   98.21    8.75
 -11   8  -7   85.30    8.95
 -11   8  -7   84.19    7.59
  11  -3  -7   90.14    7.34
  -8  -3   7   60.14    7.54
  11  -8   7   81.96    8.39
 -11   8  -4   18.73    6.37
   8 -11   4   37.25    7.06
 -11   3   4   45.92    6.64
  11  -3  -4   35.32    6.15
 -11   8  -4   20.64    7.12
  -3  11   4   25.96    7.46
 -11   8  -4   33.66    5.91
  11  -3  -4   40.97    5.77
  -8  -3   4   29.83    6.56
  11  -8   4   17.51    6.41
 -11   8  -1   90.47    8.36
   8 -11   1   99.21    8.77
 -11   3   1   93.35    8.32
  -3  11   1   93.11    9.04
  11  -3  -1  102.43    7.91
 -11   8  -1   95.00    8.04
   8   3  -1  105.76    8.06
  -8  -3   1   91.39    8.80
  11  -8   1   98.53    8.45
   8 -11  -2   10.34    6.38
 -11   3  -2   22.73    6.48
 -11   8   2    8.35    5.82
  -3  11  -2   22.83    7.07
  11  -3   2   12.48    5.32
 -11   8   2   11.87    5.43
   8   3   2    9.57    5.39
  11  -8  -2   16.60    6.25
  -8  -3  -2    9.93    6.37
   8   3   5  305.03   15.08
  11  -3   5  318.17   15.88
  -3  11  -5  297.20   17.13
   8   3   5  312.12   16.42
  11  -8  -5  281.34   16.52
 -11   8   5  314.79   16.37
  -8  -3  -5  299.18   17.25
   8 -11  -5  281.94   16.94
 -11   3  -5  307.75   17.17
   8   3   8  144.84    7.82
   8 -11  -8  149.31   10.63
  -8  11   8  136.92   11.30
 -11   8   8  150.15    9.83
   8   3   8  141.74    9.79
  11  -8  -8  155.84   10.14
 -11   3  -8  160.88   10.92
  -8  -3  -8  143.43   10.88
 -11   3 -11  133.97   10.19
   8 -11 -11  111.34    9.58
   3 -11  11  127.23   10.26
  -8  11  11  116.31   10.77
  11  -8 -11  137.65    9.90
  -8  -3 -11  160.01   10.52
   8   3  11  129.67    9.04
 -11   8  11  104.53    8.66
  11  -8 -11  130.57    9.25
   3 -11  14   49.83    7.82
 -11   3 -14   50.43    7.38
   8 -11 -14   32.89    6.95
  -8  11  14   51.19    8.38
  11  -8 -14   67.43    8.09
   8   3  14   35.58    6.26
 -11   8  14   38.66    6.10
  11  -8 -14   40.90    6.41
  -8  -3 -14   50.02    7.79
   3 -11  17  177.00   11.77
  11  -8 -17  165.38   11.83
  -8  11  17  145.20   12.37
   8   3  17  156.81   10.34
  11  -8 -17  157.48   10.57
 -11   3 -17  165.84   12.03
   8 -11 -17  173.58   11.21
  -8  -3 -17  168.59   11.95
 -11   3 -20   -1.62    7.29
   3 -11  20    2.03    6.82
   8 -11 -20   11.17    6.41
  11  -8 -20    4.20    7.30
  -8  11  20   -6.05    8.51
  -8  11  20    7.04    4.61
   8   3  20    4.83    5.44
  11  -8 -20    6.41    5.29
  -8  -3 -20   -1.58    7.03
   8 -11 -23  100.74    8.92
   3 -11  23  116.36    9.70
 -11   3 -23  108.48   10.03
  11  -8 -23   97.30    9.83
   8   3  23   87.21    7.91
  -8  -3 -23  102.37    9.90
  11  -8 -23  100.33    8.00
   8 -11 -26   22.92    6.81
   3 -11  26   28.41    7.75
 -11   3 -26   44.34    8.19
  11  -8 -26   44.65    8.51
   8   3  26   30.77    5.96
  11  -8 -26   31.66    5.72
  -8  -3 -26   50.47    7.87
   8 -11 -29   49.67    7.19
 -11   3 -29   63.83    9.05
   3 -11  29   66.28    9.08
  11  -8 -29   61.12    8.59
   8   3  29   57.58    6.93
  -8  -3 -29   61.09    8.62
  11  -8 -29   56.82    6.26
   8 -11 -32   29.92    6.94
 -11   3 -32   46.59    8.86
   3 -11  32   27.54    8.18
  11  -8 -32   41.32    8.25
   8   3  32   40.27    6.58
  11  -8 -32   30.51    5.40
   8 -11 -35   51.53    7.43
   3 -11  35   63.45    9.22
 -11   3 -35   77.87    9.67
  -3  -8  35   52.79    7.75
  11  -8 -35   48.91    9.33
   8   3  35   50.72    6.79
  11  -8 -35   45.08    5.68
  -3  -8  38  116.14    9.67
   8 -11 -38   97.87    9.48
   3 -11  38  101.92   10.83
  11  -8 -38  103.22    7.27
  11  -8 -38  105.81   10.86
   8 -11 -41   34.68    7.39
   3 -11  41   34.39    8.74
  -3  -8  41   30.29    7.55
  -3  -8  44   78.62    8.91
   8 -11 -44   76.87    8.44
   3 -11  44   76.49   10.17
   8 -11 -47   29.94    7.04
 -11   9 -47    6.89    8.05
 -11   9 -44   73.81    9.68
 -11   9 -41   31.83    8.22
  11  -2 -41   26.74    6.98
 -11   9 -38   41.16    8.26
  11  -2 -38   14.87    9.18
   2   9  38   30.98    5.27
  11  -2 -38   27.60    6.87
 -11   9 -35    3.07    7.77
  11  -2 -35   -2.85    8.66
  11  -2 -35   13.56    6.85
   2   9  35    2.54    4.70
  -9  -2  35    4.32    4.90
 -11   2  32   25.73    4.63
  11  -2 -32   22.48    8.82
  -9  11 -32   36.28    9.24
 -11   9 -32   32.24    7.98
 -11   9 -32   45.97    6.93
  11  -2 -32   25.67    6.70
  -9  -2  32   29.05    5.44
 -11   2  29   16.79    4.95
  -9  11 -29   10.64    7.93
  -2  11  29    4.66    7.48
 -11   9 -29    4.90    7.54
  11  -2 -29    9.50    7.84
  11  -2 -29    4.53    6.12
  -9  -2  29   11.96    5.34
 -11   2  26   74.40    6.56
   9 -11  26   52.68    8.69
 -11   9 -26   57.23    8.53
  -9  11 -26   52.34    8.94
 -11   9 -26   62.27    8.61
  -2  11  26   56.50    8.65
  11  -2 -26   51.92    8.96
  11  -2 -26   46.48    6.94
  -9  -2  26   64.64    6.61
  11  -9  26   61.98    8.53
 -11   9 -23    5.47    7.04
 -11   2  23   -2.71    5.09
   2   9  23    1.07    5.26
  11  -2 -23    6.71    7.15
  -2  11  23    8.81    6.99
 -11   9 -23    0.46    7.34
  -9  11 -23    2.01    7.57
  11  -2 -23   -1.38    5.87
  -9  -2  23   10.67    5.15
  11  -9  23   -5.64    6.67
 -11   2  20    9.68    5.52
 -11   9 -20   -1.07    6.90
  11  -2 -20   -2.72    7.10
  -2  11  20   11.76    6.72
 -11   9 -20   -7.32    7.30
  -9  11 -20    3.99    7.63
 -11   9 -20    7.50    5.77
  11  -2 -20    9.32    5.69
  -9  -2  20    9.25    5.21
  11  -9  20    3.51    7.01
 -11   9 -17    6.27    6.61
   9 -11  17    3.11    6.53
 -11   2  17    9.95    5.54
  11  -2 -17   -1.69    6.49
 -11   9 -17    6.94    7.00
  -9  11 -17    3.48    7.28
  -2  11  17    0.84    6.80
  11  -2 -17    2.42    5.59
   9   2 -17    3.76    5.56
 -11   9 -17   -0.37    5.77
  11  -9  17    1.47    6.49
  -9  -2  17    0.70    5.44
 -11   9 -14   13.80    6.81
 -11   2  14    8.93    5.69
   9 -11  14    6.65    6.53
  -9  11 -14   10.44    7.11
 -11   9 -14    6.17    6.78
  11  -2 -14   12.92    6.09
  -2  11  14    3.28    6.57
  11  -2 -14   13.46    5.65
 -11   9 -14    4.46    5.75
   9   2 -14    8.64    5.74
  11  -9  14    0.48    6.55
  -9  -2  14   10.59    5.71
 -11   2  11   13.41    5.51
 -11   9 -11    3.02    6.46
   9 -11  11   -0.51    6.48
  -9  11 -11    0.50    6.91
 -11   9 -11   20.58    7.53
  -2  11  11    8.59    6.76
  11  -2 -11   -2.20    6.00
 -11   9 -11    9.57    5.63
  11  -2 -11    8.27    5.40
  -9  -2  11   13.42    5.60
  11  -9  11    2.80    6.39
   9 -11   8  138.00    9.93
 -11   2   8  121.34    8.96
 -11   9  -8  100.96   10.06
  -2  11   8  120.01    9.70
  11  -2  -8  120.43    8.84
  -9  11  -8  100.41    9.93
  11  -2  -8  120.86    8.63
 -11   9  -8  109.52    8.87
  -9  -2   8  108.69    8.75
  11  -9   8   97.51    9.26
   9 -11   5    7.87    6.52
 -11   2   5   13.78    6.11
  -2  11   5   12.56    6.73
  -9  11  -5    4.09    6.77
 -11   9  -5   -4.12    6.92
  11  -2  -5    8.79    5.48
  11  -2  -5    6.61    5.38
 -11   9  -5   -3.20    5.74
  -9  -2   5   10.00    6.28
  11  -9   5   15.29    6.38
   9 -11   2   15.95    6.75
  11  -2  -2   10.81    5.39
  -9  11  -2    9.89    7.51
  -2  11   2    6.77    6.90
   9   2  -2    9.32    4.96
 -11   9  -2    6.31    7.21
   9   2  -2    8.47    5.51
  11  -2  -2   12.20    5.47
 -11   9  -2   15.94    5.63
  -9  -2   2   -1.73    5.96
 -11   2   2    2.54    6.20
  11  -9   2   -0.88    6.24
   9 -11  -1    1.90    6.33
  -9  11   1   -1.05    6.99
 -11   9   1   -7.00    7.71
  -2  11  -1    2.98    7.02
  11  -2   1    4.07    5.10
   9   2   1    4.94    4.41
   9   2   1    2.92    5.42
 -11   9   1    2.03    5.40
  -9  -2  -1    7.19    6.45
  11  -9  -1    6.03    6.19
 -11   2  -1   10.57    6.33
   9 -11  -4    5.16    6.21
   9   2   4    5.86    3.81
  -2  11  -4    2.58    7.02
  11  -2   4    1.00    4.79
   9   2   4   -1.08    5.34
 -11   9   4   -1.33    5.19
  -9  -2  -4    2.79    6.46
  11  -9  -4   -2.10    6.02
 -11   2  -4    4.11    6.17
   9 -11  -7    4.61    6.22
   9   2   7    7.91    3.32
 -11   9   7   16.30    5.48
   9   2   7    8.85    5.74
  -9  -2  -7   11.55    6.70
 -11   2  -7   16.63    6.56
  11  -9  -7   13.16    6.10
   9 -11 -10    3.63    6.39
   9   2  10    1.20    2.72
 -11   9  10    1.29    5.37
   9   2  10    3.85    5.46
  -9  -2 -10    6.94    6.46
 -11   2 -10   -2.96    6.38
  11  -9 -10    0.40    5.97
   9 -11 -13    6.68    6.44
 -11   9  13    7.93    5.24
  -9  11  13    8.82    4.82
   9   2  13   13.78    5.53
  11  -9 -13   17.65    6.17
  -9  -2 -13    9.19    6.96
 -11   2 -13    3.07    6.80
   9 -11 -16    3.07    6.31
   2 -11  16    2.09    7.24
  -9  11  16   -1.23    8.56
  11  -9 -16   -5.92    6.91
 -11   9  16    3.76    5.32
  -9  11  16    4.73    4.93
   9   2  16    1.71    5.68
  11  -9 -16    4.20    5.66
 -11   2 -16    2.12    7.20
  -9  -2 -16   12.04    7.04
   2 -11  19    3.11    7.01
   9 -11 -19   -2.58    6.16
  11  -9 -19    9.36    7.31
  -9  11  19   -1.26    4.55
   9   2  19    0.34    5.68
 -11   9  19    1.85    5.53
  11  -9 -19    6.68    5.56
 -11   2 -19    7.12    7.00
  -9  -2 -19    7.52    7.07
   9 -11 -22   45.44    7.12
   2 -11  22   42.44    8.53
  11  -9 -22   41.67    8.12
   9   2  22   56.73    6.84
  -9  11  22   53.09    5.63
  11  -9 -22   47.80    6.72
 -11   2 -22   51.40    8.58
  -9  -2 -22   54.82    8.23
   9 -11 -25    8.76    6.35
   2 -11  25   17.08    7.25
  11  -9 -25   11.48    8.05
   9   2  25    3.35    5.78
  -9  11  25   10.04    4.53
 -11   2 -25    9.29    7.41
  -9  -2 -25    7.83    7.95
  11  -9 -25   11.11    5.58
   2 -11  28  124.67   10.71
   9 -11 -28   99.83    9.20
  11  -9 -28  119.21   10.56
   9   2  28  105.00    8.72
  -9  11  28  109.78    7.53
 -11   2 -28  125.37   10.88
  -9  -2 -28  111.09   10.70
  11  -9 -28  117.90    8.53
  11  -9 -31    5.78    7.97
   2 -11  31   17.17    7.83
   9 -11 -31    6.46    6.44
  -9  -2 -31   11.60    8.05
 -11   2 -31    1.22    7.61
  11  -9 -31    7.64    5.37
  11  -9 -34   23.21    8.63
  -2  -9  34   28.73    7.93
   9 -11 -34   21.10    6.54
   2 -11  34   27.45    8.55
  -9  -2 -34   23.52    8.23
  11  -9 -34   21.08    5.66
 -11   2 -34   39.91    9.13
   9 -11 -37   -5.09    6.39
   2 -11  37    6.40    8.31
  -2  -9  37    4.14    7.36
  11  -9 -37    1.97    4.93
  -2  -9  40    8.67    7.87
   2 -11  40   16.67    8.91
   9 -11 -40    3.47    6.50
  11  -9 -40   13.93    5.30
   2 -11  43    5.96    9.25
   9 -11 -43   10.20    6.50
  -2  -9  43   10.81    7.97
   9 -11 -46   22.49    6.75
  -2  -9  46    0.44    7.86
 -11  10 -39   25.06    8.65
   1  10  36    9.17    4.90
 -11  10 -36   23.61    8.44
 -11  10 -33   33.70    8.82
  11  -1 -33   19.05    9.19
 -10  -1  33   34.10    5.66
 -11   1  33   27.44    4.77
 -11  10 -30   -1.92    7.80
  11  -1 -30   -0.54    8.81
 -11   1  30    5.06    5.12
 -10  -1  30    3.52    5.45
 -11   1  27   35.88    5.94
 -10  11 -27   38.00    9.10
  11  -1 -27   36.73    9.07
  -1  11  27   28.82    7.98
 -11  10 -27   39.65    8.60
  11  -1 -27   25.41    6.76
 -10  -1  27   33.76    6.04
 -11   1  24   12.15    5.68
  -1  11  24    5.05    7.07
 -10  11 -24    6.65    7.84
 -11  10 -24    1.95    7.80
  11  -1 -24   12.31    7.62
  10   1 -24    6.19    6.47
 -11  10 -24   12.75    6.00
  11  -1 -24   14.26    6.26
 -10  -1  24   11.09    5.55
 -11   1  21   65.40    6.93
 -10  11 -21   66.24    9.42
  -1  11  21   65.22    8.34
 -11  10 -21   79.39    9.34
  11  -1 -21   63.13    9.05
  10   1 -21   48.34    7.20
 -11  10 -21   55.32    7.26
  11  -1 -21   57.60    7.13
 -10  -1  21   53.56    6.94
  11 -10  21   62.10    8.34
  10 -11  21   53.89    8.53
 -11   1  18   29.35    6.05
  11  -1 -18   24.55    7.60
 -10  11 -18   20.81    7.92
  -1  11  18   15.17    6.92
 -11  10 -18   17.39    7.68
  10   1 -18    4.97    6.06
 -11  10 -18   27.10    6.44
  11  -1 -18   23.18    6.25
 -10  -1  18   22.98    5.83
  10 -11  18   30.24    7.72
  11 -10  18   36.09    7.67
 -11   1  15   91.81    8.15
  10 -11  15   95.26    9.55
   1  10  15   92.30    8.30
  11  -1 -15  107.46    9.19
 -11  10 -15  106.64    9.60
  -1  11  15   89.46    8.85
 -10  11 -15  109.25   10.24
  10   1 -15   93.95    8.30
 -11  10 -15   86.16    8.18
  11  -1 -15   85.62    8.11
  11 -10  15   92.78    9.34
 -10  -1  15   88.27    8.11
  10 -11  12   29.67    7.29
  -1  11  12   25.11    6.92
  11  -1 -12   31.15    6.61
 -11  10 -12   33.98    7.59
   1  10  12   13.13    5.99
  10   1 -12    3.42    6.10
 -10  11 -12   23.25    7.86
 -11  10 -12   19.80    6.13
  10   1 -12   20.91    5.99
  11  -1 -12    9.83    5.77
 -11   1  12   17.75    5.92
 -10  -1  12   22.25    6.32
  11 -10  12   18.43    6.96
  10 -11   9   78.78    8.38
   1  10   9   60.18    7.37
 -11  10  -9   74.67    9.35
  11  -1  -9   67.59    7.24
  -1  11   9   73.43    8.11
 -10  11  -9   64.28    8.97
  10   1  -9   63.30    7.30
 -11  10  -9   66.40    7.49
  11  -1  -9   65.80    7.33
  11 -10   9   83.41    8.63
 -11   1   9   62.15    7.57
 -10  -1   9   74.97    8.11
  10 -11   6    6.52    6.84
   1  10   6    4.09    6.12
  -1  11   6   -3.23    6.85
 -11  10  -6    1.07    7.41
 -10  11  -6   -4.75    7.44
  11  -1  -6    7.58    5.64
  10   1  -6    2.80    5.56
 -11  10  -6    4.70    5.72
  11  -1  -6   -0.73    5.68
  11 -10   6    5.79    6.47
 -10  -1   6    6.37    6.63
 -11   1   6   -2.91    5.77
  10 -11   3   53.19    8.12
 -11  10  -3   58.12    8.74
  10   1  -3   54.62    5.80
 -10  11  -3   38.16    8.10
   1  10   3   43.06    7.08
  -1  11   3   46.24    8.09
  11  -1  -3   43.83    6.02
 -11  10  -3   44.11    6.73
 -11   1   3   36.55    7.07
  11 -10   3   37.38    7.40
 -10  -1   3   41.91    7.34
  10 -11   0   95.02    8.93
  -1  11   0  103.51    9.14
 -10  11   0   90.25    9.50
  11  -1   0   95.10    7.21
  10   1   0   77.77    6.62
 -11  10   0   77.12    9.83
  10   1   0   85.76    7.86
 -10  11   0   75.99    7.58
 -11  10   0   82.60    7.90
 -11   1   0   76.82    8.22
 -10  -1   0   73.09    8.28
  11 -10   0   88.10    8.71
  10 -11  -3   73.43    8.05
 -10  11   3   86.82    9.62
 -11  10   3   66.37    9.45
  10   1   3   67.97    5.79
  11  -1   3   75.69    6.40
 -10  11   3   67.64    7.13
  10   1   3   68.68    7.31
 -11  10   3   59.65    7.16
 -11   1  -3   67.22    8.18
  11 -10  -3   71.91    8.13
 -10  -1  -3   74.49    8.44
  10 -11  -6   13.13    6.85
 -10  11   6    8.84    7.67
  11  -1   6   12.74    4.80
  10   1   6   10.96    4.05
  11  -1   6   20.10    6.01
 -10  11   6   19.76    5.86
 -11  10   6   17.45    5.37
  10   1   6    6.58    5.75
 -10  -1  -6   11.75    7.38
  11 -10  -6   17.06    6.73
 -11   1  -6   18.74    6.86
  10 -11  -9   92.02    9.16
  10   1   9  106.15    6.09
 -10  11   9   89.78   10.25
 -10  11   9   95.65    7.98
  11  -1   9  105.94    8.31
 -11  10   9   96.10    8.23
  10   1   9   95.35    8.32
 -10  -1  -9   89.13    9.63
 -11   1  -9   99.74    9.56
  11 -10  -9  107.12    9.20
  10 -11 -12   54.60    7.28
 -10  11  12   53.17    9.29
 -11  10  12   40.43    6.38
  11  -1  12   45.59    6.55
  10   1  12   53.71    6.84
 -10  11  12   26.51    6.19
  11 -10 -12   35.70    7.27
 -10  -1 -12   45.99    8.39
 -11   1 -12   47.05    8.06
  10 -11 -15   37.32    7.34
  10   1  15   25.43    6.33
 -11  10  15   34.82    6.21
 -10  11  15   46.86    6.11
 -10  -1 -15   34.59    8.01
  11 -10 -15   39.21    7.23
 -11   1 -15   35.82    7.79
  10 -11 -18   17.00    6.48
 -11  10  18   15.65    5.65
  10   1  18   12.53    6.15
 -10  11  18   15.24    5.28
 -10  -1 -18   12.76    7.86
 -11   1 -18   13.79    7.89
  11 -10 -18   14.83    6.45
  10 -11 -21   63.35    8.13
   1 -11  21   57.52    8.94
  10   1  21   47.61    7.13
 -10  11  21   69.39    6.39
 -11  10  21   45.00    6.65
 -10  -1 -21   67.45    8.97
 -11   1 -21   47.71    8.68
  11 -10 -21   55.07    7.41
  10 -11 -24   35.71    7.29
   1 -11  24   17.45    7.75
  11 -10 -24   39.74    8.37
 -10  11  24   32.03    5.42
  10   1  24   24.96    6.44
 -11  10  24   28.35    5.98
  11 -10 -24   23.50    6.60
 -10  -1 -24   24.58    8.20
 -11   1 -24   29.17    8.46
  10 -11 -27   48.68    7.69
   1 -11  27   54.40    9.18
  11 -10 -27   54.99    9.17
 -10  11  27   48.92    5.99
  11 -10 -27   60.16    7.28
 -10  -1 -27   62.73    8.70
 -11   1 -27   60.38    9.18
  10 -11 -30    1.62    6.93
   1 -11  30   10.61    8.38
  -1 -10  30   13.07    7.95
 -10  11  30    7.93    4.91
 -11   1 -30   12.85    8.42
  11 -10 -30    7.36    6.27
 -10  -1 -30    6.70    8.29
  10 -11 -33   11.91    6.58
   1 -11  33   21.76    8.27
  -1 -10  33   20.09    8.28
  11 -10 -33   12.05    6.57
   1 -11  36    8.02    8.61
  10 -11 -36   -0.39    6.73
  -1 -10  36   13.03    8.25
  11 -10 -36    3.39    6.23
  10 -11 -39   18.98    6.77
  -1 -10  39   20.48    8.62
   1 -11  39   17.26    8.91
  11 -10 -39   19.85    6.13
  -1 -10  42   20.94    8.50
  -1 -10  45   11.39    9.06
 -11   0  28  104.09    8.19
  11   0 -25  -10.54    8.51
   0  11  25    5.54    7.17
 -11   0  25    5.19    5.71
   0  11  22   46.64    7.86
  11   0 -22   31.70    8.50
 -11  11 -22   52.37    9.61
 -11  11 -22   38.38    6.92
 -11   0  22   46.42    6.97
   0  11  19   10.89    6.73
 -11  11 -19    0.53    8.34
  11   0 -19   -2.26    7.60
 -11  11 -19   -0.38    5.97
 -11   0  19    3.67    6.27
 -11  11 -16   13.40    8.29
   0  11  16    7.88    6.94
  11   0 -16   16.06    7.32
 -11  11 -16   12.36    6.24
 -11   0  16    8.01    6.57
  11   0 -13    4.68    6.63
   0  11  13    6.35    6.64
 -11  11 -13    4.28    8.10
 -11  11 -13    4.84    6.10
 -11   0  13    3.57    6.39
  11   0 -10    9.53    6.18
 -11  11 -10   17.32    7.92
   0  11  10   22.45    7.00
 -11  11 -10   10.41    6.23
  11 -11  10    6.85    7.44
 -11   0  10   12.76    6.38
 -11  11  -7    0.56    7.62
  11   0  -7    2.52    5.78
   0  11   7    1.16    6.96
 -11  11  -7    6.65    6.14
  11   0  -7   -1.53    5.97
 -11   0   7    3.42    6.49
  11 -11   7    1.56    7.56
 -11  11  -4   21.81    8.59
  11   0  -4    8.28    5.49
   0  11   4   13.77    7.08
 -11  11  -4    5.12    6.52
 -11   0   4    2.22    6.51
  11 -11   4    5.11    6.99
 -11  11  -1    5.27    7.68
  11   0  -1    0.25    5.10
   0  11   1    8.74    7.06
 -11  11  -1    2.15    6.15
  11 -11   1    6.02    7.42
 -11   0   1    8.75    7.22
  11 -11  -2    6.39    7.26
  11   0   2   30.26    5.19
 -11  11   2   21.06    8.60
  11   0   2   16.51    6.48
 -11  11   2   10.07    5.92
 -11   0  -2   19.08    7.59
  11 -11  -5    2.41    6.89
  11   0   5   -1.73    4.44
 -11  11   5   -6.15    8.48
 -11  11   5    5.78    5.91
  11   0   5    4.57    5.90
 -11   0  -5    9.90    7.37
  11 -11  -8   31.65    7.78
 -11  11   8   27.80    8.57
  11   0   8   36.80    6.90
 -11  11   8   41.07    6.62
 -11   0  -8   43.16    7.99
  11 -11 -11    5.10    7.13
  11   0  11    5.32    6.15
 -11  11  11    4.80    5.85
 -11   0 -11    7.44    7.79
  11 -11 -14    3.63    6.64
  11   0  14    2.61    6.29
 -11  11  14   10.35    5.66
 -11   0 -14    7.13    7.64
  11 -11 -17   11.12    7.01
 -11  11  17    7.05    5.80
 -11   0 -17    1.13    8.19
  11 -11 -20    3.05    6.79
 -11  11  20    3.03    5.67
 -11   0 -20    8.69    8.07
  11 -11 -23    1.28    6.94
 -11  11  23    2.08    5.51
 -11   0 -23    1.78    7.96
   0 -11  26   32.96    8.77
  11 -11 -26   26.70    6.84
 -11  11  26   18.80    5.89
   0 -11  29    5.94    8.55
  11 -11 -29    3.26    7.18
   0 -11  32   18.89    8.97
  11 -11 -32   32.25    7.34
   0 -11  35    0.54    8.63
  11 -11 -35    6.20    6.73
  -6  12   0   31.61    8.16
   6 -12   0   10.58    7.08
 -12   6   0   20.12    6.76
  12  -6   0   17.00    5.95
   6 -12   3  251.63   14.75
   6 -12  -3  250.56   14.81
  12  -6  -3  229.99   13.97
  -6  12   3  223.97   14.78
  -6  12  -3  237.29   15.04
  12  -6  -3  227.74   13.62
  12  -6   3  244.58   13.99
 -12   6   3  220.62   13.98
 -12   6  -3  222.67   14.03
  12  -6  -6    5.48    6.47
  -6  12   6    9.74    7.30
  -6  12  -6    7.21    8.11
 -12   6   6   -2.51    5.85
 -12   6  -6   -0.95    6.46
   6 -12  -6    2.09    6.70
  12  -6  -6    6.69    5.65
  12  -6   6    0.84    5.72
 -12   6   9  127.84    9.90
 -12   6  -9  122.71   10.62
   6 -12  -9  168.57   11.34
  -6  12  -9  147.81   11.40
  12  -6  -9  141.63   10.75
  -6  12   9  142.33   11.75
  12  -6  -9  142.23    9.70
  12  -6   9  135.60   10.26
   6   6  12   30.68    3.77
  12  -6 -12   12.76    7.24
  -6  12  12   15.74    7.85
  -6  12 -12   29.57    7.88
   6 -12 -12   19.12    7.49
 -12   6 -12   26.40    7.40
 -12   6  12   22.64    6.29
  12  -6 -12   20.00    5.71
  12  -6  12   35.21    6.92
   6 -12 -15  168.30   12.33
 -12   6  15  174.23   11.31
  -6  12  15  156.80   12.77
  -6  12 -15  167.22   12.77
  12  -6 -15  177.50   12.20
  12  -6 -15  167.78   10.66
  12  -6  15  185.97   11.77
   6 -12  15  181.04   12.62
 -12   6 -15  172.02   12.42
 -12   6 -18   93.35    9.88
 -12   6  18   93.12    8.27
   6 -12 -18   89.11    9.28
   6 -12  18   90.16    9.65
  -6  12  18   96.54   10.57
  -6  12 -18  119.80   10.54
  12  -6 -18  109.50   10.02
  12  -6 -18  118.76    7.79
   6   6  18   85.80    8.09
  12  -6  18  106.77    9.05
 -12   6 -21  145.79   10.98
   6 -12  21  118.92   10.85
   6 -12 -21  124.80   10.51
  12  -6 -21  128.31   11.13
  -6  12  21  139.47   11.64
   6   6  21  128.96    9.50
 -12   6 -21  122.80    9.86
  12  -6  21  134.58   10.28
   6 -12 -24  101.83    9.53
 -12   6 -24   93.62    9.98
   6 -12  24   85.10    9.46
  12  -6 -24   92.80    9.78
  -6  12  24   79.20   10.48
   6   6  24   68.53    7.47
 -12   6 -24   83.67    8.44
  12  -6  24   83.12    8.84
 -12   6 -27  117.71   10.69
 -12   6 -27  100.59    9.00
   6   6  27   98.13    8.30
  12  -6 -27  127.47   10.98
 -12   6 -30   63.46    9.17
  12  -6 -30   55.63    9.62
 -12   6 -30   58.71    7.81
   6   6  30   48.87    6.97
  12  -6 -33   79.88   10.58
 -12   6 -33   82.92    8.69
   6   6  33   80.61    7.52
   6   6  36    4.04    5.97
  -6  12  36    4.28    3.66
   6   6  39   38.75    6.87
   6   6  42   20.99    5.91
 -12   7 -40   13.59    7.32
   5   7  40    3.90    5.52
 -12   7 -37   17.46    7.25
   5   7  37   13.82    5.65
  -7  -5  37   15.51    5.74
  -7  -5  34   15.03    5.50
   5   7  34   24.86    5.86
  12  -5 -34    1.10    8.88
 -12   7 -34   -0.39    6.88
 -12   7 -31   12.77    6.53
   5   7  31   10.36    5.68
  12  -5 -31   14.49    8.66
 -12   7 -31   15.31    7.30
 -12   7 -28  111.32   10.88
   5   7  28  120.87    8.60
 -12   7 -28  111.65    9.52
  -5  12  28  105.75   11.29
  12  -5 -28  106.51   11.09
 -12   7 -28  122.56    9.86
 -12   7 -25   13.89    7.79
 -12   7 -25   10.15    7.13
  12  -5 -25   22.25    8.13
  -5  12  25   33.69    9.28
 -12   7 -25   12.83    6.45
   5   7  25   10.91    5.71
 -12   5  22   11.04    5.60
   7 -12  22    8.26    7.34
 -12   7 -22    6.20    7.49
  -5  12  22   15.28    8.43
  12  -5 -22   11.38    7.45
   5   7  22    1.24    5.48
  12  -7  22   18.55    6.98
  12  -5 -19   59.35    8.75
  -5  12  19   69.35    9.46
   7 -12  19   74.23    9.05
 -12   5  19   70.78    7.44
 -12   7 -19   71.78    9.13
  12  -7  19   72.28    8.22
  12  -5 -16   26.20    7.48
  -5  12  16   11.75    7.47
   5   7  16   16.43    3.69
 -12   5  16   27.01    5.98
 -12   7 -16   13.82    7.05
  12  -7  16   15.91    6.90
 -12   5  13  108.63    8.46
 -12   7 -13   86.87    9.18
  12  -5 -13  101.14    9.23
  -5  12  13   88.82    9.94
   5   7  13   90.44    6.53
 -12   7 -13   98.64    8.71
  12  -7  13  101.66    9.14
 -12   5  10    6.01    5.69
 -12   7 -10    5.98    6.85
   5   7  10    7.65    4.20
  -5  12  10   -4.50    7.35
  12  -5 -10   -7.62    6.78
  -7  12 -10    9.42    8.47
 -12   7 -10    7.28    6.28
  12  -7  10    1.78    6.42
 -12   7  -7    0.96    6.69
 -12   5   7    6.62    5.82
   7 -12   7    4.78    6.95
   5 -12  -7   -1.08    6.95
  12  -5  -7    9.95    6.65
  -7  12  -7   10.41    8.08
  -5  12   7    8.92    7.67
 -12   7  -7   16.66    6.18
  12  -7   7    9.10    6.25
 -12   7  -4    8.45    6.57
 -12   5   4    2.13    6.08
   5 -12  -4    3.78    7.04
   7 -12   4   11.62    7.03
  12  -5  -4    5.13    6.35
  -5  12   4   18.84    7.84
  -7  12  -4    7.29    7.12
 -12   7  -4    1.57    5.81
  12  -7   4    4.65    5.93
   5 -12  -1   12.44    7.21
 -12   7  -1   10.06    6.50
 -12   5   1   10.56    6.40
   7 -12   1   15.66    6.77
  -7  12  -1   19.19    7.64
  -5  12   1   13.96    7.91
  12  -5  -1    7.95    6.11
 -12   7  -1    8.87    5.94
  12  -7   1    4.94    5.91
  -5  12  -2    0.50    7.51
  -7  12   2    5.24    7.04
   7 -12  -2    5.16    6.49
 -12   5  -2    4.09    6.50
 -12   7   2   10.71    6.73
  12  -7  -2    5.21    5.72
  -5  12  -5   85.11    9.95
  -7  12   5  106.99   10.39
   7 -12  -5  105.98    9.38
 -12   5  -5   96.46    8.99
 -12   7   5   89.92    8.70
  12  -7  -5   89.84    8.57
  -7  12   8  116.67   10.25
  12  -7  -8  101.63    9.34
  -5  12  -8   91.83    9.79
 -12   7   8   97.80    8.62
 -12   5  -8   92.73    9.29
   7 -12  -8   92.24    9.33
   5 -12   8   88.34    9.76
  12  -7  -8   78.76    8.03
 -12   5 -11   34.40    7.53
   5 -12  11   52.01    8.37
   7 -12 -11   22.12    7.15
 -12   7  11   39.76    6.70
  12  -7 -11   37.51    7.79
  -7  12  11   31.65    7.92
  -5  12 -11   28.09    8.34
   7   5  11   27.56    3.26
   7   5  11   27.04    6.12
  12  -7 -11   29.12    6.00
   5 -12  14    8.66    7.38
 -12   5 -14   10.98    7.37
   7 -12 -14    8.96    7.03
  -7  12  14   20.27    8.28
  12  -7 -14   14.76    7.70
  -5  12 -14   19.89    7.99
   7   5  14    7.59    5.68
  12  -7 -14   17.20    5.69
   5 -12  17   22.74    7.76
 -12   5 -17   14.08    7.72
   7 -12 -17   17.68    7.21
  -7  12  17   29.25    8.79
  12  -7 -17   23.19    7.87
   7   5  17   15.58    6.10
  12  -7 -17   16.87    5.56
 -12   5 -20   19.06    7.58
   7 -12 -20   11.65    6.88
   5 -12  20   11.46    7.25
  12  -7 -20   16.30    8.07
  -7  12  20   18.67    8.98
   7   5  20   16.99    6.29
  -7  -5 -20   18.62    7.88
  12  -7 -20   23.76    5.59
 -12   5 -23   42.22    8.20
   5 -12  23   29.04    8.04
   7 -12 -23   22.06    7.60
  12  -7 -23   19.79    8.18
  -7  12  23    9.24    8.86
   7   5  23   27.54    6.09
  -7  -5 -23   31.54    8.09
  12  -7 -23   25.93    5.66
 -12   5 -26   25.63    8.28
   5 -12  26   23.67    8.15
   7 -12 -26   18.52    7.31
  12  -7 -26   17.32    8.07
   7   5  26   26.12    6.40
  -7  -5 -26   18.14    8.03
  12  -7 -26   28.66    5.38
 -12   5 -29   19.60    8.20
   7 -12 -29    2.82    7.32
  12  -7 -29    8.40    8.54
   7   5  29    6.89    5.89
  -7  -5 -29   14.97    7.90
  12  -7 -29    1.02    4.80
   7 -12 -32   36.50    7.52
  12  -7 -32   31.72    4.94
   7   5  32   27.04    6.61
  12  -7 -32   28.03    8.89
   7 -12 -35    5.57    7.29
   7   5  35    4.26    6.06
  -7  12  35   13.48    3.89
   7 -12 -38   50.23    8.23
   7   5  38   45.58    6.84
   7 -12 -41   27.82    7.94
   7 -12 -44   73.31    9.77
 -12   8 -41   16.99    7.52
  12  -4 -41    9.58    7.12
 -12   8 -38    7.68    7.39
   4   8  38    4.80    5.45
  12  -4 -38    9.84    6.93
 -12   8 -35   19.03    7.55
  12  -4 -35   12.82    8.98
   4   8  35   11.96    5.56
  12  -4 -35   16.48    6.72
  -8  -4  35    9.74    5.30
 -12   8 -32   17.03    7.48
  12  -4 -32   11.27    8.34
   4   8  32    9.74    5.55
  12  -4 -32    2.01    5.98
  -8  -4  32    6.23    5.54
 -12   8 -29   16.74    7.73
  12  -4 -29    8.28    8.23
  12  -4 -29    2.66    6.30
   4   8  29    2.28    5.54
  -8  -4  29    7.63    6.11
 -12   8 -26    6.38    7.50
 -12   4  26   -1.17    5.30
 -12   8 -26   11.25    7.50
  12  -4 -26    3.51    8.19
  -4  12  26   -0.54    8.62
  12  -4 -26   10.32    5.73
  -8  -4  26    6.13    5.73
 -12   8 -23    3.98    7.26
 -12   4  23   16.38    5.80
  -4  12  23   18.30    8.21
  12  -4 -23    6.78    7.93
 -12   8 -23   19.71    7.89
  12  -4 -23   12.66    6.25
  -8  -4  23    5.36    5.90
  -4  12  20   44.88    8.69
  -8  12 -20   52.80    9.33
  12  -4 -20   41.25    8.47
 -12   8 -20   45.17    8.29
   4   8  20   47.22    4.99
 -12   4  20   48.50    6.53
 -12   8 -20   49.78    8.29
  12  -8  20   68.82    8.08
  -8  -4  20   42.58    6.81
 -12   8 -17   30.70    7.69
 -12   4  17   20.46    6.03
  -8  12 -17   13.91    7.98
  -4  12  17    9.30    7.91
   4   8  17   12.40    4.39
 -12   8 -17    8.62    7.48
  12  -4 -17   10.44    7.48
 -12   8 -17    5.68    6.27
  12  -8  17   10.69    6.79
  -8  -4  17    9.49    6.25
 -12   8 -14   11.56    7.20
 -12   4  14    7.24    6.16
  12  -4 -14    3.29    6.72
   4   8  14    5.27    4.53
  -4  12  14    1.47    7.57
  -8  12 -14    4.24    7.64
 -12   8 -14    0.49    7.49
 -12   8 -14    9.25    6.16
  12  -8  14    9.01    6.94
  -8  -4  14    7.81    6.40
   8 -12  11   28.51    7.33
 -12   4  11   19.01    6.05
 -12   8 -11   28.67    7.55
   4   8  11   20.60    5.19
  12  -4 -11   32.67    7.05
  -4  12  11   18.24    7.99
 -12   8 -11   20.84    6.34
  12  -8  11   25.07    6.96
  -8  -4  11   16.71    6.59
 -12   4   8    9.02    5.80
   8 -12   8   11.73    7.19
 -12   8  -8   20.93    7.02
  -4  12   8   22.95    7.77
  12  -4  -8   11.95    6.65
 -12   8  -8    3.58    6.16
  12  -8   8   12.71    6.72
  -8  -4   8   12.38    6.88
 -12   4   5   27.61    6.78
   8 -12   5   30.56    7.33
 -12   8  -5   35.43    7.29
  12  -4  -5   45.61    6.97
  -4  12   5   42.44    7.98
 -12   8  -5   40.64    6.59
  12  -8   5   29.73    7.27
  -8  -4   5   47.58    7.49
 -12   8  -2    2.38    6.51
 -12   4   2   14.04    6.62
   8 -12   2   15.63    6.79
  -4  12   2    7.30    8.01
  12  -4  -2   11.45    5.93
 -12   8  -2    9.65    6.09
  12  -8   2    8.65    6.23
  -8  -4   2    2.84    6.97
 -12   4  -1   12.72    6.90
 -12   8   1   14.87    7.26
   8 -12  -1   30.42    7.51
  -4  12  -1   13.33    7.94
  12  -4   1   13.23    5.77
  -8  12   1   14.66    7.92
 -12   8   1    4.18    6.17
   8   4   1   15.86    5.95
  12  -8  -1   18.15    6.25
  -8  -4  -1    7.83    7.21
 -12   4  -4    8.01    6.79
   4 -12   4    6.10    7.56
   8 -12  -4    1.02    6.83
 -12   8   4   10.02    6.49
  -8  12   4   -2.20    7.60
  -4  12  -4    3.97    8.20
   8   4   4    4.85    5.84
 -12   8   4   -0.37    5.83
  12  -8  -4    4.11    6.24
  -8  -4  -4    2.51    7.21
 -12   4  -7   20.63    7.13
   4 -12   7   13.28    7.71
   8 -12  -7   10.08    7.15
  -4  12  -7   34.52    8.65
  -8  12   7   35.58    8.35
   8   4   7   11.98    3.56
   8   4   7   14.79    5.95
 -12   8   7   15.37    6.10
  12  -8  -7   12.79    6.04
  -8  -4  -7    7.77    7.08
   8 -12 -10  105.92    9.43
 -12   4 -10   92.55    9.30
   4 -12  10  119.24    9.91
  -8  12  10  118.28   10.33
  -4  12 -10  116.98   10.33
   8   4  10   74.46    4.78
   8   4  10  106.96    8.31
  12  -8 -10  106.30    8.38
  -8  -4 -10   98.01    9.60
   4 -12  13   18.14    7.17
 -12   4 -13   24.65    7.70
   8 -12 -13   21.03    7.42
  -8  12  13   27.46    8.70
  12  -8 -13   32.38    7.84
   8   4  13   18.91    6.29
  12  -8 -13   24.43    6.20
  -8  -4 -13   19.51    7.89
   8 -12 -16   90.10    8.74
   4 -12  16   59.89    9.00
 -12   4 -16   61.43    8.90
  12  -8 -16   90.75    9.28
  -8  12  16   93.18   10.97
   8   4  16   82.17    7.82
  12  -8 -16   83.40    7.70
  -8  -4 -16   91.63    9.40
   8 -12 -19   12.81    6.97
   4 -12  19   16.99    7.93
 -12   4 -19    9.56    7.51
  12  -8 -19   18.37    8.05
  -8  12  19    8.17    8.83
   8   4  19   16.08    6.06
  12  -8 -19   27.91    6.05
  -8  -4 -19   21.01    7.86
   4 -12  22    0.55    7.37
   8 -12 -22    7.92    6.72
 -12   4 -22    9.88    7.55
  12  -8 -22    5.97    7.58
  -8  12  22   -1.93    9.01
   8   4  22    5.38    5.98
  -8  12  22    3.24    4.67
  12  -8 -22    6.00    5.42
  -8  -4 -22    7.54    7.82
   8 -12 -25   12.94    7.32
 -12   4 -25    1.80    7.98
   4 -12  25    9.39    7.56
  12  -8 -25    8.23    7.88
  -8  12  25   11.35    4.50
   8   4  25    5.33    6.07
  12  -8 -25    9.46    5.32
  -8  -4 -25    7.65    7.70
   8 -12 -28   82.93    8.58
 -12   4 -28   72.59    9.87
  12  -8 -28   70.15   10.24
   8   4  28   75.02    7.80
  12  -8 -28   84.81    7.19
  -8  -4 -28   82.00   10.06
   8 -12 -31    5.86    7.43
  12  -8 -31    8.11    8.85
   8   4  31   13.66    6.56
  12  -8 -31   10.11    5.10
   8 -12 -34   12.92    7.33
   8   4  34   13.13    6.48
  12  -8 -34   13.39    4.94
   8 -12 -37   10.14    7.28
  -4  -8  37   15.73    7.32
   8   4  37   18.42    6.59
   8 -12 -40   24.85    7.66
  -4  -8  40   13.22    7.88
   8 -12 -43    8.62    7.37
   8 -12 -46   -0.43    7.54
 -12   9 -45    4.25    8.29
 -12   9 -42    1.74    8.28
 -12   9 -39   10.66    8.46
 -12   9 -36    8.11    8.22
   3   9  36    7.64    5.51
  12  -3 -33    1.67    8.80
 -12   9 -33   14.96    7.93
   3   9  33    9.88    5.43
  -9  -3  33    4.47    5.63
  12  -3 -30   12.23    8.53
 -12   9 -30   10.56    7.87
 -12   3  30   10.34    5.24
  -9  -3  30    3.00    5.87
 -12   3  27    9.85    5.37
  12  -3 -27    5.60    8.39
 -12   9 -27   11.70    8.06
  -3  12  27   -2.06    8.86
  12  -3 -27    5.03    6.13
  -9  -3  27    2.90    5.81
 -12   9 -24    8.11    7.77
 -12   3  24   20.25    5.87
  -3  12  24   15.09    8.78
 -12   9 -24   41.65    8.73
  12  -3 -24   21.30    8.29
  12  -3 -24   25.82    6.64
  -9  -3  24   14.02    5.96
 -12   3  21    6.52    5.61
 -12   9 -21   -0.57    7.09
   3   9  21    8.33    5.16
 -12   9 -21   -0.99    7.75
  -3  12  21    3.41    7.81
  12  -3 -21   -5.54    7.98
  12  -3 -21   -3.22    6.26
 -12   9 -21    0.81    6.16
  -9  -3  21    6.86    5.78
 -12   3  18   10.94    5.95
 -12   9 -18   -5.55    7.49
 -12   9 -18   10.54    7.75
  -3  12  18    2.35    7.62
   3   9  18   -0.24    5.21
  12  -3 -18   -1.33    7.46
  12  -3 -18    4.97    5.93
 -12   9 -18    2.02    6.10
  -9  -3  18    8.35    6.22
  12  -9  18    3.04    7.00
 -12   9 -15   -3.27    7.35
 -12   3  15    3.45    5.82
  -9  12 -15    0.54    7.94
  -3  12  15    3.30    7.70
  12  -3 -15   -4.98    6.92
 -12   9 -15    3.58    7.77
  12  -3 -15    6.03    5.82
 -12   9 -15   -2.41    6.14
  -9  -3  15    7.16    6.37
  12  -9  15    4.51    7.13
   9 -12  12    3.28    7.16
 -12   3  12   13.14    6.26
 -12   9 -12   11.13    7.44
  -9  12 -12   -1.07    7.73
 -12   9 -12   10.44    8.09
  -3  12  12   -3.69    7.61
  12  -3 -12   10.09    6.97
  12  -3 -12   15.19    6.02
 -12   9 -12    7.18    6.17
  12  -9  12    4.45    7.10
  -9  -3  12    9.58    6.59
 -12   3   9   29.35    6.35
   9 -12   9   24.74    7.64
 -12   9  -9   16.57    7.05
  -3  12   9   21.25    7.93
  12  -3  -9   32.56    6.83
 -12   9  -9    9.05    8.31
  -9  12  -9   19.38    7.91
 -12   9  -9   33.89    6.77
  12  -3  -9   34.80    6.38
  12  -9   9   29.60    7.75
  -9  -3   9   19.15    7.07
   9 -12   6    9.56    7.34
 -12   9  -6    8.16    7.30
 -12   3   6   -4.29    6.20
  -3  12   6    6.55    7.48
  12  -3  -6    7.93    6.02
  -9  12  -6    6.52    8.00
 -12   9  -6   -7.39    5.98
  12  -3  -6    9.27    5.63
   9   3  -6    2.75    6.09
  12  -9   6    9.04    6.53
  -9  -3   6    3.18    6.63
   9 -12   3    8.92    6.98
 -12   3   3   15.91    6.77
  -3  12   3   -5.20    7.73
  12  -3  -3   10.76    6.13
   9   3  -3   14.54    6.12
 -12   9  -3   20.61    6.35
  12  -9   3   11.66    6.88
  -9  -3   3    5.66    6.61
   9 -12   0  122.18   10.25
 -12   3   0  115.65    9.58
  -3  12   0  108.45   10.36
  12  -3   0  114.62    8.49
   9   3   0  106.84    7.62
   9   3   0   98.41    8.84
 -12   9   0  100.52    8.85
  12  -9   0  108.34    9.25
  -9  -3   0  101.61    9.93
   9 -12  -3   50.99    8.12
 -12   3  -3   42.12    7.52
   9   3   3   42.79    4.95
  12  -3   3   50.51    6.37
  -3  12  -3   35.96    8.48
   9   3   3   42.17    6.81
 -12   9   3   46.46    6.88
  12  -9  -3   43.54    7.51
  -9  -3  -3   39.83    8.16
   9 -12  -6   48.78    8.30
 -12   3  -6   46.19    7.92
   9   3   6   34.65    4.12
  -3  12  -6   40.50    8.80
 -12   9   6   43.40    6.76
   9   3   6   31.84    6.62
  12  -9  -6   31.65    7.57
  -9  -3  -6   35.24    8.33
   9 -12  -9    1.98    7.04
 -12   3  -9   -8.17    7.10
   3 -12   9    2.85    7.31
  -9  12   9    9.69    8.87
   9   3   9    1.44    2.55
  -3  12  -9    6.85    8.17
 -12   9   9    2.15    5.83
   9   3   9    0.37    5.74
  12  -9  -9   -0.42    6.48
  -9  -3  -9    8.52    7.64
   3 -12  12   19.10    7.59
   9 -12 -12    7.32    7.19
 -12   3 -12    7.95    7.21
  -9  12  12    6.22    8.60
   9   3  12   12.07    6.11
 -12   9  12   13.07    5.84
  12  -9 -12   11.08    6.78
  -9  -3 -12    8.72    7.15
   3 -12  15   16.87    7.97
   9 -12 -15    8.15    6.72
 -12   3 -15   27.55    8.43
  -9  12  15    2.56    8.30
   9   3  15   23.37    6.25
  -9  12  15   13.33    5.57
  -9  -3 -15   10.57    7.91
  12  -9 -15   15.95    6.64
   9 -12 -18    8.49    7.29
 -12   3 -18   -6.27    7.43
   3 -12  18    5.02    7.58
  12  -9 -18    9.67    7.67
  -9  12  18    1.84    5.14
   9   3  18   -3.55    6.04
  -9  -3 -18    0.57    7.48
  12  -9 -18   -0.39    6.42
   3 -12  21   25.67    8.32
   9 -12 -21    8.83    6.78
 -12   3 -21   13.53    8.25
  12  -9 -21    3.49    7.91
  -9  12  21    5.89    5.07
   9   3  21    7.07    6.54
  -9  -3 -21   -5.22    7.60
  12  -9 -21   11.21    6.16
 -12   3 -24    6.67    8.13
   9 -12 -24   33.02    7.62
  12  -9 -24   34.53    8.87
  -9  12  24   20.38    5.18
   9   3  24   12.56    6.26
  -9  -3 -24   14.78    8.39
  12  -9 -24   15.45    6.72
 -12   3 -27    4.36    8.86
   9 -12 -27    3.17    6.81
  12  -9 -27    0.53    8.48
   9   3  27   10.41    6.61
  -9  12  27    1.63    4.52
  12  -9 -27    9.58    5.94
   9 -12 -30    7.14    7.28
   9   3  30    3.75    6.24
  -9  12  30    4.87    4.68
  12  -9 -30   -0.32    5.60
   9 -12 -33   -0.88    7.04
   9   3  33    6.68    6.27
  12  -9 -33   -0.90    5.19
  -3  -9  36   27.11    8.57
   9 -12 -36   20.40    7.67
   9 -12 -39    6.42    7.38
  -3  -9  39    3.21    7.97
   9 -12 -42    8.01    7.71
  12  -2 -34   17.66    9.87
   2  10  34   14.01    5.77
  12  -2 -31   26.31    9.45
 -12  10 -31   36.47    8.90
  12  -2 -28  146.96   12.96
 -12  10 -28  127.17   12.01
  -2  12  28  143.10   12.75
 -10  -2  28  150.97   10.24
 -12   2  28  158.46    9.76
  12  -2 -25   48.36    9.25
 -12  10 -25   49.84    9.10
  -2  12  25   37.04    9.41
 -12   2  25   52.80    7.08
 -10  -2  25   44.83    6.81
  -2  12  22   28.54    8.30
  12  -2 -22   32.90    8.60
 -12  10 -22   48.43    9.02
 -12   2  22   24.30    6.58
 -10  -2  22   28.57    6.64
 -12   2  19   73.21    7.65
 -12  10 -19   69.78    9.84
  -2  12  19   63.13    8.99
  12  -2 -19   77.40    8.86
 -12  10 -19   60.36    8.16
 -10  -2  19   64.59    7.64
 -12   2  16    5.08    6.49
 -12  10 -16    6.97    8.14
  12  -2 -16    8.77    7.86
  -2  12  16    9.94    8.30
 -12  10 -16    8.94    6.40
 -10  -2  16    9.50    6.33
 -12   2  13   92.22    8.66
 -12  10 -13   83.48   10.26
   2  10  13   95.18    8.10
  12  -2 -13   83.43    9.07
  -2  12  13   70.19    9.36
 -12  10 -13   83.80    8.51
 -10  -2  13   81.77    8.59
 -12   2  10   15.06    7.02
  -2  12  10   26.24    7.95
   2  10  10   21.82    6.49
  12  -2 -10   14.85    6.61
 -12  10 -10   27.22    8.74
 -12  10 -10   26.63    7.02
  12 -10  10   24.92    7.69
 -10  -2  10   35.87    7.17
 -12   2   7   77.39    8.77
  12  -2  -7   70.78    7.72
  -2  12   7   73.97    9.69
   2  10   7   76.88    8.04
  10   2  -7   72.63    7.44
 -12  10  -7   73.15   10.52
 -12  10  -7   90.20    8.27
  12 -10   7   84.36    9.08
 -10  -2   7   70.87    8.46
 -12   2   4   13.11    7.11
  10 -12   4   11.68    7.40
   2  10   4    5.93    6.27
  12  -2  -4   11.58    6.11
 -12  10  -4    9.25    8.78
  -2  12   4    7.79    8.11
  10   2  -4    9.86    5.59
 -12  10  -4   18.00    6.49
  12 -10   4   13.60    7.31
 -10  -2   4   11.60    7.11
 -12   2   1   66.79    8.41
  10 -12   1   68.32    8.99
  10   2  -1   77.13    6.76
  -2  12   1   75.24    9.62
  12  -2  -1   85.73    7.58
 -12  10  -1   89.91    8.08
 -10  -2   1   67.47    9.32
  12 -10   1   74.45    8.54
  10 -12  -2   42.90    8.36
 -12   2  -2   39.26    8.09
  -2  12  -2   46.66    8.95
  10   2   2   43.05    5.33
  12  -2   2   44.66    6.20
  10   2   2   49.62    7.21
 -12  10   2   48.20    7.03
 -10  -2  -2   44.94    8.21
  12 -10  -2   41.72    7.65
  10 -12  -5  103.90    9.60
  -2  12  -5  110.42   10.82
  10   2   5  110.29    6.88
 -12  10   5   98.49    8.87
  10   2   5  104.73    8.91
 -10  12   5  100.67    8.81
 -10  -2  -5  120.81   10.71
  12 -10  -5  116.88    9.85
 -12   2  -5  111.21   10.13
  10 -12  -8   88.58    9.05
  10   2   8   79.96    5.41
 -12  10   8   74.57    8.14
 -10  12   8   96.30    7.98
  10   2   8   87.30    8.21
 -10  -2  -8   91.65   10.32
 -12   2  -8   82.99    9.37
  12 -10  -8   78.47    8.56
  10 -12 -11   80.18    8.66
 -12  10  11   79.59    7.86
 -10  12  11   78.34    7.79
  10   2  11   95.82    8.50
 -10  -2 -11   81.70    9.96
  12 -10 -11   71.42    8.40
 -12   2 -11   84.35    9.45
  10 -12 -14    8.66    7.08
 -12  10  14    7.31    6.25
 -10  12  14   19.71    5.81
  10   2  14    6.79    6.41
 -12   2 -14   12.28    7.39
 -10  -2 -14   14.64    8.61
  12 -10 -14    9.84    7.09
  10 -12 -17   58.73    8.44
 -10  12  17   61.12    6.98
 -12  10  17   70.31    7.46
 -12   2 -17   73.29    9.67
 -10  -2 -17   88.34   10.26
  12 -10 -17   60.84    8.31
  10 -12 -20    8.86    7.32
 -10  12  20   -2.23    5.45
 -12   2 -20   11.31    8.35
 -10  -2 -20   10.61    8.02
  12 -10 -20   11.75    6.83
  10 -12 -23   84.83    9.12
 -10  12  23   86.39    7.48
 -12   2 -23   94.91   10.44
  12 -10 -23   88.36    8.88
  10 -12 -26   13.99    7.68
 -10  12  26   18.19    5.40
  12 -10 -26   12.89    6.56
  10 -12 -29   43.53    8.14
 -10  12  29   43.33    6.00
  12 -10 -29   46.18    7.34
  10 -12 -32   48.51    8.45
  -2 -10  32   55.64    9.45
 -10  12  32   45.70    5.98
  12 -10 -32   62.57    7.34
  10 -12 -35   14.18    7.33
  -2 -10  35   19.31    9.05
  10 -12 -38   13.93    7.82
  -2 -10  38   16.62    8.47
  -2 -10  41   32.30    9.31
  12  -1 -32   29.62   10.00
  12  -1 -29   24.17    9.73
  12  -1 -26   12.24    8.83
  -1  12  26    4.56    8.46
 -11  -1  26    3.74    6.46
   1  11  23   70.59    8.32
  -1  12  23   53.37    9.17
  12  -1 -23   53.94    9.62
 -12   1  23   63.05    7.73
 -11  -1  23   66.78    7.97
  12  -1 -20    0.45    7.80
   1  11  20    9.82    6.98
  -1  12  20    0.86    7.69
  11   1 -20   -0.46    8.14
 -12   1  20   -4.54    6.33
 -11  -1  20    4.17    6.49
  12  -1 -17   66.41    8.54
  -1  12  17   37.80    8.80
   1  11  17   68.98    8.27
  11   1 -17   58.74    8.73
 -12   1  17   65.78    8.20
 -11  -1  17   57.91    7.87
  12  -1 -14    6.25    7.11
  -1  12  14    8.09    8.10
  11   1 -14    7.19    7.28
   1  11  14   12.04    7.26
 -12   1  14    2.08    6.55
 -11  -1  14   20.65    6.90
 -12   1  11   56.15    8.16
  11   1 -11   51.76    7.80
  -1  12  11   51.08    8.61
   1  11  11   56.90    8.06
  12  -1 -11   40.20    7.71
 -11  12 -11   51.86    7.36
 -12  11 -11   47.01    7.66
 -11  -1  11   53.29    7.94
  11   1  -8   81.79    7.86
  -1  12   8   76.75    9.46
   1  11   8   71.50    9.04
  12  -1  -8   66.47    8.13
 -11  12  -8   85.64    8.46
 -12  11  -8   85.33    8.47
 -11  -1   8   87.08    8.89
 -12   1   8   70.60    8.79
  12  -1  -5   94.79    8.05
  11   1  -5   93.51    7.84
   1  11   5   90.14    9.09
  -1  12   5   93.81    9.90
 -11  12  -5   81.10    8.54
 -12  11  -5   82.06    8.72
 -11  -1   5   88.65    9.55
 -12   1   5   96.73    9.29
  -1  12   2   24.99    8.73
  12  -1  -2   37.70    6.38
   1  11   2   32.12    7.66
  11   1  -2   29.59    5.74
 -11  12  -2   28.42    6.92
 -12  11  -2   21.13    6.74
 -12   1   2   21.56    7.88
 -11  -1   2   28.81    8.04
  11   1   1   83.52    6.73
  12  -1   1   86.03    7.27
  -1  12  -1   95.93    9.97
 -11  12   1   72.50    8.01
 -12  11   1   60.64    8.15
  12 -11  -1   74.64    9.50
 -11  -1  -1   78.18    9.42
 -12   1  -1   84.16    9.42
  12  -1   4    5.53    5.31
  -1  12  -4    4.10    8.24
  11   1   4    1.75    4.50
 -11  12   4   -0.70    6.32
 -12  11   4   12.82    6.51
  12 -11  -4    9.33    7.44
 -12   1  -4   16.34    7.66
 -11  -1  -4   -2.63    7.50
  11 -12  -7   65.95    8.81
  11   1   7   69.00    5.31
 -12  11   7   60.95    7.68
 -11  12   7   65.68    7.56
 -12   1  -7   54.98    8.70
  12 -11  -7   52.52    8.49
 -11  -1  -7   76.79    9.86
  11 -12 -10   -4.95    7.57
 -12  11  10    4.22    6.38
 -11  12  10    1.33    6.24
 -12   1 -10   14.75    8.44
  12 -11 -10   -2.83    7.08
 -11  -1 -10    2.81    7.62
  11 -12 -13  106.97    9.91
 -12  11  13   91.71    8.73
 -11  12  13   90.84    8.24
 -12   1 -13   98.91   10.59
  12 -11 -13   83.93    9.60
 -11  -1 -13  100.81   10.48
  11 -12 -16    9.56    7.68
 -12  11  16   10.57    6.61
 -11  12  16    1.24    5.71
 -12   1 -16   11.08    8.68
  12 -11 -16    7.72    7.38
 -11  -1 -16   -3.57    8.65
  11 -12 -19   31.91    7.98
 -12  11  19   38.57    7.15
 -11  12  19   44.06    6.84
  12 -11 -19   32.84    8.00
  11 -12 -22   74.79    8.97
 -11  12  22   60.95    7.43
 -12  11  22   58.46    7.46
  12 -11 -22   60.64    8.95
  11 -12 -25   11.79    7.75
 -11  12  25   16.91    6.01
  12 -11 -25   18.15    7.39
  11 -12 -28  125.97   10.52
 -11  12  28  114.32    8.79
  12 -11 -28  121.82   10.24
  11 -12 -31   40.17    8.16
  12 -11 -31   41.47    7.58
  11 -12 -34    6.83    7.63
  12   0 -30   -1.62    9.14
  12   0 -27    6.74    9.16
  12   0 -24   -0.99    8.59
  12   0 -21    2.79    8.01
   0  12  21    4.96    8.93
 -12   0  21   13.29    7.13
  12   0 -18    9.99    7.92
   0  12  18    1.61    7.64
 -12   0  18    2.88    7.11
  12   0 -15    4.77    7.49
   0  12  15    6.93    7.96
 -12   0  15    6.00    7.13
  12   0 -12   37.12    7.51
   0  12  12   31.24    8.17
 -12   0  12   42.64    7.81
   0  12   9   11.96    8.28
  12   0  -9    8.62    6.58
 -12   0   9    0.46    7.59
   0  12   6   37.40    8.73
  12   0  -6   35.74    6.83
 -12   0   6   44.60    8.48
  12   0  -3    7.65    5.82
   0  12   3    5.15    8.29
 -12   0   3    1.47    7.34
   0  12   0   85.20    9.97
  12   0   0   79.93    7.13
 -12  12   0   82.89    8.78
 -12   0   0   70.00    9.52
   0  12  -3   11.83    8.35
 -12  12   3    4.51    7.06
 -12   0  -3   13.13    8.05
 -12  12   6    8.76    6.95
 -12   0  -6   30.42    8.22
 -12  12   9    0.36    6.71
 -12   0  -9    5.06    8.22
 -12  12  12    2.79    6.23
 -12  12  15    6.12    6.64
 -12  12  18   15.49    6.76
 -12  12  21    0.33    6.74
 -12  12  24    2.25    6.73
  12 -12 -24   -0.92    8.47
  12 -12 -27    3.16    7.90
  12 -12 -30   -7.08    7.73
   6   7  38   25.51    6.61
   6   7  35    4.88    6.32
   6   7  32    6.84    6.78
   6   7  29   25.76    6.54
   6   7  26   11.79    6.47
  13  -6 -26   20.81    9.38
   6   7  23   49.87    7.07
  13  -6 -23   54.42    9.47
 -13   7 -20    7.66    8.16
   6   7  20   -1.70    6.19
  13  -6 -20   -1.95    8.31
 -13   6  17   15.00    6.62
 -13   7 -17    1.14    7.97
   6   7  17    4.16    6.12
  13  -6 -17    7.98    8.15
 -13   6  14    5.88    6.92
 -13   7 -14   13.87    7.83
  13  -6 -14   15.77    8.16
  -6  13  14    6.79    8.76
   6   7  14   -0.36    3.24
 -13   7 -14   -7.10    6.92
  -6  13  11   22.43    8.99
  13  -6 -11   32.87    8.31
   6   7  11   19.13    4.39
 -13   6  11   31.24    7.19
 -13   7 -11   15.04    7.82
  13  -7  11   19.79    7.46
  13  -6  -8   62.01    8.86
  -6  13   8   58.67    9.87
 -13   7  -8   57.24    8.61
 -13   6   8   47.67    7.55
  13  -7   8   58.89    8.47
  13  -6  -5   39.81    7.78
  -6  13   5   29.22    9.16
 -13   6   5   39.82    7.46
 -13   7  -5   15.63    7.74
  13  -7   5   27.94    7.36
  -6  13   2    4.95    8.60
 -13   7  -2    4.92    7.34
 -13   6   2    4.72    7.39
  13  -7   2   -1.32    6.77
 -13   7   1   28.34    7.75
 -13   6  -1   26.75    7.47
  13  -7  -1   23.86    6.84
 -13   7   4    5.62    6.94
 -13   6  -4   20.53    7.40
  13  -7  -4    1.66    6.25
 -13   6  -7    3.09    7.33
 -13   7   7    9.60    6.97
  13  -7  -7   11.98    6.78
  13  -7 -10    1.31    7.45
   7   6  10    3.63    3.45
 -13   7  10   13.47    7.34
 -13   6 -10   17.54    7.52
  13  -7 -10   12.34    6.69
 -13   6 -13   39.56    8.33
 -13   7  13   21.74    7.24
  13  -7 -13   37.55    8.56
   7   6  13   28.19    6.95
  13  -7 -13   33.38    6.62
 -13   6 -16    2.84    7.82
  13  -7 -16   17.53    8.60
   7   6  16    5.39    6.47
  13  -7 -16    4.59    5.62
 -13   6 -19   40.44    9.09
  13  -7 -19   28.95    8.69
   7   6  19   24.26    6.56
  13  -7 -19   33.57    6.52
  13  -7 -22   17.80    8.84
  13  -7 -22   19.37    5.67
   7   6  22   10.36    6.47
  13  -7 -25    4.71    9.07
   7   6  25    1.01    5.88
   7   6  28   33.01    6.52
   7   6  31   12.04    6.89
   7   6  34   16.39    6.73
   7   6  37    2.52    6.54
   7   6  40    8.79    6.28
   5   8  36   34.81    6.63
 -13   8 -33   19.94    8.11
   5   8  33   23.27    6.44
 -13   8 -30   20.63    8.43
   5   8  30   19.79    6.45
  -8  -5  30   18.72    6.82
  13  -5 -27   12.47    8.85
   5   8  27    4.44    6.10
  -8  -5  27   11.24    6.46
 -13   5  24   19.94    6.11
  13  -5 -24    8.98    8.61
  -5  13  24    7.08    9.69
   5   8  24   17.17    6.44
  -8  -5  24    7.90    6.68
  -5  13  21   -3.45    9.05
  13  -5 -21   14.94    8.58
 -13   5  21    0.74    6.27
  -8  -5  21    4.13    6.74
 -13   8 -18   20.18    8.44
 -13   5  18   21.63    7.44
  -8  -5  18   23.21    7.70
  -5  13  18   32.86    9.26
  13  -5 -18   41.26    8.82
 -13   5  15   15.60    6.64
 -13   8 -15   14.00    7.99
  -8  -5  15    0.89    7.32
  -5  13  15    8.16    8.59
   5   8  15    9.26    4.48
  13  -5 -15   -4.44    8.27
 -13   8 -12   43.16    8.20
 -13   5  12   44.79    7.83
   5   8  12   49.63    5.32
  -5  13  12   41.32    9.75
  13  -5 -12   49.03    8.55
 -13   8 -12   36.71    7.44
  -8  -5  12   35.73    7.86
 -13   8  -9    2.13    7.14
 -13   5   9   -4.42    6.70
  13  -5  -9    2.43    6.97
   5   8   9    9.17    5.00
  -5  13   9    3.77    8.49
  -8  -5   9    9.12    7.65
 -13   8  -9    5.21    6.89
  13  -8   9   14.78    7.47
 -13   8  -6  127.91   10.53
 -13   5   6  126.98   10.31
  13  -5  -6  102.02    9.70
  -5  13   6  114.48   11.27
  -8  -5   6  103.98   10.24
 -13   8  -6  117.07    9.68
  13  -8   6  103.40    9.97
 -13   5   3   12.63    7.11
 -13   8  -3   16.68    7.78
  -5  13   3   18.30    8.91
  13  -5  -3   12.75    6.90
  -8  -5   3    8.67    7.80
 -13   8  -3   18.59    6.94
  13  -8   3   10.01    6.90
 -13   8   0  203.56   13.44
  -5  13   0  201.99   14.37
  -8  -5   0  194.87   13.91
  13  -8   0  195.34   13.22
 -13   5   0  200.53   13.82
 -13   8   3   -4.36    7.14
 -13   5  -3    5.96    7.21
  -5  13  -3   13.16    9.03
  -8  -5  -3   10.21    8.12
  13  -8  -3    6.48    7.07
 -13   5  -6   85.13   10.00
 -13   8   6  114.90    9.83
   8   5   6  104.70    9.02
  -8  -5  -6   91.47   10.16
  13  -8  -6   99.60    9.11
 -13   5  -9    0.53    7.56
   8   5   9    6.39    2.65
   8   5   9   -2.31    6.20
  13  -8  -9   -2.04    6.70
  -8  -5  -9    1.13    8.01
 -13   5 -12   51.56    9.05
  13  -8 -12   61.15    8.92
   8   5  12   55.76    7.45
  -8  -5 -12   54.74    9.42
  13  -8 -12   58.69    7.62
 -13   5 -15   10.20    7.83
  13  -8 -15    8.10    7.86
   8   5  15    6.30    6.50
  -8  -5 -15    8.96    8.56
  13  -8 -15    3.80    6.55
 -13   5 -18   15.21    8.47
  13  -8 -18   31.25    8.75
   8   5  18   21.94    6.78
  -8  -5 -18   20.08    9.18
  13  -8 -18   21.21    6.53
  13  -8 -21   17.37    8.84
   8   5  21    3.54    6.02
  13  -8 -21    5.88    6.30
   8   5  24   12.88    6.12
  13  -8 -24   10.74    5.98
  -8  13  27    3.58    4.83
   8   5  27    3.45    6.62
  13  -8 -27    7.87    5.41
   8   5  30   35.53    7.34
   8   5  33    3.37    6.89
 -13   9 -34   20.93    9.09
 -13   9 -31    4.85    8.55
   4   9  31   11.96    6.53
  13  -4 -28   16.37    9.23
  -4  13  28    7.50    9.65
 -13   9 -28   11.95    8.76
   4   9  28    9.50    6.06
  -9  -4  28   28.42    6.81
  13  -4 -25    3.03    8.95
  -4  13  25   12.44   10.03
 -13   9 -25   11.73    9.20
 -13   4  25    5.27    6.23
  -9  -4  25    1.12    6.29
  -4  13  22   30.96    9.60
 -13   9 -22   18.72    8.98
  13  -4 -22   25.00    8.60
 -13   4  22   27.41    6.47
  -9  -4  22   27.26    7.06
  13  -4 -19   -1.38    8.32
  -4  13  19    8.56    9.11
 -13   9 -19    7.97    8.63
 -13   4  19    8.12    6.62
  -9  -4  19    1.25    6.71
  -4  13  16  144.08   13.04
  13  -4 -16  172.51   12.38
 -13   4  16  183.05   11.61
  -9  -4  16  153.95   11.93
  13  -4 -13   16.67    7.97
  -4  13  13   12.60    9.13
 -13   9 -13   19.08    8.30
 -13   4  13   23.81    6.97
  -9  -4  13    9.11    7.47
  13  -4 -10  120.71   10.25
  -4  13  10  101.61   12.00
 -13   9 -10  139.26   11.54
 -13   4  10  118.97   10.01
  -9  -4  10  124.74   10.93
 -13   4   7    8.18    7.02
 -13   9  -7    3.75    7.29
  -4  13   7    9.85    8.52
  13  -4  -7    8.25    7.17
 -13   9  -7   -2.57    6.91
  13  -9   7   17.09    7.82
  -9  -4   7    5.40    7.84
 -13   9  -4  255.32   14.61
  13  -4  -4  240.05   13.57
  -4  13   4  204.57   14.97
 -13   9  -4  222.58   13.65
  13  -9   4  218.59   13.88
 -13   4   4  204.43   13.82
  -9  -4   4  167.05   13.97
 -13   4   1   14.47    7.27
  13  -4  -1   -0.33    6.64
  -4  13   1   20.11    9.01
 -13   9  -1    0.83    6.75
  13  -9   1    6.08    7.48
  -9  -4   1   -4.19    7.90
   9   4   2  207.43   11.97
  -4  13  -2  221.45   15.81
  -9  -4  -2  233.54   14.82
 -13   9   2  217.85   13.84
  13  -9  -2  239.69   14.21
 -13   4  -2  247.11   14.62
 -13   4  -5   34.44    8.19
   9   4   5   33.27    4.29
 -13   9   5   24.03    7.08
  13  -9  -5   15.58    7.39
  -9  -4  -5   16.08    8.64
 -13   4  -8   21.79    8.03
  13  -9  -8   21.24    7.60
  -9  -4  -8    6.25    8.02
 -13   4 -11    9.39    8.51
  13  -9 -11   -0.42    6.39
  -9  -4 -11   -3.50    8.40
 -13   4 -14   80.96   10.26
  13  -9 -14   67.29    8.56
  -9  -4 -14   93.34   10.03
  13  -9 -17    7.43    8.47
 -13   4 -17    7.07    8.32
  13  -9 -17   11.42    6.88
  -9  13  20  173.99   10.43
  13  -9 -20  154.84   11.25
  -9  13  23   11.08    5.51
  13  -9 -23   18.39    6.53
  -9  13  26   39.36    5.86
  13  -9 -26   36.23    6.90
  13  -3 -26    4.57    9.01
  -3  13  26    0.54    9.69
  -3  13  23    3.17    9.13
  13  -3 -23   -1.46    9.14
 -10  -3  23   -2.29    6.46
  -3  13  20   21.69    9.11
  13  -3 -20   22.57    8.68
 -13   3  20   10.44    6.86
 -10  -3  20    8.81    6.95
  -3  13  17   15.03    8.65
 -13  10 -17    6.79    9.13
  13  -3 -17   12.16    8.18
 -13   3  17    2.87    6.60
 -10  -3  17   10.95    6.84
  13  -3 -14   13.49    7.47
  -3  13  14   12.61    8.93
 -13  10 -14    8.07    9.49
 -13   3  14   18.81    7.10
 -10  -3  14   12.79    7.71
  13  -3 -11   26.28    7.63
   3  10  11   19.49    6.52
 -13  10 -11   -0.59    9.20
  -3  13  11    7.99    9.05
 -13   3  11   13.75    7.27
 -10  -3  11   27.62    7.98
  -3  13   8   10.47    8.78
   3  10   8    9.73    6.64
  13  -3  -8    1.45    7.00
 -13   3   8    8.23    7.28
 -10  -3   8    4.81    7.71
  13  -3  -5    4.10    6.97
   3  10   5    5.33    6.56
  -3  13   5   10.11    8.65
  10   3  -5    8.14    6.01
 -13   3   5    6.16    7.98
 -10  -3   5   -3.00    7.44
 -13   3   2    3.42    7.67
  -3  13   2    4.10    9.19
  13  -3  -2    8.63    6.46
  10   3  -2   13.42    5.32
 -13  10  -2    9.96    7.22
 -10  -3   2    1.03    8.21
 -13   3  -1    3.01    7.93
  -3  13  -1   12.52    9.16
  10   3   1    9.20    4.72
  13  -3   1   18.20    6.27
 -13  10   1   -2.45    6.72
 -10  -3  -1   12.82    9.24
  13 -10  -1    0.98    7.48
 -13   3  -4   28.97    8.55
 -13  10   4   18.88    6.87
 -10  -3  -4   36.38    8.99
  13 -10  -4   25.92    7.91
 -13   3  -7    1.60    7.78
 -13  10   7   -1.18    6.94
 -10  -3  -7    3.97    8.78
  13 -10  -7    8.91    7.44
 -13   3 -10   11.02    7.98
 -10  13  10    9.82    6.00
 -13  10  10    8.13    6.52
 -10  -3 -10    5.83    8.56
  13 -10 -10   -1.37    7.21
 -13   3 -13   30.19    8.41
 -10  13  13   26.81    6.58
 -10  -3 -13   40.12    9.77
  13 -10 -13   28.51    7.77
 -10  13  16   24.38    6.48
  13 -10 -16   28.13    7.70
 -10  13  19   24.77    6.30
  13 -10 -19   27.64    7.44
 -10  13  22    2.79    5.64
  13 -10 -22    7.27    7.15
 -10  13  25    5.57    5.54
  13 -10 -25   -7.35    7.28
  -2  13  27    0.52    9.83
  13  -2 -24   62.89   10.18
  -2  13  24   43.77   10.58
  -2  13  21   38.40    9.78
  13  -2 -21   30.98    9.23
 -11  -2  21   31.61    7.68
  -2  13  18   20.72    9.25
  13  -2 -18   31.45    8.83
 -13   2  18   33.11    7.80
 -11  -2  18   34.71    8.02
  -2  13  15    0.97    9.08
  11   2 -15    3.66    7.57
  13  -2 -15    4.06    7.61
 -13   2  15   17.32    7.68
 -11  -2  15   10.56    7.85
  13  -2 -12   13.59    7.89
   2  11  12   10.68    7.10
  -2  13  12   14.84    8.88
  11   2 -12    4.80    6.96
 -13   2  12   15.79    7.68
 -11  -2  12   12.44    7.41
  11   2  -9   17.11    6.79
  -2  13   9   26.81    9.04
  13  -2  -9   32.48    7.71
   2  11   9   14.15    7.72
 -13   2   9   12.05    7.99
 -11  -2   9   25.91    7.92
   2  11   6    8.55    7.26
  11   2  -6   10.02    6.19
  -2  13   6    8.27    9.18
  13  -2  -6    0.98    6.84
 -13   2   6    6.69    7.49
 -11  -2   6   10.47    8.48
 -13   2   3   53.22    8.84
   2  11   3   50.01    8.15
  13  -2  -3   35.14    7.04
  -2  13   3   42.99    9.60
 -11  13  -3   49.49    7.97
 -11  -2   3   46.07    8.90
 -13   2   0   12.75    8.25
   2  11   0   14.80    7.74
  13  -2   0   18.54    6.27
 -11  13   0    9.54    7.11
 -11  -2   0    3.21    8.22
 -13   2  -3   13.21    8.21
 -11  13   3   15.49    7.17
 -11  -2  -3   20.41    8.45
 -13   2  -6    9.80    8.30
 -13  11   6    2.77    7.10
 -11  13   6   16.65    7.05
 -11  -2  -6   12.54    8.57
 -13   2  -9   20.27    9.23
 -11  13   9   12.03    6.68
 -13  11   9   15.88    7.28
 -13  11  12   24.00    6.80
 -11  13  12   28.53    7.31
  13 -11 -12   15.95    8.11
 -11  13  15   19.69    6.89
 -13  11  15   16.04    6.98
  13 -11 -15   32.98    8.57
 -11  13  18   11.79    6.15
  13 -11 -18    7.14    7.36
 -11  13  21   12.07    6.24
  13 -11 -21   11.29    7.96
 -11  13  24   28.94    6.48
  13 -11 -24   27.40    7.84
  13  -1 -25   24.39   10.00
  12   1 -25    5.95    9.17
  13  -1 -22    8.72    8.50
  12   1 -22   -6.11    9.19
  12   1 -19   -0.44    8.28
  13  -1 -19   -5.20    8.48
  12   1 -16   25.52    8.07
  -1  13  16   26.00    9.77
  13  -1 -16   34.99    8.50
 -12  -1  16   25.93    8.00
  -1  13  13   18.36    9.28
  13  -1 -13   13.08    7.98
 -13   1  13   17.29    7.94
 -12  -1  13   25.58    8.35
  13  -1 -10   22.54    7.57
  -1  13  10   27.51    9.28
 -13   1  10   23.21    8.07
 -12  -1  10    8.53    8.02
  -1  13   7   10.71    9.10
   1  12   7   -2.79    7.73
 -13   1   7   10.29    8.09
 -12  -1   7    4.43    8.69
   1  12   4   12.65    8.19
  -1  13   4   10.88    9.19
 -13   1   4    9.12    8.05
 -12  -1   4   12.26    8.35
   1  12   1   19.53    8.51
 -13   1   1    2.10    8.33
 -12  -1   1   14.74    8.69
   1  12  -2   14.30    8.68
 -12  -1  -2   21.25    8.92
 -13   1  -2   20.04    8.65
   1  12  -5   19.93    8.74
 -12  13  11    7.08    7.16
 -12  13  14   19.34    6.84
 -12  13  17    4.05    6.72
 -13  12  17    4.77    6.84
 -12  13  20   35.65    7.21
 -13  12  20   30.94    7.60
 -12  13  23   25.19    7.15
 -13   0  11    9.29    8.38
 -13   0   8   31.72    9.17
 -13   0   5   10.41    8.90
 -14   7   0   52.07    8.68
 -14   7  -3   23.15    8.28
 -14   7   3   17.67    7.72
 -14   7  -6   22.75    8.56
 -14   7   6   16.27    7.83
 -14   7   9   27.93    7.92
 -14   7  12   83.52    9.33
  14  -7 -12   61.20   10.12
  14  -7 -15   28.69    9.47
  -8  -6  25   11.49    7.63
  -8  -6  22   13.83    7.58
 -14   6  19    4.62    7.36
  -8  -6  19    5.57    8.62
 -14   6  16   26.93    7.58
  -8  -6  16   14.46    8.41
  14  -6 -16   29.73    9.08
  14  -6 -13    9.97    8.61
 -14   6  13   -0.92    7.41
  14  -6 -10   27.58    8.96
 -14   6  10   19.84    8.07
  14  -6  -7   13.13    8.23
 -14   6   7    7.27    7.68
 -14   6   4   17.91    8.34
 -14   8  -4    7.54    7.97
 -14   8  -1    8.95    7.99
 -14   6   1    8.70    7.96
 -14   8   2    0.52    7.97
 -14   6  -2    4.20    8.36
  -8  -6  -2   -1.71    8.26
  14  -8  -2    2.72    7.51
 -14   8   5   27.33    7.91
 -14   6  -5   14.04    8.42
  14  -8  -5    7.94    7.24
 -14   6  -8    6.10    8.51
 -14   8   8   -0.50    7.67
  14  -8  -8   10.21    7.51
  14  -8 -11    2.87    6.61
  14  -8 -14   19.72    6.88
  14  -8 -17    4.13    6.81
  -9  -5  23   -6.02    7.91
  14  -5 -20  133.83   12.20
  -9  -5  20  114.22   10.64
  14  -5 -17   18.11    8.68
 -14   5  17    3.46    7.49
  -9  -5  17    3.77    7.89
  14  -5 -14   71.91   10.12
 -14   5  14   94.73    9.52
  -9  -5  14   90.50   10.10
  14  -5 -11   -3.38    8.03
 -14   5  11   17.77    8.02
  -9  -5  11    3.05    8.61
  14  -5  -8    8.02    8.02
 -14   5   8   11.61    7.73
  -9  -5   8   20.02    8.88
  14  -5  -5   19.66    8.30
 -14   5   5   22.84    8.20
  -9  -5   5   26.09    8.71
 -14   5   2  107.34   10.71
 -14   9  -2  117.08   11.41
  -9  -5   2  109.68   11.59
 -14   5  -1    3.14    8.36
  -9  -5  -1   12.08    9.50
 -14   5  -4  201.59   14.34
 -14   5  -7   11.61    8.26
  14  -9  -7    8.54    7.41
  14  -9 -10   59.34    8.59
  14  -9 -13   42.29    8.30
  14  -9 -16   88.49    9.06
  14  -9 -19    7.37    7.16
  -9  14  22   42.88    6.37
  14  -4 -18   18.28    9.38
 -10  -4  18   23.03    8.04
  14  -4 -15   -0.87    8.81
 -14   4  15   12.62    7.90
 -10  -4  15    6.16    8.35
  14  -4 -12   13.25    8.55
 -14   4  12   11.69    7.93
 -10  -4  12    8.87    8.15
  14  -4  -9    5.83    8.01
 -14   4   9    3.39    8.05
 -10  -4   9    4.61    8.41
  14  -4  -6  115.98    9.82
 -14   4   6   99.39   10.31
 -10  -4   6   81.89   10.92
  14  -4  -3    6.82    7.23
 -14   4   3    2.04    8.29
 -10  -4   3   17.03    8.52
 -14   4   0   72.90    9.92
 -10  -4   0   70.88   10.58
 -14   4  -3   21.53    8.82
 -10  14  12   41.97    6.99
 -10  14  15    3.09    6.54
  14 -10 -15   11.77    7.59
 -10  14  18   11.46    6.37
  14 -10 -18    2.94    7.99
  14  -3 -19    6.71    8.83
  14  -3 -16   26.77    8.70
 -11  -3  16   -2.80    8.20
  14  -3 -13    6.00    8.22
 -11  -3  13    1.95    8.43
  14  -3 -10    9.44    7.81
 -14   3  10    3.89    8.03
 -11  -3  10   -1.01    8.47
 -14   3   7   33.95    8.81
 -11  -3   7    9.92    8.71
 -14   3   4    5.64    8.39
 -11  -3   4    2.16    8.56
 -14   3   1   21.66    9.27
 -11  14  11   16.91    7.41
 -11  14  14   10.28    6.77
 -11  14  17   12.22    6.67
 -12  -2  11    9.85    8.48
 -14   2   8   11.68    9.10
 -12  -2   8    1.54    8.68
 -14   2   5    6.22    9.00
 -15   7  11   39.27    9.67
 -15   7   8   25.31    9.80
 -15   6   9    5.61    8.98
 -15   6   6    6.27    8.77
 -15   5   7    1.05    8.85


TITL 53mn-0130 in R-3c
REM R-3c (#167 in standard setting)
CELL 0.71073  10.758558  10.758558  59.276250  90.0000  90.0000 120.0000
ZERR   26.00   0.000496   0.000496   0.004292   0.0000   0.0000   0.0000
LATT  3
SYMM -y, x-y, z
SYMM -x+y,-x, z
SYMM  y, x,-z+1/2
SYMM  x-y,-y,-z+1/2
SYMM -x,-x+y,-z+1/2
SFAC C H N O
UNIT 286.00 260.00 26.00 26.00
TREF
HKLF 4
END
_computing_structure_solution     'SHELXT 2014/4 (Sheldrick, 2014)'
_computing_structure_solution     'SHELXT 2014/4 (Sheldrick, 2014)'
;
_shelx_hkl_checksum                95493
_olex2_submission_special_instructions  'No special instructions were received'
_oxdiff_exptl_absorpt_empirical_details
;
Empirical correction (ABSPACK) includes:
- Absorption correction using spherical harmonics
- Frame scaling
;
